# Supplementary material for: Hyperactive PLCG1 induces cell-autonomous and bystander T cell activation and drug resistance
Source: EMBO Rep. 2025 Aug 12;26(18):4563–86. doi: 10.1038/s44319-025-00546-x (PMC12457681; doi:10.1038/s44319-025-00546-x)
Supplement: Supplementary file 2 — Dataset EV1 [file 44319_2025_546_MOESM2_ESM.xlsx]

## Sheet: The list of 227 genes altered i
The list of 227 genes altered in all three mutants (R48W, S345F, D1165H) as compared to WT, related to Figure 6A.
Gene ID	Gene Symbol	Type	log2 (D1165H/ WT)	FDR (D1165H / WT)	log2 (R48W / WT)	FDR (R48W / WT)	log2 (S345F/ WT)	FDR (S345F/ WT)
6818	'SULT1A3'	mRNA	13.9422	1.91e-46	14.2168	4.62e-55	13.0246	2.36e-24
5739	'PTGIR'	mRNA	12.0014	4.16e-12	11.2877	2.76e-07	12.3443	2.85e-15
7135	'TNNI1'	mRNA	10.5507	0.000119	11.0362	3.61e-06	10.8918	9.29e-06
114815	'SORCS1'	mRNA	10.5507	0.000119	10.8918	1.29e-05	10.2288	0.000859
6503	'SLA'	mRNA	6.24793	8.12e-21	5.55459	3.54e-12	6	2.71e-17
1081	'CGA'	mRNA	5.08746	7.21e-09	5.67243	2.74e-13	4.75489	6.49e-07
8291	'DYSF'	mRNA	4.62059	1.8e-29	4.51096	3.17e-26	4.1375	1.04e-19
5284	'PIGR'	mRNA	4.58496	3.95e-06	4.75489	9.79e-07	5.35755	8.88e-11
4613	'MYCN'	mRNA	4.41785	8.94e-40	3.70044	7.28e-21	4.43463	3.96e-40
5265	'SERPINA1'	mRNA	4.25214	1.15e-77	3.73697	4.88e-48	4.70966	4.93e-113
59269	'HIVEP3'	mRNA	4.25123	3.85e-99	3.21791	1.26e-37	3.76184	3.42e-64
4914	'NTRK1'	mRNA	4.14975	9.21e-32	4.42626	5.35e-39	3.53916	1.56e-18
43	'ACHE'	mRNA	3.80735	2.32e-06	3.32193	0.000345	3.52356	4.64e-05
596	'BCL2'	mRNA	3.7866	8.93e-72	2.85599	2.63e-28	3.44361	4.8e-52
84561	'SLC12A8'	mRNA	3.71989	4.92e-46	3.11221	3.71e-25	3.85505	1.16e-51
6616	'SNAP25'	mRNA	3.62803	1.51e-27	3.21299	3.74e-18	3.25481	2.06e-19
94	'ACVRL1'	mRNA	3.56478	1.92e-14	3.45943	9.72e-13	3.73697	1.02e-16
2634	'GBP2'	mRNA	3.55928	4.25e-198	2.77796	1.16e-87	3.42508	2.51e-173
1959	'EGR2'	mRNA	3.55859	1.22e-53	3.03103	3.18e-31	2.97628	2.27e-30
22903	'BTBD3'	mRNA	3.52356	8.08e-23	2.72247	3.21e-10	3.59694	2.93e-24
1437	'CSF2'	mRNA	3.51096	1.12e-44	2.87774	2.81e-23	3.36457	1.04e-38
9314	'KLF4'	mRNA	3.48543	2.55e-11	2.848	3.8e-06	3.60881	1.49e-12
8828	'NRP2'	mRNA	3.44773	1.99e-94	2.72247	7.05e-44	3.38466	2.46e-88
634	'CEACAM1'	mRNA	3.32193	0.000243	3.75489	6.65e-06	4.20945	1.07e-08
4915	'NTRK2'	mRNA	3.30616	2.54e-84	2.92765	9.2e-56	3.21115	2.55e-76
6846	'XCL2'	mRNA	3.29975	1.92e-107	3.16993	1.6e-91	3.04125	2.45e-82
1960	'EGR3'	mRNA	3.27302	4.02e-11	3.16993	8.79e-10	2.77259	5.94e-07
7145	'TNS1'	mRNA	3.25634	4.09e-16	3.28951	4.47e-16	3.54432	7.12e-21
147906	'DACT3'	mRNA	3.20163	8.4e-09	2.32193	0.000943	2.88753	1.39e-06
1958	'EGR1'	mRNA	3.17932	9.01e-28	2.27009	2.79e-10	1.97863	1.41e-07
54438	'GFOD1'	mRNA	3.16993	5.52e-07	3.16993	9.69e-07	3.04439	3.19e-06
3918	'LAMC2'	mRNA	3.12338	3.34e-11	2.8365	3.13e-08	3.23704	2.19e-12
84803	'GPAT3'	mRNA	3.08746	1.69e-06	2.75489	0.000117	2.9542	9.52e-06
8013	'NR4A3'	mRNA	3.05889	1.21e-34	2.66297	3.75e-22	2.55459	2.62e-20
79805	'VASH2'	mRNA	3.05889	2.27e-13	2.63743	1.67e-08	3.41504	1.48e-18
5272	'SERPINB9'	mRNA	3.05693	3.07e-151	2.19586	3.19e-55	2.55336	1.9e-87
3382	'ICA1'	mRNA	3.04439	8.57e-12	2.83289	2.83e-09	2.45943	1.32e-06
55	'ACP3'	mRNA	3.03709	6.78e-34	3	1.49e-31	2.87447	1.55e-28
5743	'PTGS2'	mRNA	3.00392	1.1e-124	2.39828	1.21e-61	2.65883	1.14e-85
347	'APOD'	mRNA	2.974	9.68e-10	2.32193	6.08e-05	2.19265	0.000171
130367	'SGPP2'	mRNA	2.96963	3.88e-16	2.24793	2.68e-07	2.43741	2.71e-09
1839	'HBEGF'	mRNA	2.86736	1.1e-43	2.19143	1.42e-19	2.383	1.81e-25
5777	'PTPN6'	mRNA	2.84609	1.07e-120	2.67162	2.59e-96	2.4431	1.74e-76
102723547	'CSAG2'	mRNA	2.83551	2.93e-23	2.33149	5.86e-13	3.08883	9.25e-30
51232	'CRIM1'	mRNA	2.83458	1.83e-17	2.18057	2.88e-08	2.95109	1.62e-19
3304	'HSPA1B'	mRNA	2.74575	0	1.2881	8.48e-88	1.52854	1.06e-141
81848	'SPRY4'	mRNA	2.72732	1.01e-45	1.80277	3.35e-14	2.51377	7.62e-36
389903	'CSAG3'	mRNA	2.69967	1.98e-48	2.27623	1.11e-28	3.06778	1.01e-70
4929	'NR4A2'	mRNA	2.68557	2.66e-29	2.58496	2.8e-25	2.40599	2.45e-21
5175	'PECAM1'	mRNA	2.67807	1.38e-19	2.43296	2.02e-14	2.83794	5.37e-23
23670	'CEMIP2'	mRNA	2.67807	1.85e-05	2.848	3.8e-06	2.58496	5.68e-05
3557	'IL1RN'	mRNA	2.63005	1.66e-19	2.56188	1.96e-17	2.88381	2.75e-25
3570	'IL6R'	mRNA	2.60049	8.41e-68	2.05964	7.46e-34	2.8365	5.62e-87
51363	'CHST15'	mRNA	2.58496	7.92e-41	1.7028	7.76e-13	2.14585	3.6e-24
780776	'TVP23A'	mRNA	2.58496	2.2e-08	2.38466	1.51e-06	2.97982	2.54e-12
8578	'SCARF1'	mRNA	2.5542	2.44e-17	1.74061	2.11e-06	2.13916	7.79e-11
5997	'RGS2'	mRNA	2.5518	9.54e-19	1.32193	0.000874	1.56294	1.41e-05
3164	'NR4A1'	mRNA	2.53496	7.61e-112	2.00512	2.02e-55	2.00526	1.06e-57
942	'CD86'	mRNA	2.5325	6.1e-12	2.44057	2.17e-10	2.56768	2.56e-12
5054	'SERPINE1'	mRNA	2.52317	4.9e-256	1.80735	3.25e-97	2.18097	6.87e-168
55752	'SEPTIN11'	mRNA	2.49643	4.29e-33	2.00856	1.51e-17	2.45943	1.76e-31
2048	'EPHB2'	mRNA	2.48829	1.02e-69	1.93441	2.39e-33	2.80735	1.61e-98
6710	'SPTB'	mRNA	2.47805	4.24e-27	1.81323	2.23e-11	2.37851	5.33e-24
100132565	'GOLGA8F'	mRNA	2.42818	1.39e-13	2.07508	1.19e-08	1.67991	1.64e-05
51733	'UPB1'	mRNA	2.41504	3.9e-09	1.90689	5.95e-05	1.87447	5.8e-05
2065	'ERBB3'	mRNA	2.38702	1.54e-09	2.32193	1.62e-08	2.60334	6.28e-12
3303	'HSPA1A'	mRNA	2.3837	0	1.03821	2.33e-52	1.14591	1.15e-70
7292	'TNFSF4'	mRNA	2.34029	7.94e-132	2.03337	2.07e-85	2.5107	1.71e-159
2697	'GJA1'	mRNA	2.32193	3.7e-05	2.23704	0.000156	2.23704	0.000107
6504	'SLAMF1'	mRNA	2.32193	8.9e-06	2.16993	0.0001	2.58496	1.71e-07
3274	'HRH2'	mRNA	2.28824	2.38e-79	1.79141	4.2e-39	1.93763	5.32e-50
11318	'GPR182'	mRNA	2.25634	3.88e-11	1.95936	1.73e-07	2.53051	5.16e-15
55604	'CARMIL1'	mRNA	2.2303	4.95e-08	2.08092	1.74e-06	1.88452	2.27e-05
10148	'EBI3'	mRNA	2.21501	8.73e-24	1.61891	3.18e-10	2.30117	3.57e-26
9582	'APOBEC3B'	mRNA	2.16588	1.24e-14	1.42044	4.06e-05	1.8554	9.75e-10
6375	'XCL1'	mRNA	2.12356	9.05e-136	1.92849	1.01e-99	1.8302	4.48e-90
3672	'ITGA1'	mRNA	2.05675	2.71e-16	1.17776	0.000245	2.05349	3.7e-16
2308	'FOXO1'	mRNA	2.02106	1.6e-22	1.39366	1.33e-08	1.98579	2.48e-21
7124	'TNF'	mRNA	2	1.68e-21	1.44361	3.66e-09	1.94111	9.94e-20
5581	'PRKCE'	mRNA	1.99118	1.44e-17	1.15024	9.94e-05	1.84212	2.66e-14
84969	'TOX2'	mRNA	1.9837	5.85e-37	1.41908	4.77e-15	1.73859	5.21e-26
59	'ACTA2'	mRNA	1.95906	2.38e-110	2.03727	4.62e-117	2.37711	3.24e-186
51513	'ETV7'	mRNA	1.9542	3.93e-10	1.8413	2.38e-08	2.54432	4.44e-20
3399	'ID3'	mRNA	1.93759	3.57e-48	1.3901	1.21e-19	1.33582	8.19e-19
3434	'IFIT1'	mRNA	1.92892	1.45e-10	2.01381	3.21e-11	2.32193	7.08e-17
7052	'TGM2'	mRNA	1.92892	1.45e-10	1.36565	0.000131	2.42884	4.54e-19
3543	'IGLL1'	mRNA	1.91119	2.2e-25	1.92826	9.21e-25	2.16273	6.5e-35
728113	'ANXA8L1'	mRNA	1.88713	3.01e-07	2.02413	4.66e-08	2.17844	5.07e-10
1495	'CTNNA1'	mRNA	1.87192	8.49e-73	1.33309	5.09e-29	1.65557	2.27e-52
115019	'SLC26A9'	mRNA	1.86123	2.82e-69	1.63016	1.4e-46	1.97992	8.83e-81
3433	'IFIT2'	mRNA	1.85536	1.37e-26	1.50027	8.05e-15	2.43507	5.75e-55
72	'ACTG2'	mRNA	1.85175	2.18e-22	1.85175	2.64e-21	2.28077	1.31e-38
4689	'NCF4'	mRNA	1.8365	1.9e-05	1.74723	0.00012	2.09954	2.37e-07
57224	'NHSL1'	mRNA	1.82362	3.26e-21	1.36257	6.65e-10	2.08342	1.01e-29
3662	'IRF4'	mRNA	1.80735	3.72e-19	1.48187	3.65e-11	1.87673	7.13e-21
3693	'ITGB5'	mRNA	1.79647	9.75e-07	1.88136	3.93e-07	1.96153	3.35e-08
23462	'HEY1'	mRNA	1.79564	2.76e-17	1.29445	1.52e-07	1.64712	7.56e-14
6539	'SLC6A12'	mRNA	1.79408	1.98e-49	1.63048	1.19e-36	1.74802	9.92e-46
64359	'NXN'	mRNA	1.77259	0.000191	2.16993	1.09e-06	2.34577	2.03e-08
1846	'DUSP4'	mRNA	1.74841	2.22e-107	1.04679	3.07e-28	1.60334	7.17e-85
24	'ABCA4'	mRNA	1.7425	9.24e-16	1.32193	9e-08	1.95061	9.51e-21
2334	'AFF2'	mRNA	1.73697	3.3e-16	1.40498	3.13e-09	2	5.8e-23
4052	'LTBP1'	mRNA	1.72247	5.75e-12	1.08746	0.000373	1.37851	4.01e-07
81855	'SFXN3'	mRNA	1.70328	2.22e-11	1.66879	2.87e-10	1.59724	1.09e-09
718	'C3'	mRNA	1.69302	7.95e-09	1.61667	1.64e-07	1.926	6.41e-12
80119	'PIF1'	mRNA	1.65105	8.04e-17	1.21917	8.11e-08	1.44294	4.48e-12
140685	'ZBTB46'	mRNA	1.64733	1.84e-21	1.3254	5.53e-12	1.46416	5.91e-16
3398	'ID2'	mRNA	1.6386	2.08e-22	1.26849	1.99e-11	1.81669	8.95e-29
169611	'OLFML2A'	mRNA	1.63077	2.44e-08	1.31259	6.55e-05	1.67516	8.71e-09
7421	'VDR'	mRNA	1.6222	5.26e-13	1.31626	1.45e-07	1.48745	1.67e-10
9595	'CYTIP'	mRNA	1.61891	8.34e-11	1.25154	9.87e-06	1.28011	2.38e-06
1026	'CDKN1A'	mRNA	1.59664	3.11e-10	1.31487	3.1e-06	1.66482	3.51e-11
57535	'ELAPOR1'	mRNA	1.59415	3.51e-94	1.54068	1.46e-81	1.53278	2.41e-84
8736	'MYOM1'	mRNA	1.58496	3.92e-05	1.45251	0.000465	1.53343	9.62e-05
121549	'ASCL4'	mRNA	1.58117	5.18e-58	1.01694	1.26e-18	1.60003	4.55e-59
91543	'RSAD2'	mRNA	1.56875	3.04e-40	1.1161	1.48e-16	1.8039	7.49e-57
8638	'OASL'	mRNA	1.56768	4.34e-13	1.39232	2.41e-09	2.05063	2.09e-25
653145	'ANXA8'	mRNA	1.56623	2.55e-08	1.78304	8.35e-11	1.95425	3.83e-14
94240	'EPSTI1'	mRNA	1.55659	7.89e-64	1.29288	8.52e-38	1.69624	1.7e-78
495	'ATP4A'	mRNA	1.54597	2.13e-11	1.80735	8.45e-16	1.29866	1.29e-07
22822	'PHLDA1'	mRNA	1.53605	5.1e-05	1.43296	0.00041	1.51096	8.45e-05
171177	'RHOV'	mRNA	1.48829	9.2e-08	1.58496	1.9e-08	1.90689	8.57e-14
54478	'PIMREG'	mRNA	1.47974	1.76e-21	1.50328	5.01e-21	1.40174	1.22e-18
94015	'TTYH2'	mRNA	1.45943	0.000854	1.55459	0.000464	1.64386	9.29e-05
9047	'SH2D2A'	mRNA	1.44453	2.41e-21	1.37851	6.52e-18	1.18793	2.3e-13
6764	'DENND2B'	mRNA	1.43911	5.04e-10	1.13245	1.4e-05	1.48938	1e-10
1475	'CSTA'	mRNA	1.4361	9.49e-25	1.26568	3.94e-17	1.81038	9.86e-44
2027	'ENO3'	mRNA	1.41181	2.86e-10	1.09954	1.37e-05	1.21501	2.66e-07
3437	'IFIT3'	mRNA	1.40781	6.02e-26	1.05492	3.1e-12	1.69293	2.39e-40
9734	'HDAC9'	mRNA	1.40473	2.71e-80	1.03755	7.84e-36	1.2237	1.54e-56
5652	'PRSS8'	mRNA	1.38333	0.000149	2.70526	3.05e-22	2.47644	7e-18
50937	'CDON'	mRNA	1.36957	3e-22	1.21938	8.44e-16	1.56375	2.37e-30
286676	'ILDR1'	mRNA	1.32193	0.000135	1.46949	2.27e-05	1.38702	5.32e-05
10112	'KIF20A'	mRNA	1.30212	3.1e-74	1.45645	6.63e-92	1.23869	8.84e-65
27074	'LAMP3'	mRNA	1.29705	4.31e-130	1.01762	5.46e-67	1.24987	5.25e-117
1491	'CTH'	mRNA	1.29622	5.72e-49	1.152	2.74e-34	1.36485	9.6e-55
3587	'IL10RA'	mRNA	1.28479	4.87e-25	1.09634	4.71e-16	1.51696	5.59e-37
9232	'PTTG1'	mRNA	1.2795	8.12e-57	1.5027	1.88e-79	1.37244	1.97e-66
3604	'TNFRSF9'	mRNA	1.27874	2.51e-50	1.06984	1.84e-30	1.38771	1.49e-60
3112	'HLA-DOB'	mRNA	1.27085	7.61e-07	1.0156	0.00045	1.48767	1.46e-09
3119	'HLA-DQB1'	mRNA	1.27059	4.09e-176	1.05885	8.44e-105	1.24433	9.31e-165
199223	'TTC21A'	mRNA	1.26303	5.4e-06	1.30743	4.95e-06	1.1375	8.39e-05
5972	'REN'	mRNA	1.26181	6.32e-26	1.13012	1.37e-18	1.25873	2.03e-25
3627	'CXCL10'	mRNA	1.255	2.6e-10	1.24691	1.75e-09	1.77118	4.34e-23
6752	'SSTR2'	mRNA	1.24911	2.76e-05	1.42999	1.09e-06	1.58496	7.52e-09
2669	'GEM'	mRNA	1.24286	2.98e-08	1.01197	5.21e-05	1.10434	2.34e-06
388960	'C2orf78'	mRNA	1.22239	8.69e-05	1.55552	1.74e-07	1.47917	5.14e-07
9564	'BCAR1'	mRNA	1.2115	1.16e-09	1.01886	3.42e-06	1.1867	4.14e-09
5552	'SRGN'	mRNA	1.20381	3.71e-150	1.25839	1.07e-155	1.21393	1.06e-150
57699	'CPNE5'	mRNA	1.1822	0.000998	1.50901	1.1e-05	1.58496	1.24e-06
3597	'IL13RA1'	mRNA	1.18057	0.000376	1.41504	1.37e-05	1.24286	0.000161
84722	'PSRC1'	mRNA	1.16463	4.94e-20	1.06206	5.38e-15	1.09212	4.86e-17
3115	'HLA-DPB1'	mRNA	1.16124	6.84e-140	1.04907	4.24e-101	1.12196	1.28e-126
9580	'SOX13'	mRNA	1.1375	7.19e-05	1.39232	6.44e-07	1.36457	5.74e-07
2260	'FGFR1'	mRNA	1.08927	4.13e-05	1.25277	2.53e-06	1.14585	1.44e-05
83461	'CDCA3'	mRNA	1.08885	9.02e-23	1.20369	1.06e-26	1.06078	4.11e-21
7136	'TNNI2'	mRNA	1.05153	1.95e-05	1.44746	4.65e-10	1.3061	2.14e-08
8022	'LHX3'	mRNA	-1	1.13e-06	-1.09192	4.57e-08	-1.05445	2.49e-07
100527963	'PMF1-BGLAP'	mRNA	-1.0206	1.27e-05	-1.32838	2.71e-08	-2.18773	1.91e-15
10235	'RASGRP2'	mRNA	-1.0217	7.49e-06	-1.13535	3.4e-07	-1.13535	6.87e-07
283417	'DPY19L2'	mRNA	-1.02385	1.11e-07	-1.03997	2.09e-08	-1.26777	1.24e-10
54498	'SMOX'	mRNA	-1.07916	2.54e-74	-1.00161	1.73e-71	-1.23853	3.48e-94
65998	'ZFTA'	mRNA	-1.08873	1.4e-12	-1.09954	1.08e-13	-1.61566	9.26e-23
146713	'RBFOX3'	mRNA	-1.08927	5.22e-05	-1.47393	7.93e-08	-2.25154	8.92e-13
4068	'SH2D1A'	mRNA	-1.08998	9.93e-10	-1.08998	2.11e-10	-1.35588	1.37e-13
83637	'ZMIZ2'	mRNA	-1.10429	5.16e-121	-1.07602	1.91e-125	-1.19141	5.13e-139
116151	'FAM210B'	mRNA	-1.12114	1.02e-13	-1.03926	3.78e-13	-1.11064	8.99e-14
653082	'ZDHHC11B'	mRNA	-1.19745	2.78e-06	-1.80465	1.29e-11	-1.47632	1.62e-08
203427	'SLC25A43'	mRNA	-1.20716	1.71e-08	-1.29462	6.43e-10	-1.20716	1.24e-08
399668	'SMIM10L2A'	mRNA	-1.21791	3.8e-06	-1.1565	4.6e-06	-1.57154	9.64e-09
3762	'KCNJ5'	mRNA	-1.2363	6.98e-08	-1.64256	2.48e-12	-1.54757	4.95e-11
79850	'TLCD3A'	mRNA	-1.24031	4.85e-20	-1.1193	2.23e-18	-1.08651	1.14e-16
9619	'ABCG1'	mRNA	-1.24457	4.96e-31	-1.58986	3.23e-47	-1.81225	2.04e-54
84216	'TMEM117'	mRNA	-1.25054	0.000199	-1.40808	2.33e-05	-1.20163	0.000285
9423	'NTN1'	mRNA	-1.27854	7.76e-08	-1.27854	2.85e-08	-1.94596	7.71e-14
84662	'GLIS2'	mRNA	-1.31797	5.25e-11	-1.15024	1.23e-09	-1.29834	6.09e-11
404281	'YY2'	mRNA	-1.32193	4.42e-05	-1.37084	1.45e-05	-1.27462	6.47e-05
114879	'OSBPL5'	mRNA	-1.32805	1.59e-07	-1.21022	5.21e-07	-1.15472	2.55e-06
29958	'DMGDH'	mRNA	-1.32938	2.5e-28	-1.38268	6.37e-32	-1.71239	1.77e-41
9118	'INA'	mRNA	-1.33121	1.53e-18	-1.24101	8.48e-18	-1.31962	1.37e-18
339983	'NAT8L'	mRNA	-1.33985	1.65e-05	-1.09192	0.000179	-1.05445	0.000405
80201	'HKDC1'	mRNA	-1.34593	1.4e-23	-1.08289	3.3e-18	-1.56677	7.38e-30
85462	'FHDC1'	mRNA	-1.37022	3e-15	-1.10463	7.08e-12	-1.16993	2.66e-12
10765	'KDM5B'	mRNA	-1.38143	8.45e-07	-1.30743	1.19e-06	-1.58496	3.05e-08
4239	'MFAP4'	mRNA	-1.39689	1.73e-10	-1.60334	2.67e-13	-1.81193	4.32e-15
1047	'CLGN'	mRNA	-1.3995	5.51e-52	-1.64886	9.36e-70	-1.71571	7.43e-71
92691	'TMEM169'	mRNA	-1.40054	5.64e-13	-1.10579	7.58e-10	-1.36257	1.14e-12
113730	'KLHDC7B'	mRNA	-1.40074	1.98e-52	-1.44699	2.17e-58	-1.2293	1.25e-43
11247	'NXPH4'	mRNA	-1.44663	1.25e-31	-1.14965	6.1e-24	-1.72792	2.56e-41
283229	'CRACR2B'	mRNA	-1.45943	2.62e-07	-1.1375	1.47e-05	-1.34395	1.19e-06
7325	'UBE2E2'	mRNA	-1.48302	0.000354	-1.52937	0.000129	-1.84594	1.97e-05
5457	'POU4F1'	mRNA	-1.5025	2.05e-12	-1.62803	1.53e-14	-1.52675	7.11e-13
727	'C5'	mRNA	-1.5115	4.75e-10	-1	4.65e-06	-1.28473	3.61e-08
146439	'BICDL2'	mRNA	-1.5502	0.000866	-1.65711	0.000325	-1.89812	9.01e-05
27443	'CECR2'	mRNA	-1.56478	5.48e-06	-1.50589	5.89e-06	-1.14975	0.000388
54514	'DDX4'	mRNA	-1.58496	1.54e-16	-1.34239	7.61e-14	-1.56478	1.82e-16
138151	'NACC2'	mRNA	-1.58496	8.46e-09	-1.58496	3.31e-09	-2.75489	4.3e-17
4636	'MYL5'	mRNA	-1.61073	2.31e-09	-1.42786	2.21e-08	-1.14775	4.85e-06
26872	'STEAP1'	mRNA	-1.61667	8.03e-08	-2.27563	3e-12	-1.87971	1.49e-09
114804	'RNF157'	mRNA	-1.61669	2.04e-10	-1.42466	3.29e-09	-2.40224	4.92e-17
2516	'NR5A1'	mRNA	-1.66588	6.74e-14	-1.43558	5.96e-12	-1.1765	1.05e-08
2593	'GAMT'	mRNA	-1.67807	1.62e-08	-1	0.000136	-1.54057	9.95e-08
1291	'COL6A1'	mRNA	-1.70036	0	-1.19741	6.13e-225	-1.90035	0
51226	'COPZ2'	mRNA	-1.72583	5.38e-08	-1.17834	3.62e-05	-1.9027	4.1e-09
84460	'ZMAT1'	mRNA	-1.74543	1.15e-05	-1.926	1.45e-06	-1.66297	2.06e-05
11076	'TPPP'	mRNA	-1.76553	3.15e-05	-1.28011	0.000938	-1.58496	0.000115
26038	'CHD5'	mRNA	-1.77761	3.09e-11	-1.38333	1.72e-08	-1.48063	5.79e-09
643965	'TMEM88B'	mRNA	-1.80735	1.67e-14	-1.01886	5.17e-07	-1.38414	2.88e-10
107985021	'LOC107985021'	mRNA	-1.80735	0.000143	-2.22239	7.35e-06	-1.58496	0.000537
374654	'KIF7'	mRNA	-1.848	2.03e-07	-1.46949	7.53e-06	-1.52607	5.98e-06
4897	'NRCAM'	mRNA	-1.92184	6.07e-48	-2.01495	2.54e-53	-2.51245	1.67e-67
1292	'COL6A2'	mRNA	-2.04454	0	-1.41284	1.4e-249	-2.31689	0
4118	'MAL'	mRNA	-2.07455	1.28e-30	-1.32453	1.69e-17	-2.07455	6.07e-31
152273	'FGD5'	mRNA	-2.25873	9.21e-09	-1.11189	0.000617	-1.74416	1.41e-06
26086	'GPSM1'	mRNA	-2.4134	9.21e-39	-1.5509	5.85e-23	-2.17239	1.66e-34
387357	'THEMIS'	mRNA	-2.44478	3.45e-07	-4.61471	3.76e-12	-3.61471	2.93e-10
26108	'PYGO1'	mRNA	-2.62449	5.17e-06	-1.88753	0.000187	-2.20945	3.92e-05
54549	'SDK2'	mRNA	-2.6477	3.06e-14	-1.74723	3.65e-09	-2.85415	1.66e-15
267004	'PGBD3'	mRNA	-2.71097	8.5e-05	-11.4252	3.95e-08	-2.92537	2.06e-05
164832	'LONRF2'	mRNA	-2.79008	2.38e-13	-1.42084	2.42e-06	-2.12711	4.6e-10
9805	'SCRN1'	mRNA	-2.80735	3.16e-08	-1.36678	0.000639	-2.44478	2.96e-07
50614	'GALNT9'	mRNA	-3.24793	2.07e-07	-2.66297	2.14e-06	-4.24793	5.41e-09
3768	'KCNJ12'	mRNA	-3.45943	7.58e-07	-3.45943	5.4e-07	-3.04439	3.01e-06
3485	'IGFBP2'	mRNA	-3.6017	4.41e-120	-2.6757	4.97e-93	-3.81929	9.67e-127
445329	'SULT1A4'	mRNA	-9.78753	4.16e-57	-9.99904	2.68e-58	-1.32624	4.71e-12
110384692	'LOC110384692'	mRNA	-10.7879	3.53e-05	-10.7879	3.04e-05	-10.7879	3.31e-05
8363	'H4C11'	mRNA	-11.0362	2.66e-06	-11.0362	2.16e-06	-11.0362	2.43e-06

## Sheet: The list of163 genes altered on
The list of 163 genes altered only in PLCG1 mutants but not in TCR stimulation, related to Figure 6B.
Gene ID	Gene Symbol	Type	log2 (D1165H / WT)	FDR (D1165H/ WT)	log2 (R48W / WT)	FDR (R48W/ WT)	log2 (S345F/ WT)	FDR (S345F/ WT)	log2 (WT_Stimulation / WT)	FDR (WT_Stimulation / WT)
6818	'SULT1A3'	mRNA	13.9422	1.90886e-46	14.2168	4.61944e-55	13.0246	2.36355e-24	0	0.998491
5739	'PTGIR'	mRNA	12.0014	4.16001e-12	11.2877	2.76098e-07	12.3443	2.84719e-15	7.64386	0.403666
114815	'SORCS1'	mRNA	10.5507	0.000119467	10.8918	1.29179e-05	10.2288	0.000859484	8.96578	0.0800123
7135	'TNNI1'	mRNA	10.5507	0.000119435	11.0362	3.61321e-06	10.8918	9.29244e-06	6.64386	0.645611
6503	'SLA'	mRNA	6.24793	8.11717e-21	5.55459	3.53914e-12	6	2.70732e-17	1.58496	0.545757
1081	'CGA'	mRNA	5.08746	7.21277e-09	5.67243	2.74e-13	4.75489	6.48518e-07	1	0.739098
8291	'DYSF'	mRNA	4.62059	1.79599e-29	4.51096	3.1713e-26	4.1375	1.03947e-19	1.848	0.0216188
5284	'PIGR'	mRNA	4.58496	3.94552e-06	4.75489	9.787e-07	5.35755	8.87867e-11	3.88069	0.00228819
4613	'MYCN'	mRNA	4.41785	8.94278e-40	3.70044	7.28276e-21	4.43463	3.96209e-40	1.32193	0.0652849
59269	'HIVEP3'	mRNA	4.25123	3.85292e-99	3.21791	1.26321e-37	3.76184	3.41981e-64	1.09115	0.00817029
43	'ACHE'	mRNA	3.80735	2.32413e-06	3.32193	0.00034489	3.52356	4.64456e-05	1.80735	0.22129
84561	'SLC12A8'	mRNA	3.71989	4.91887e-46	3.11221	3.71169e-25	3.85505	1.15528e-51	1.23447	0.00850441
6616	'SNAP25'	mRNA	3.62803	1.5138e-27	3.21299	3.73656e-18	3.25481	2.05836e-19	0.241008	0.791918
94	'ACVRL1'	mRNA	3.56478	1.91629e-14	3.45943	9.71766e-13	3.73697	1.02371e-16	1.5025	0.0617523
1959	'EGR2'	mRNA	3.55859	1.22468e-53	3.03103	3.17993e-31	2.97628	2.27356e-30	1	0.0190516
22903	'BTBD3'	mRNA	3.52356	8.08111e-23	2.72247	3.20507e-10	3.59694	2.92608e-24	0.584963	0.499856
9314	'KLF4'	mRNA	3.48543	2.54526e-11	2.848	3.79946e-06	3.60881	1.48991e-12	1.48543	0.10172
1960	'EGR3'	mRNA	3.27302	4.01823e-11	3.16993	8.79467e-10	2.77259	5.93796e-07	1.32193	0.123616
7145	'TNS1'	mRNA	3.25634	4.09071e-16	3.28951	4.47204e-16	3.54432	7.11537e-21	1.22239	0.0773693
147906	'DACT3'	mRNA	3.20163	8.40121e-09	2.32193	0.000943133	2.88753	1.38758e-06	1.37851	0.142674
54438	'GFOD1'	mRNA	3.16993	5.51949e-07	3.16993	9.69301e-07	3.04439	3.18535e-06	0.321928	0.838389
3918	'LAMC2'	mRNA	3.12338	3.34138e-11	2.8365	3.13453e-08	3.23704	2.19395e-12	1.71621	0.0118928
84803	'GPAT3'	mRNA	3.08746	1.69343e-06	2.75489	0.00011713	2.9542	9.52245e-06	2.39232	0.00236291
79805	'VASH2'	mRNA	3.05889	2.27326e-13	2.63743	1.67028e-08	3.41504	1.4758e-18	0.289507	0.776343
5272	'SERPINB9'	mRNA	3.05693	3.07417e-151	2.19586	3.19121e-55	2.55336	1.89622e-87	0.884739	1.75108e-06
3382	'ICA1'	mRNA	3.04439	8.57097e-12	2.83289	2.83087e-09	2.45943	1.32452e-06	0.459432	0.639428
55	'ACP3'	mRNA	3.03709	6.78272e-34	3	1.4879e-31	2.87447	1.55046e-28	1	0.0161492
130367	'SGPP2'	mRNA	2.96963	3.88158e-16	2.24793	2.67867e-07	2.43741	2.71009e-09	0.584963	0.447015
102723547	'CSAG2'	mRNA	2.83551	2.93241e-23	2.33149	5.86423e-13	3.08883	9.24891e-30	0.962468	0.0364035
51232	'CRIM1'	mRNA	2.83458	1.83351e-17	2.18057	2.88421e-08	2.95109	1.6227e-19	0	1.01782
23670	'CEMIP2'	mRNA	2.67807	1.84737e-05	2.848	3.79804e-06	2.58496	5.67984e-05	2	0.00922107
5175	'PECAM1'	mRNA	2.67807	1.38325e-19	2.43296	2.0227e-14	2.83794	5.36767e-23	1.1375	0.0098139
3570	'IL6R'	mRNA	2.60049	8.41117e-68	2.05964	7.46196e-34	2.8365	5.61981e-87	0.47468	0.0747761
780776	'TVP23A'	mRNA	2.58496	2.19629e-08	2.38466	1.50721e-06	2.97982	2.54156e-12	1.35364	0.0401039
51363	'CHST15'	mRNA	2.58496	7.9164e-41	1.7028	7.75859e-13	2.14585	3.59886e-24	0.252766	0.557387
8578	'SCARF1'	mRNA	2.5542	2.44192e-17	1.74061	2.10586e-06	2.13916	7.79454e-11	0.696219	0.15656
5997	'RGS2'	mRNA	2.5518	9.54101e-19	1.32193	0.000873712	1.56294	1.40623e-05	1.26849	0.001508
942	'CD86'	mRNA	2.5325	6.10087e-12	2.44057	2.16972e-10	2.56768	2.5605e-12	0.192645	0.815874
5054	'SERPINE1'	mRNA	2.52317	4.89571e-256	1.80735	3.24764e-97	2.18097	6.87143e-168	0.72054	2.41836e-11
55752	'SEPTIN11'	mRNA	2.49643	4.29237e-33	2.00856	1.50761e-17	2.45943	1.75606e-31	0.335603	0.426468
2048	'EPHB2'	mRNA	2.48829	1.01793e-69	1.93441	2.39172e-33	2.80735	1.61008e-98	0.584963	0.0104136
100132565	'GOLGA8F'	mRNA	2.42818	1.38761e-13	2.07508	1.18771e-08	1.67991	1.63914e-05	0.103065	0.833266
51733	'UPB1'	mRNA	2.41504	3.90205e-09	1.90689	5.94635e-05	1.87447	5.80476e-05	1.62449	0.00145906
2065	'ERBB3'	mRNA	2.38702	1.54143e-09	2.32193	1.62268e-08	2.60334	6.27595e-12	0.29956	0.717081
7292	'TNFSF4'	mRNA	2.34029	7.94315e-132	2.03337	2.06694e-85	2.5107	1.70889e-159	0.692216	6.11002e-07
2697	'GJA1'	mRNA	2.32193	3.70341e-05	2.23704	0.000155988	2.23704	0.000106526	0.36257	0.745101
6504	'SLAMF1'	mRNA	2.32193	8.89961e-06	2.16993	0.000100393	2.58496	1.71493e-07	1.64386	0.0106835
3274	'HRH2'	mRNA	2.28824	2.37849e-79	1.79141	4.19721e-39	1.93763	5.31945e-50	0.650058	0.00030937
11318	'GPR182'	mRNA	2.25634	3.87671e-11	1.95936	1.72509e-07	2.53051	5.16109e-15	0.917538	0.0725241
55604	'CARMIL1'	mRNA	2.2303	4.94829e-08	2.08092	1.74354e-06	1.88452	2.26761e-05	0.206451	0.810643
10148	'EBI3'	mRNA	2.21501	8.73035e-24	1.61891	3.18446e-10	2.30117	3.57201e-26	0.607683	0.0862652
9582	'APOBEC3B'	mRNA	2.16588	1.23722e-14	1.42044	4.06131e-05	1.8554	9.74539e-10	0.411426	0.487181
6375	'XCL1'	mRNA	2.12356	9.05496e-136	1.92849	1.00728e-99	1.8302	4.48345e-90	0.778516	1.24892e-11
3672	ITGA1'	mRNA	2.05675	2.70764e-16	1.17776	0.000244939	2.05349	3.69813e-16	0.804297	0.025927
2308	'FOXO1'	mRNA	2.02106	1.60329e-22	1.39366	1.32724e-08	1.98579	2.4822e-21	0.882164	0.00166136
7124	'TNF'	mRNA	2	1.67734e-21	1.44361	3.66002e-09	1.94111	9.94296e-20	0.526069	0.115521
5581	'PRKCE'	mRNA	1.99118	1.43809e-17	1.15024	9.93901e-05	1.84212	2.66461e-14	0.10188	0.838936
84969	'TOX2'	mRNA	1.9837	5.85039e-37	1.41908	4.76984e-15	1.73859	5.20721e-26	0	1.01049
3399	'ID3'	mRNA	1.93759	3.56752e-48	1.3901	1.20895e-19	1.33582	8.18922e-19	0.940621	2.2942e-08
7052	'TGM2'	mRNA	1.92892	1.45339e-10	1.36565	0.000130902	2.42884	4.5378e-19	0.428843	0.413448
728113	'ANXA8L1'	mRNA	1.88713	3.00586e-07	2.02413	4.65929e-08	2.17844	5.06799e-10	1.272	0.00445584
1495	'CTNNA1'	mRNA	1.87192	8.49423e-73	1.33309	5.0903e-29	1.65557	2.27267e-52	0.518071	0.000427936
3433	'IFIT2'	mRNA	1.85536	1.37285e-26	1.50027	8.05113e-15	2.43507	5.75072e-55	0.717857	0.00250966
72	'ACTG2'	mRNA	1.85175	2.17995e-22	1.85175	2.63583e-21	2.28077	1.31183e-38	0.643856	0.0174542
4689	'NCF4'	mRNA	1.8365	1.89638e-05	1.74723	0.000119724	2.09954	2.37233e-07	1.4021	0.00489782
57224	'NHSL1'	mRNA	1.82362	3.26256e-21	1.36257	6.64837e-10	2.08342	1.00604e-29	0.905363	0.000246521
3662	'IRF4'	mRNA	1.80735	3.72204e-19	1.48187	3.64534e-11	1.87673	7.13069e-21	0.949374	0.00019728
3693	'ITGB5'	mRNA	1.79647	9.74828e-07	1.88136	3.92591e-07	1.96153	3.35436e-08	0.395929	0.545829
23462	'HEY1'	mRNA	1.79564	2.76216e-17	1.29445	1.52123e-07	1.64712	7.5623e-14	0.930291	0.000568384
64359	'NXN'	mRNA	1.77259	0.000190711	2.16993	1.09051e-06	2.34577	2.02543e-08	0.736966	0.300959
1846	'DUSP4'	mRNA	1.74841	2.22117e-107	1.04679	3.07165e-28	1.60334	7.1671e-85	0.686962	1.23427e-11
24	'ABCA4'	mRNA	1.7425	9.23888e-16	1.32193	8.99508e-08	1.95061	9.50862e-21	0.449307	0.189557
2334	'AFF2'	mRNA	1.73697	3.3004e-16	1.40498	3.1284e-09	2	5.79754e-23	0.0780025	0.864078
4052	'LTBP1'	mRNA	1.72247	5.75005e-12	1.08746	0.000373229	1.37851	4.00952e-07	0	1.01513
81855	'SFXN3'	mRNA	1.70328	2.22328e-11	1.66879	2.86777e-10	1.59724	1.08825e-09	0.29956	0.515318
718	'C3'	mRNA	1.69302	7.9549e-09	1.61667	1.63906e-07	1.926	6.40705e-12	0.378512	0.450493
140685	'ZBTB46'	mRNA	1.64733	1.84129e-21	1.3254	5.53247e-12	1.46416	5.91037e-16	0.283172	0.340815
3398	'ID2'	mRNA	1.6386	2.07869e-22	1.26849	1.98769e-11	1.81669	8.95123e-29	0.659509	0.00320768
169611	'OLFML2A'	mRNA	1.63077	2.44099e-08	1.31259	6.5491e-05	1.67516	8.71151e-09	0	1.01622
9595	'CYTIP'	mRNA	1.61891	8.3382e-11	1.25154	9.86909e-06	1.28011	2.38359e-06	0.607683	0.0862512
57535	'ELAPOR1'	mRNA	1.59415	3.50724e-94	1.54068	1.46382e-81	1.53278	2.40501e-84	0.208002	0.0933735
8736	'MYOM1'	mRNA	1.58496	3.92327e-05	1.45251	0.000465052	1.53343	9.61524e-05	-0.341037	0.667247
91543	'RSAD2'	mRNA	1.56875	3.03901e-40	1.1161	1.48363e-16	1.8039	7.4858e-57	0.963267	2.23031e-12
8638	'OASL'	mRNA	1.56768	4.33624e-13	1.39232	2.41061e-09	2.05063	2.09065e-25	0.635589	0.0307545
653145	'ANXA8'	mRNA	1.56623	2.55065e-08	1.78304	8.35071e-11	1.95425	3.83143e-14	1.03485	0.00186035
495	'ATP4A'	mRNA	1.54597	2.13355e-11	1.80735	8.45266e-16	1.29866	1.28865e-07	0.485427	0.155405
22822	'PHLDA1'	mRNA	1.53605	5.09763e-05	1.43296	0.000409568	1.51096	8.44648e-05	0.263034	0.688675
171177	'RHOV'	mRNA	1.48829	9.20362e-08	1.58496	1.89752e-08	1.90689	8.56653e-14	0.187627	0.710275
54478	'PIMREG'	mRNA	1.47974	1.76213e-21	1.50328	5.00914e-21	1.40174	1.22019e-18	0.959736	8.95908e-08
94015	'TTYH2'	mRNA	1.45943	0.000853572	1.55459	0.000464126	1.64386	9.28765e-05	1.08746	0.0338516
9047	'SH2D2A'	mRNA	1.44453	2.40647e-21	1.37851	6.52461e-18	1.18793	2.29505e-13	0.0614005	0.845564
6764	'DENND2B'	mRNA	1.43911	5.04371e-10	1.13245	1.40368e-05	1.48938	1.00407e-10	-0.274175	0.516362
2027	'ENO3'	mRNA	1.41181	2.86266e-10	1.09954	1.36966e-05	1.21501	2.6583e-07	0.584963	0.0527084
3437	'IFIT3'	mRNA	1.40781	6.02114e-26	1.05492	3.10391e-12	1.69293	2.38689e-40	0.684071	3.15201e-05
9734	'HDAC9'	mRNA	1.40473	2.71267e-80	1.03755	7.84162e-36	1.2237	1.54225e-56	0.630893	1.84849e-12
5652	'PRSS8'	mRNA	1.38333	0.000149096	2.70526	3.05151e-22	2.47644	7.00433e-18	1.14886	0.00453127
50937	'CDON'	mRNA	1.36957	3.00145e-22	1.21938	8.4397e-16	1.56375	2.37134e-30	0.0312509	0.933199
286676	'ILDR1'	mRNA	1.32193	0.00013452	1.46949	2.27248e-05	1.38702	5.3163e-05	0.0544478	0.948637
1491	'CTH'	mRNA	1.29622	5.71586e-49	1.152	2.73976e-34	1.36485	9.59533e-55	0.558693	2.2095e-07
3587	'IL10RA'	mRNA	1.28479	4.86788e-25	1.09634	4.71186e-16	1.51696	5.58587e-37	0.36434	0.0351284
3604	'TNFRSF9'	mRNA	1.27874	2.5101e-50	1.06984	1.84347e-30	1.38771	1.49067e-60	0.372848	0.00100609
3112	'HLA-DOB'	mRNA	1.27085	7.61251e-07	1.0156	0.000450253	1.48767	1.45796e-09	0.816288	0.00741864
3119	'HLA-DQB1'	mRNA	1.27059	4.08737e-176	1.05885	8.4403e-105	1.24433	9.31144e-165	0.608224	2.91317e-31
199223	'TTC21A'	mRNA	1.26303	5.39986e-06	1.30743	4.95276e-06	1.1375	8.38674e-05	0	1.0152
5972	'REN'	mRNA	1.26181	6.32349e-26	1.13012	1.36974e-18	1.25873	2.02889e-25	0.742842	9.37529e-08
3627	'CXCL10'	mRNA	1.255	2.60373e-10	1.24691	1.75181e-09	1.77118	4.33858e-23	0.678072	0.00532364
6752	'SSTR2'	mRNA	1.24911	2.76079e-05	1.42999	1.09046e-06	1.58496	7.51791e-09	-0.446913	0.350378
2669	'GEM'	mRNA	1.24286	2.98021e-08	1.01197	5.2072e-05	1.10434	2.34035e-06	0.536053	0.0721182
388960	'C2orf78'	mRNA	1.22239	8.68815e-05	1.55552	1.74165e-07	1.47917	5.14027e-07	0.932886	0.00833675
9564	'BCAR1'	mRNA	1.2115	1.16469e-09	1.01886	3.42174e-06	1.1867	4.14142e-09	0.610053	0.0142435
5552	'SRGN'	mRNA	1.20381	3.70853e-150	1.25839	1.06641e-155	1.21393	1.06022e-150	0.531628	1.13078e-22
57699	'CPNE5'	mRNA	1.1822	0.000998257	1.50901	1.10185e-05	1.58496	1.23857e-06	0.854149	0.0421047
3597	'IL13RA1'	mRNA	1.18057	0.000376084	1.41504	1.36939e-05	1.24286	0.000160838	0.450661	0.34888
84722	'PSRC1'	mRNA	1.16463	4.93596e-20	1.06206	5.37557e-15	1.09212	4.85606e-17	0.791413	2.96171e-08
3115	'HLA-DPB1'	mRNA	1.16124	6.83805e-140	1.04907	4.23742e-101	1.12196	1.27687e-126	0.446508	6.51785e-16
9580	'SOX13'	mRNA	1.1375	7.18681e-05	1.39232	6.43934e-07	1.36457	5.74434e-07	0.906891	0.00453707
2260	'FGFR1'	mRNA	1.08927	4.12644e-05	1.25277	2.52504e-06	1.14585	1.43682e-05	-0.197037	0.642013
83461	'CDCA3'	mRNA	1.08885	9.01977e-23	1.20369	1.06073e-26	1.06078	4.11063e-21	0.834134	4.22089e-12
7136	'TNNI2'	mRNA	1.05153	1.95004e-05	1.44746	4.65318e-10	1.3061	2.14278e-08	0.101283	0.813821
8022	'LHX3'	mRNA	-1	1.12557e-06	-1.09192	4.5654e-08	-1.05445	2.48614e-07	-0.420987	0.0388755
283417	'DPY19L2'	mRNA	-1.02385	1.10659e-07	-1.03997	2.09238e-08	-1.26777	1.23686e-10	-0.90099	2.32972e-06
65998	'ZFTA'	mRNA	-1.08873	1.39648e-12	-1.09954	1.07891e-13	-1.61566	9.26147e-23	-0.984893	7.64476e-11
4068	'SH2D1A'	mRNA	-1.08998	9.92874e-10	-1.08998	2.10527e-10	-1.35588	1.37498e-13	-0.355875	0.041792
83637	'ZMIZ2'	mRNA	-1.10429	5.16378e-121	-1.07602	1.91203e-125	-1.19141	5.13403e-139	-0.617761	3.13287e-46
116151	'FAM210B'	mRNA	-1.12114	1.01608e-13	-1.03926	3.77743e-13	-1.11064	8.99316e-14	-0.933766	2.03734e-10
653082	'ZDHHC11B'	mRNA	-1.19745	2.78206e-06	-1.80465	1.28815e-11	-1.47632	1.61662e-08	-0.951879	0.000136013
203427	'SLC25A43'	mRNA	-1.20716	1.71173e-08	-1.29462	6.43447e-10	-1.20716	1.24347e-08	-0.868356	2.73948e-05
399668	'SMIM10L2A'	mRNA	-1.21791	3.80228e-06	-1.1565	4.60381e-06	-1.57154	9.63804e-09	-0.908577	0.000410628
3762	'KCNJ5'	mRNA	-1.2363	6.97763e-08	-1.64256	2.47865e-12	-1.54757	4.94939e-11	-0.833354	0.000161417
79850	'TLCD3A'	mRNA	-1.24031	4.85243e-20	-1.1193	2.22801e-18	-1.08651	1.14145e-16	-0.584963	2.98947e-06
9619	'ABCG1'	mRNA	-1.24457	4.9648e-31	-1.58986	3.22872e-47	-1.81225	2.04422e-54	-0.749244	6.0645e-14
9423	'NTN1'	mRNA	-1.27854	7.76481e-08	-1.27854	2.84829e-08	-1.94596	7.71305e-14	-0.729642	0.00131558
84662	'GLIS2'	mRNA	-1.31797	5.25405e-11	-1.15024	1.22879e-09	-1.29834	6.08851e-11	-0.752907	6.85704e-05
114879	'OSBPL5'	mRNA	-1.32805	1.59369e-07	-1.21022	5.21144e-07	-1.15472	2.55448e-06	-0.343484	0.170333
29958	'DMGDH'	mRNA	-1.32938	2.49776e-28	-1.38268	6.36634e-32	-1.71239	1.76741e-41	-0.899473	1.52182e-15
85462	'FHDC1'	mRNA	-1.37022	2.99532e-15	-1.10463	7.07524e-12	-1.16993	2.66032e-12	-0.63941	6.51739e-05
10765	'KDM5B'	mRNA	-1.38143	8.45161e-07	-1.30743	1.19233e-06	-1.58496	3.05212e-08	-0.928917	0.000555153
1047	'CLGN'	mRNA	-1.3995	5.50585e-52	-1.64886	9.35824e-70	-1.71571	7.43021e-71	-0.654311	1.96058e-15
92691	'TMEM169'	mRNA	-1.40054	5.64273e-13	-1.10579	7.57618e-10	-1.36257	1.13874e-12	-0.194728	0.323255
113730	'KLHDC7B'	mRNA	-1.40074	1.98338e-52	-1.44699	2.17278e-58	-1.2293	1.24747e-43	-0.7433	3.21624e-19
283229	'CRACR2B'	mRNA	-1.45943	2.61804e-07	-1.1375	1.47401e-05	-1.34395	1.18875e-06	-0.822002	0.00210212
7325	'UBE2E2'	mRNA	-1.48302	0.000354113	-1.52937	0.000128814	-1.84594	1.96869e-05	-0.513756	0.205581
727	'C5'	mRNA	-1.5115	4.75108e-10	-1	4.646e-06	-1.28473	3.60868e-08	-0.365649	0.113619
146439	'BICDL2'	mRNA	-1.5502	0.000866007	-1.65711	0.00032459	-1.89812	9.00545e-05	-1.35755	0.00334182
27443	'CECR2'	mRNA	-1.56478	5.48276e-06	-1.50589	5.89461e-06	-1.14975	0.00038809	-1.06228	0.00121392
138151	'NACC2'	mRNA	-1.58496	8.45705e-09	-1.58496	3.31165e-09	-2.75489	4.29705e-17	-0.754888	0.00291646
54514	'DDX4'	mRNA	-1.58496	1.54342e-16	-1.34239	7.60726e-14	-1.56478	1.8173e-16	-0.979822	3.13719e-08
4636	'MYL5'	mRNA	-1.61073	2.30551e-09	-1.42786	2.20752e-08	-1.14775	4.85185e-06	-0.410788	0.104672
114804	'RNF157'	mRNA	-1.61669	2.03774e-10	-1.42466	3.29392e-09	-2.40224	4.91527e-17	-0.464586	0.0454309
2516	'NR5A1'	mRNA	-1.66588	6.73707e-14	-1.43558	5.96065e-12	-1.1765	1.05227e-08	-0.906891	7.22768e-06
51226	'COPZ2'	mRNA	-1.72583	5.38353e-08	-1.17834	3.62259e-05	-1.9027	4.09611e-09	-0.197446	0.542922
11076	'TPPP'	mRNA	-1.76553	3.14582e-05	-1.28011	0.000937628	-1.58496	0.000114593	-0.971986	0.0138533
26038	'CHD5'	mRNA	-1.77761	3.09223e-11	-1.38333	1.72081e-08	-1.48063	5.78719e-09	-0.840801	0.000459234
643965	'TMEM88B'	mRNA	-1.80735	1.67223e-14	-1.01886	5.1746e-07	-1.38414	2.88209e-10	-0.857396	4.12606e-05
152273	'FGD5'	mRNA	-2.25873	9.20934e-09	-1.11189	0.000617499	-1.74416	1.41088e-06	-0.978626	0.00369899
387357	'THEMIS'	mRNA	-2.44478	3.45173e-07	-4.61471	3.75745e-12	-3.61471	2.93196e-10	-0.527247	0.19881
26108	'PYGO1'	mRNA	-2.62449	5.16972e-06	-1.88753	0.000187427	-2.20945	3.91827e-05	-1.12199	0.019897
164832	'LONRF2'	mRNA	-2.79008	2.38156e-13	-1.42084	2.42246e-06	-2.12711	4.60145e-10	-0.915608	0.00205442
9805	'SCRN1'	mRNA	-2.80735	3.15746e-08	-1.36678	0.000639094	-2.44478	2.96359e-07	-0.807355	0.0450974
50614	'GALNT9'	mRNA	-3.24793	2.06902e-07	-2.66297	2.13592e-06	-4.24793	5.40592e-09	-0.293731	0.56261
3768	'KCNJ12'	mRNA	-3.45943	7.58196e-07	-3.45943	5.3978e-07	-3.04439	3.00532e-06	-1.63161	0.00164799
445329	'SULT1A4'	mRNA	-9.78753	4.15897e-57	-9.99904	2.6825e-58	-1.32624	4.71298e-12	-0.0949953	0.641091
8363	'H4C11'	mRNA	-11.0362	2.66414e-06	-11.0362	2.16039e-06	-11.0362	2.42665e-06	-1.11285	0.0737467

## Sheet: The list of 64 genes altered bo
The list of 64 genes altered both in PLCG1 mutants and TCR stimulation, related to Figure 6B.
Gene ID	Gene Symbol	Type	log2 (D1165H / WT)	FDR (D1165H/ WT)	log2 (R48W / WT)	FDR (R48W/ WT)	log2 (S345F/ WT)	FDR (S345F/ WT)	log2 (WT_Stimulation / WT)	FDR (WT_Stimulation / WT)
5265	'SERPINA1'	mRNA	4.25214	1.15167e-77	3.73697	4.88384e-48	4.70966	4.93403e-113	2.47393	8.02334e-14
4914	'NTRK1'	mRNA	4.14975	9.20677e-32	4.42626	5.34895e-39	3.53916	1.55908e-18	2	0.000590975
596	'BCL2'	mRNA	3.7866	8.9304e-72	2.85599	2.62952e-28	3.44361	4.79896e-52	1.42223	6.39432e-05
2634	'GBP2'	mRNA	3.55928	4.2537e-198	2.77796	1.15637e-87	3.42508	2.50793e-173	1.95693	2.48366e-33
1437	'CSF2'	mRNA	3.51096	1.12251e-44	2.87774	2.81365e-23	3.36457	1.03791e-38	1.53605	8.56037e-05
8828	'NRP2'	mRNA	3.44773	1.99163e-94	2.72247	7.0538e-44	3.38466	2.46256e-88	1	0.000549459
634	'CEACAM1'	mRNA	3.32193	0.000242889	3.75489	6.65338e-06	4.20945	1.07325e-08	3.45943	0.000119631
4915	'NTRK2'	mRNA	3.30616	2.54109e-84	2.92765	9.19543e-56	3.21115	2.55218e-76	1.57447	1.25607e-10
6846	'XCL2'	mRNA	3.29975	1.91573e-107	3.16993	1.59743e-91	3.04125	2.44999e-82	1.87218	1.56794e-20
1958	'EGR1'	mRNA	3.17932	9.01131e-28	2.27009	2.79141e-10	1.97863	1.4069e-07	1.86673	2.06145e-06
8013	'NR4A3'	mRNA	3.05889	1.20677e-34	2.66297	3.75364e-22	2.55459	2.62404e-20	1.36923	0.000210055
5743	'PTGS2'	mRNA	3.00392	1.10441e-124	2.39828	1.21092e-61	2.65883	1.13834e-85	1.67611	4.35876e-24
347	'APOD'	mRNA	2.974	9.68159e-10	2.32193	6.08129e-05	2.19265	0.000171052	2.28011	9.61868e-05
1839	'HBEGF'	mRNA	2.86736	1.10063e-43	2.19143	1.41664e-19	2.383	1.80613e-25	1.05733	0.000865957
5777	'PTPN6'	mRNA	2.84609	1.06685e-120	2.67162	2.59368e-96	2.4431	1.73974e-76	1.00685	2.58277e-08
3304	'HSPA1B'	mRNA	2.74575	0	1.2881	8.48088e-88	1.52854	1.0633e-141	2.83812	0
81848	'SPRY4'	mRNA	2.72732	1.0103e-45	1.80277	3.3537e-14	2.51377	7.62411e-36	1	0.000549278
389903	'CSAG3'	mRNA	2.69967	1.97783e-48	2.27623	1.10513e-28	3.06778	1.00682e-70	2.11113	8.83854e-24
4929	'NR4A2'	mRNA	2.68557	2.6555e-29	2.58496	2.80252e-25	2.40599	2.45432e-21	1.28293	0.0001222
3557	'IL1RN'	mRNA	2.63005	1.66338e-19	2.56188	1.96436e-17	2.88381	2.75242e-25	1.89308	5.17908e-08
3164	'NR4A1'	mRNA	2.53496	7.60847e-112	2.00512	2.02406e-55	2.00526	1.05719e-57	1.23288	8.33141e-17
6710	'SPTB'	mRNA	2.47805	4.23945e-27	1.81323	2.22745e-11	2.37851	5.32906e-24	1.08017	0.000896274
3303	'HSPA1A'	mRNA	2.3837	0	1.03821	2.32692e-52	1.14591	1.14916e-70	2.14097	0
59	'ACTA2'	mRNA	1.95906	2.38401e-110	2.03727	4.62218e-117	2.37711	3.24017e-186	1.79014	2.14001e-85
51513	'ETV7'	mRNA	1.9542	3.92813e-10	1.8413	2.37845e-08	2.54432	4.43764e-20	2.16993	8.4054e-13
3434	'IFIT1'	mRNA	1.92892	1.45256e-10	2.01381	3.21012e-11	2.32193	7.07727e-17	1.2303	0.000818745
3543	'IGLL1'	mRNA	1.91119	2.19824e-25	1.92826	9.21298e-25	2.16273	6.50078e-35	1.21931	2.25885e-08
115019	'SLC26A9'	mRNA	1.86123	2.81696e-69	1.63016	1.40207e-46	1.97992	8.83259e-81	1.70323	7.15691e-54
6539	'SLC6A12'	mRNA	1.79408	1.98319e-49	1.63048	1.18568e-36	1.74802	9.9191e-46	1.66588	6.17134e-40
80119	'PIF1'	mRNA	1.65105	8.03665e-17	1.21917	8.10919e-08	1.44294	4.47942e-12	1.20945	6.75749e-08
7421	'VDR'	mRNA	1.6222	5.26483e-13	1.31626	1.44602e-07	1.48745	1.67388e-10	1.16046	6.47838e-06
1026	'CDKN1A'	mRNA	1.59664	3.11109e-10	1.31487	3.09755e-06	1.66482	3.50966e-11	1.4498	6.75263e-08
121549	'ASCL4'	mRNA	1.58117	5.18142e-58	1.01694	1.25778e-18	1.60003	4.54749e-59	1.11198	5.2292e-24
94240	'EPSTI1'	mRNA	1.55659	7.88668e-64	1.29288	8.51883e-38	1.69624	1.69527e-78	1.23298	4.32444e-35
1475	'CSTA'	mRNA	1.4361	9.48575e-25	1.26568	3.94461e-17	1.81038	9.85971e-44	1.27009	6.83804e-18
10112	'KIF20A'	mRNA	1.30212	3.09781e-74	1.45645	6.63287e-92	1.23869	8.84137e-65	1.019	3.07721e-40
27074	'LAMP3'	mRNA	1.29705	4.30767e-130	1.01762	5.459e-67	1.24987	5.24838e-117	1.30394	6.27921e-129
9232	'PTTG1'	mRNA	1.2795	8.12166e-57	1.5027	1.87512e-79	1.37244	1.96991e-66	1.1403	6.19883e-42
100527963	'PMF1-BGLAP'	mRNA	-1.0206	1.2736e-05	-1.32838	2.71397e-08	-2.18773	1.91363e-15	-1.13884	2.58936e-06
10235	'RASGRP2'	mRNA	-1.0217	7.49301e-06	-1.13535	3.40278e-07	-1.13535	6.87471e-07	-1.2332	1.48985e-07
54498	'SMOX'	mRNA	-1.07916	2.54144e-74	-1.00161	1.73347e-71	-1.23853	3.48165e-94	-1.23664	4.07082e-94
146713	'RBFOX3'	mRNA	-1.08927	5.22222e-05	-1.47393	7.9256e-08	-2.25154	8.9247e-13	-1.32193	2.09237e-06
84216	'TMEM117'	mRNA	-1.25054	0.00019877	-1.40808	2.32813e-05	-1.20163	0.000284833	-1.58496	7.53324e-06
404281	'YY2'	mRNA	-1.32193	4.42254e-05	-1.37084	1.45107e-05	-1.27462	6.46845e-05	-1.18442	0.000233782
9118	'INA'	mRNA	-1.33121	1.53261e-18	-1.24101	8.48214e-18	-1.31962	1.3693e-18	-1.047	5.72818e-13
339983	'NAT8L'	mRNA	-1.33985	1.65412e-05	-1.09192	0.000179397	-1.05445	0.000405407	-1.21057	9.05493e-05
80201	'HKDC1'	mRNA	-1.34593	1.40063e-23	-1.08289	3.30315e-18	-1.56677	7.37854e-30	-1.24701	3.64357e-21
4239	'MFAP4'	mRNA	-1.39689	1.72727e-10	-1.60334	2.66885e-13	-1.81193	4.31656e-15	-1.91146	6.171e-16
11247	'NXPH4'	mRNA	-1.44663	1.24862e-31	-1.14965	6.10055e-24	-1.72792	2.55717e-41	-1.0461	2.0061e-19
5457	'POU4F1'	mRNA	-1.5025	2.04861e-12	-1.62803	1.52709e-14	-1.52675	7.11046e-13	-1.25964	1.1408e-09
26872	'STEAP1'	mRNA	-1.61667	8.03276e-08	-2.27563	2.9974e-12	-1.87971	1.48826e-09	-1	0.000390816
2593	'GAMT'	mRNA	-1.67807	1.62448e-08	-1	0.000136072	-1.54057	9.95448e-08	-1.22741	1.33014e-05
1291	'COL6A1'	mRNA	-1.70036	0	-1.19741	6.12868e-225	-1.90035	0	-1.11212	4.88453e-190
84460	'ZMAT1'	mRNA	-1.74543	1.15263e-05	-1.926	1.45377e-06	-1.66297	2.05875e-05	-2.13245	5.21119e-07
107985021	'LOC107985021'	mRNA	-1.80735	0.0001426	-2.22239	7.34642e-06	-1.58496	0.000537435	-1.58496	0.000710135
374654	'KIF7'	mRNA	-1.848	2.0314e-07	-1.46949	7.52564e-06	-1.52607	5.97545e-06	-2.16993	7.7124e-09
4897	'NRCAM'	mRNA	-1.92184	6.0682e-48	-2.01495	2.54135e-53	-2.51245	1.66684e-67	-1.38268	2.59788e-30
1292	'COL6A2'	mRNA	-2.04454	0	-1.41284	1.40394e-249	-2.31689	0	-1.04214	4.83889e-148
4118	'MAL'	mRNA	-2.07455	1.2832e-30	-1.32453	1.69414e-17	-2.07455	6.06761e-31	-1.4047	5.15455e-18
26086	'GPSM1'	mRNA	-2.4134	9.213e-39	-1.5509	5.85482e-23	-2.17239	1.66034e-34	-1.13947	6.69962e-14
54549	'SDK2'	mRNA	-2.6477	3.06275e-14	-1.74723	3.65045e-09	-2.85415	1.66205e-15	-1.06274	0.000149195
267004	'PGBD3'	mRNA	-2.71097	8.49851e-05	-11.4252	3.945e-08	-2.92537	2.0632e-05	-2.89774	2.95635e-05
3485	'IGFBP2'	mRNA	-3.6017	4.40591e-120	-2.6757	4.96939e-93	-3.81929	9.66826e-127	-1.08568	4.70279e-26
110384692	'LOC110384692'	mRNA	-10.7879	3.52851e-05	-10.7879	3.03905e-05	-10.7879	3.31124e-05	-10.7879	4.72646e-05
