# Supplementary material for: Hyperactive PLCG1 induces cell-autonomous and bystander T cell activation and drug resistance
Source: EMBO Rep. 2025 Aug 12;26(18):4563–86. doi: 10.1038/s44319-025-00546-x (PMC12457681; doi:10.1038/s44319-025-00546-x)
Supplement: Supplementary file 3 — Dataset EV2 [file 44319_2025_546_MOESM3_ESM.xlsx]

## Sheet: Band 1
Mass spectrometry analysis of components specifically interacting with PLCG1 D1165H identified in the pull-down assay in Figure 7A (Band1).
Accession	Description	Coverage [%]	# Peptides	# PSMs	# Unique Peptides	# AAs	MW [kDa]	calc. pI	Score Mascot: Mascot	Score Sequest HT: Sequest HT	# Peptides (by Search Engine): Mascot	# Peptides (by Search Engine): Sequest HT
A0A8I5KWT8	Myosin heavy chain 9 OS=Homo sapiens OX=9606 GN=MYH9 PE=1 SV=1	54	120	1128	106	1981	229	5.64	16190	1696.09	111	119
Annotated Sequence	Modifications	# Protein Groups	# Proteins	# PSMs	Master Protein Accessions	Positions in Master Proteins	Modifications in Master Proteins	# Missed Cleavages	Theo. MH+ [Da]	Found in Sample: F1: Sample	Confidence (by Search Engine): Mascot	Confidence (by Search Engine): Sequest HT
[K].ADEWLMK.[N]	1xOxidation [M6]	2	7	2	A0A8I5KWT8; P35580	A0A8I5KWT8 [581-587]; P35580 [588-594]		0	908.418	High	High	High
Confidence	Identifying Node	Modifications	# Proteins	Master Protein Accessions	Protein Accessions	# Missed Cleavages	Charge	DeltaScore	DeltaCn	Rank	Search Engine Rank	m/z [Da]	Ions Score	# Protein Groups	Identity Strict	Identity Relaxed	Expectation Value	Percolator q-Value	Percolator PEP
High	Sequest HT (A12)	M6(Oxidation)	7	A0A8I5KWT8; P35580	A0A8I5KWT8; P35580; A0A8I5KZ38; A0A0U4BW16; Q86XU5; B4E3S1; A0A024R1N1	0	2	0	0	1	1	454.712		2				0.002541	0.09004
High	Mascot (A13)	M6(Oxidation)	7	A0A8I5KWT8; P35580	A0A8I5KWT8; P35580; A0A8I5KZ38; A0A0U4BW16; Q86XU5; B4E3S1; A0A024R1N1	0	2	0	0	1	1	454.712	31	2	44	37	0.206226	0.009302	0.1619
[K].ADFCIIHYAGK.[V]	1xCarbamidomethyl [C4]	2	7	11	A0A8I5KWT8; P35580	A0A8I5KWT8 [566-576]; P35580 [573-583]		0	1294.62	High	High	High
Confidence	Identifying Node	Modifications	# Proteins	Master Protein Accessions	Protein Accessions	# Missed Cleavages	Charge	DeltaScore	DeltaCn	Rank	Search Engine Rank	m/z [Da]	Ions Score	# Protein Groups	Identity Strict	Identity Relaxed	Expectation Value	Percolator q-Value	Percolator PEP
High	Sequest HT (A12)	C4(Carbamidomethyl)	7	A0A8I5KWT8; P35580	A0A8I5KWT8; P35580; A0A8I5KZ38; A0A0U4BW16; Q86XU5; B4E3S1; A0A024R1N1	0	3	0.5784	0	1	1	432.213		2				0.001339	0.004136
High	Sequest HT (A12)	C4(Carbamidomethyl)	7	A0A8I5KWT8; P35580	A0A8I5KWT8; P35580; A0A8I5KZ38; A0A0U4BW16; Q86XU5; B4E3S1; A0A024R1N1	0	2	0.559	0	1	1	647.816		2				0.001339	0.001307
High	Sequest HT (A12)	C4(Carbamidomethyl)	7	A0A8I5KWT8; P35580	A0A8I5KWT8; P35580; A0A8I5KZ38; A0A0U4BW16; Q86XU5; B4E3S1; A0A024R1N1	0	3	0.6491	0	1	1	432.213		2				0.001339	0.004664
High	Sequest HT (A12)	C4(Carbamidomethyl)	7	A0A8I5KWT8; P35580	A0A8I5KWT8; P35580; A0A8I5KZ38; A0A0U4BW16; Q86XU5; B4E3S1; A0A024R1N1	0	2	0.6344	0	1	1	647.816		2				0.001339	0.001349
High	Sequest HT (A12)	C4(Carbamidomethyl)	7	A0A8I5KWT8; P35580	A0A8I5KWT8; P35580; A0A8I5KZ38; A0A0U4BW16; Q86XU5; B4E3S1; A0A024R1N1	0	3	0.6344	0	1	1	432.213		2				0.001339	0.002168
High	Sequest HT (A12)	C4(Carbamidomethyl)	7	A0A8I5KWT8; P35580	A0A8I5KWT8; P35580; A0A8I5KZ38; A0A0U4BW16; Q86XU5; B4E3S1; A0A024R1N1	0	2	0.484	0	1	1	647.815		2				0.001339	0.007658
High	Mascot (A13)	C4(Carbamidomethyl)	7	A0A8I5KWT8; P35580	A0A8I5KWT8; P35580; A0A8I5KZ38; A0A0U4BW16; Q86XU5; B4E3S1; A0A024R1N1	0	2	0.3	0	1	1	647.815	10	2	48	41	66.8253	0.001397	0.02966
High	Mascot (A13)	C4(Carbamidomethyl)	7	A0A8I5KWT8; P35580	A0A8I5KWT8; P35580; A0A8I5KZ38; A0A0U4BW16; Q86XU5; B4E3S1; A0A024R1N1	0	2	1	0	1	1	647.816	52	2	48	41	0.00424317	0.001397	0.001002
High	Mascot (A13)	C4(Carbamidomethyl)	7	A0A8I5KWT8; P35580	A0A8I5KWT8; P35580; A0A8I5KZ38; A0A0U4BW16; Q86XU5; B4E3S1; A0A024R1N1	0	3	1	0	1	1	432.213	25	2	48	41	1.87388	0.001397	0.04071
High	Mascot (A13)	C4(Carbamidomethyl)	7	A0A8I5KWT8; P35580	A0A8I5KWT8; P35580; A0A8I5KZ38; A0A0U4BW16; Q86XU5; B4E3S1; A0A024R1N1	0	2	1	0	1	1	647.816	56	2	48	41	0.00186098	0.001397	9.685e-05
High	Mascot (A13)	C4(Carbamidomethyl)	7	A0A8I5KWT8; P35580	A0A8I5KWT8; P35580; A0A8I5KZ38; A0A0U4BW16; Q86XU5; B4E3S1; A0A024R1N1	0	3	1	0	1	1	432.213	27	2	48	41	1.33396	0.001397	0.05155
[K].ADGAEAKPAE.[-]		1	4	10	A0A8I5KWT8	A0A8I5KWT8 [1972-1981]		0	958.448	High	High	High
Confidence	Identifying Node	Modifications	# Proteins	Master Protein Accessions	Protein Accessions	# Missed Cleavages	Charge	DeltaScore	DeltaCn	Rank	Search Engine Rank	m/z [Da]	Ions Score	# Protein Groups	Identity Strict	Identity Relaxed	Expectation Value	Percolator q-Value	Percolator PEP
High	Sequest HT (A12)		4	A0A8I5KWT8	A0A8I5KWT8; A0A0U4BW16; Q6ZNL4; A0A024R1N1	0	2	0.6429	0	1	1	479.728		1				0.001339	0.03837
High	Sequest HT (A12)		4	A0A8I5KWT8	A0A8I5KWT8; A0A0U4BW16; Q6ZNL4; A0A024R1N1	0	2	0.5235	0	1	1	479.728		1				0.004499	0.1431
High	Sequest HT (A12)		4	A0A8I5KWT8	A0A8I5KWT8; A0A0U4BW16; Q6ZNL4; A0A024R1N1	0	2	0.6111	0	1	1	479.728		1				0.001339	0.007902
High	Sequest HT (A12)		4	A0A8I5KWT8	A0A8I5KWT8; A0A0U4BW16; Q6ZNL4; A0A024R1N1	0	2	0.5374	0	1	1	479.728		1				0.009751	0.1922
High	Sequest HT (A12)		4	A0A8I5KWT8	A0A8I5KWT8; A0A0U4BW16; Q6ZNL4; A0A024R1N1	0	2	0.5765	0	1	1	479.728		1				0.002541	0.07616
High	Sequest HT (A12)		4	A0A8I5KWT8	A0A8I5KWT8; A0A0U4BW16; Q6ZNL4; A0A024R1N1	0	2	0.5235	0	1	1	479.728		1				0.001339	0.0481
High	Sequest HT (A12)		4	A0A8I5KWT8	A0A8I5KWT8; A0A0U4BW16; Q6ZNL4; A0A024R1N1	0	2	0.6282	0	1	1	479.728		1				0.001339	0.001642
High	Mascot (A13)		4	A0A8I5KWT8	A0A8I5KWT8; A0A0U4BW16; Q6ZNL4; A0A024R1N1	0	2	1	0	1	1	479.728	5	1	50	43	376.55	0.003797	0.08871
High	Mascot (A13)		4	A0A8I5KWT8	A0A8I5KWT8; A0A0U4BW16; Q6ZNL4; A0A024R1N1	0	2	1	0	1	1	479.728	42	1	50	43	0.0680491	0.001397	0.009399
High	Mascot (A13)		4	A0A8I5KWT8	A0A8I5KWT8; A0A0U4BW16; Q6ZNL4; A0A024R1N1	0	2	1	0	1	1	479.728	17	1	50	43	25.7527	0.002681	0.06815
[R].AGVLAHLEEER.[D]		2	7	12	A0A8I5KWT8; P35580	A0A8I5KWT8 [786-796]; P35580 [772-782]		0	1223.64	High	High	High
Confidence	Identifying Node	Modifications	# Proteins	Master Protein Accessions	Protein Accessions	# Missed Cleavages	Charge	DeltaScore	DeltaCn	Rank	Search Engine Rank	m/z [Da]	Ions Score	# Protein Groups	Identity Strict	Identity Relaxed	Expectation Value	Percolator q-Value	Percolator PEP
High	Sequest HT (A12)		7	A0A8I5KWT8; P35580	A0A8I5KWT8; P35580; A0A8I5KZ38; A0A0U4BW16; Q86XU5; B4E3S1; A0A024R1N1	0	3	0.5559	0	1	1	408.551		2				0.001339	0.006806
High	Sequest HT (A12)		7	A0A8I5KWT8; P35580	A0A8I5KWT8; P35580; A0A8I5KZ38; A0A0U4BW16; Q86XU5; B4E3S1; A0A024R1N1	0	2	0.559	0	1	1	612.322		2				0.001339	0.003098
High	Sequest HT (A12)		7	A0A8I5KWT8; P35580	A0A8I5KWT8; P35580; A0A8I5KZ38; A0A0U4BW16; Q86XU5; B4E3S1; A0A024R1N1	0	2	0.574	0	1	1	612.323		2				0.001339	0.001127
High	Sequest HT (A12)		7	A0A8I5KWT8; P35580	A0A8I5KWT8; P35580; A0A8I5KZ38; A0A0U4BW16; Q86XU5; B4E3S1; A0A024R1N1	0	3	0.4768	0	1	1	408.551		2				0.001339	0.007337
High	Sequest HT (A12)		7	A0A8I5KWT8; P35580	A0A8I5KWT8; P35580; A0A8I5KZ38; A0A0U4BW16; Q86XU5; B4E3S1; A0A024R1N1	0	3	0.4822	0	1	1	408.551		2				0.001339	0.005332
High	Sequest HT (A12)		7	A0A8I5KWT8; P35580	A0A8I5KWT8; P35580; A0A8I5KZ38; A0A0U4BW16; Q86XU5; B4E3S1; A0A024R1N1	0	2	0.3817	0	1	1	612.323		2				0.001339	0.0002762
High	Mascot (A13)		7	A0A8I5KWT8; P35580	A0A8I5KWT8; P35580; A0A8I5KZ38; A0A0U4BW16; Q86XU5; B4E3S1; A0A024R1N1	0	2	0.8077	0	1	1	612.322	52	2	44	37	0.00213172	0.001397	0.001782
High	Mascot (A13)		7	A0A8I5KWT8; P35580	A0A8I5KWT8; P35580; A0A8I5KZ38; A0A0U4BW16; Q86XU5; B4E3S1; A0A024R1N1	0	3	0.8537	0	1	1	408.551	41	2	44	37	0.0265209	0.001397	0.02213
High	Mascot (A13)		7	A0A8I5KWT8; P35580	A0A8I5KWT8; P35580; A0A8I5KZ38; A0A0U4BW16; Q86XU5; B4E3S1; A0A024R1N1	0	2	0.8548	0	1	1	612.323	62	2	44	37	0.000187014	0.001397	0.001886
High	Mascot (A13)		7	A0A8I5KWT8; P35580	A0A8I5KWT8; P35580; A0A8I5KZ38; A0A0U4BW16; Q86XU5; B4E3S1; A0A024R1N1	0	2	0.7255	0	1	1	612.323	51	2	44	37	0.00240366	0.001397	0.0002294
High	Mascot (A13)		7	A0A8I5KWT8; P35580	A0A8I5KWT8; P35580; A0A8I5KZ38; A0A0U4BW16; Q86XU5; B4E3S1; A0A024R1N1	0	3	0.8286	0	1	1	408.551	35	2	44	37	0.104476	0.001397	0.02903
High	Mascot (A13)		7	A0A8I5KWT8; P35580	A0A8I5KWT8; P35580; A0A8I5KZ38; A0A0U4BW16; Q86XU5; B4E3S1; A0A024R1N1	0	3	0.8857	0	1	1	408.551	35	2	44	37	0.0799711	0.001397	0.01968
[R].ALEEAMEQK.[A]		1	4	7	A0A8I5KWT8	A0A8I5KWT8 [1505-1513]		0	1048.5	High	High	High
Confidence	Identifying Node	Modifications	# Proteins	Master Protein Accessions	Protein Accessions	# Missed Cleavages	Charge	DeltaScore	DeltaCn	Rank	Search Engine Rank	m/z [Da]	Ions Score	# Protein Groups	Identity Strict	Identity Relaxed	Expectation Value	Percolator q-Value	Percolator PEP
High	Sequest HT (A12)		4	A0A8I5KWT8	A0A8I5KWT8; A0A0U4BW16; Q2PS10; A0A024R1N1	0	2	0.3375	0	1	1	524.753		1				0.001339	0.05194
High	Mascot (A13)		4	A0A8I5KWT8	A0A8I5KWT8; A0A0U4BW16; Q2PS10; A0A024R1N1	0	2	0.5472	0	1	1	524.755	53	1	47	40	0.00267793	0.001397	0.01999
High	Mascot (A13)		4	A0A8I5KWT8	A0A8I5KWT8; A0A0U4BW16; Q2PS10; A0A024R1N1	0	2	0.6364	0	1	1	524.753	44	1	47	40	0.0191419	0.001397	0.04256
High	Mascot (A13)		4	A0A8I5KWT8	A0A8I5KWT8; A0A0U4BW16; Q2PS10; A0A024R1N1	0	2	0.6444	0	1	1	524.753	45	1	47	40	0.0183648	0.001397	0.04308
High	Sequest HT (A12)		4	A0A8I5KWT8	A0A8I5KWT8; A0A0U4BW16; Q2PS10; A0A024R1N1	0	2	0.3288	0	1	1	524.753		1				0.001339	0.03771
High	Sequest HT (A12)		4	A0A8I5KWT8	A0A8I5KWT8; A0A0U4BW16; Q2PS10; A0A024R1N1	0	2	0.3673	0	1	1	524.753		1				0.001339	0.04744
High	Sequest HT (A12)		4	A0A8I5KWT8	A0A8I5KWT8; A0A0U4BW16; Q2PS10; A0A024R1N1	0	2	0.4113	0	1	1	524.755		1				0.001339	0.007799
[R].ALEEAMEQK.[A]	1xOxidation [M6]	1	4	12	A0A8I5KWT8	A0A8I5KWT8 [1505-1513]		0	1064.49	High	High	High
Confidence	Identifying Node	Modifications	# Proteins	Master Protein Accessions	Protein Accessions	# Missed Cleavages	Charge	DeltaScore	DeltaCn	Rank	Search Engine Rank	m/z [Da]	Ions Score	# Protein Groups	Identity Strict	Identity Relaxed	Expectation Value	Percolator q-Value	Percolator PEP
High	Mascot (A13)	M6(Oxidation)	4	A0A8I5KWT8	A0A8I5KWT8; A0A0U4BW16; Q2PS10; A0A024R1N1	0	2	0.92	0	1	1	532.75	25	1	45	38	1.16395	0.003797	0.08159
High	Mascot (A13)	M6(Oxidation)	4	A0A8I5KWT8	A0A8I5KWT8; A0A0U4BW16; Q2PS10; A0A024R1N1	0	2	0.931	0	1	1	532.75	29	1	45	38	0.400865	0.004802	0.1222
High	Mascot (A13)	M6(Oxidation)	4	A0A8I5KWT8	A0A8I5KWT8; A0A0U4BW16; Q2PS10; A0A024R1N1	0	2	1	0	1	1	532.75	34	1	44	37	0.121484	0.003797	0.108
High	Sequest HT (A12)	M6(Oxidation)	4	A0A8I5KWT8	A0A8I5KWT8; A0A0U4BW16; Q2PS10; A0A024R1N1	0	2	0.5758	0	1	1	532.751		1				0.009751	0.2041
High	Sequest HT (A12)	M6(Oxidation)	4	A0A8I5KWT8	A0A8I5KWT8; A0A0U4BW16; Q2PS10; A0A024R1N1	0	2	0.5206	0	1	1	532.751		1				0.003576	0.119
High	Sequest HT (A12)	M6(Oxidation)	4	A0A8I5KWT8	A0A8I5KWT8; A0A0U4BW16; Q2PS10; A0A024R1N1	0	2	0.598	0	1	1	532.75		1				0.001339	0.03127
High	Sequest HT (A12)	M6(Oxidation)	4	A0A8I5KWT8	A0A8I5KWT8; A0A0U4BW16; Q2PS10; A0A024R1N1	0	2	0.5152	0	1	1	532.75		1				0.001339	0.05076
High	Sequest HT (A12)	M6(Oxidation)	4	A0A8I5KWT8	A0A8I5KWT8; A0A0U4BW16; Q2PS10; A0A024R1N1	0	2	0.6021	0	1	1	532.75		1				0.001339	0.0532
High	Sequest HT (A12)	M6(Oxidation)	4	A0A8I5KWT8	A0A8I5KWT8; A0A0U4BW16; Q2PS10; A0A024R1N1	0	2	0.6455	0	1	1	532.75		1				0.001339	0.03799
High	Sequest HT (A12)	M6(Oxidation)	4	A0A8I5KWT8	A0A8I5KWT8; A0A0U4BW16; Q2PS10; A0A024R1N1	0	2	0.48	0	1	1	532.75		1				0.001339	0.03382
High	Mascot (A13)	M6(Oxidation)	4	A0A8I5KWT8	A0A8I5KWT8; A0A0U4BW16; Q2PS10; A0A024R1N1	0	2	0.9412	0	1	1	532.75	34	1	45	38	0.138323	0.002681	0.06797
High	Mascot (A13)	M6(Oxidation)	4	A0A8I5KWT8	A0A8I5KWT8; A0A0U4BW16; Q2PS10; A0A024R1N1	0	2	0.9355	0	1	1	532.751	31	1	45	38	0.240377	0.002681	0.06815
[K].ALELDSNLYR.[I]		1	5	10	A0A8I5KWT8	A0A8I5KWT8 [767-776]		0	1193.62	High	High	High
Confidence	Identifying Node	Modifications	# Proteins	Master Protein Accessions	Protein Accessions	# Missed Cleavages	Charge	DeltaScore	DeltaCn	Rank	Search Engine Rank	m/z [Da]	Ions Score	# Protein Groups	Identity Strict	Identity Relaxed	Expectation Value	Percolator q-Value	Percolator PEP
High	Sequest HT (A12)		5	A0A8I5KWT8	A0A8I5KWT8; A0A0U4BW16; Q86XU5; B4E3S1; A0A024R1N1	0	2	0.5301	0	1	1	597.311		1				0.001339	0.007511
High	Sequest HT (A12)		5	A0A8I5KWT8	A0A8I5KWT8; A0A0U4BW16; Q86XU5; B4E3S1; A0A024R1N1	0	2	0.5111	0	1	1	597.315		1				0.001339	0.003075
High	Sequest HT (A12)		5	A0A8I5KWT8	A0A8I5KWT8; A0A0U4BW16; Q86XU5; B4E3S1; A0A024R1N1	0	2	0.541	0	1	1	597.312		1				0.001339	0.01336
High	Sequest HT (A12)		5	A0A8I5KWT8	A0A8I5KWT8; A0A0U4BW16; Q86XU5; B4E3S1; A0A024R1N1	0	2	0.485	0	1	1	597.311		1				0.001339	0.05676
High	Sequest HT (A12)		5	A0A8I5KWT8	A0A8I5KWT8; A0A0U4BW16; Q86XU5; B4E3S1; A0A024R1N1	0	2	0.5	0	1	1	597.313		1				0.001339	0.06034
High	Mascot (A13)		5	A0A8I5KWT8	A0A8I5KWT8; A0A0U4BW16; Q86XU5; B4E3S1; A0A024R1N1	0	2	0.8235	0	1	1	597.311	51	1	49	42	0.00663817	0.001397	0.01135
High	Mascot (A13)		5	A0A8I5KWT8	A0A8I5KWT8; A0A0U4BW16; Q86XU5; B4E3S1; A0A024R1N1	0	2	0.8026	0	1	1	597.311	76	1	49	42	2.15798e-05	0.001397	0.003857
High	Mascot (A13)		5	A0A8I5KWT8	A0A8I5KWT8; A0A0U4BW16; Q86XU5; B4E3S1; A0A024R1N1	0	2	0.75	0	1	1	597.312	56	1	49	42	0.00216308	0.001397	0.01085
High	Mascot (A13)		5	A0A8I5KWT8	A0A8I5KWT8; A0A0U4BW16; Q86XU5; B4E3S1; A0A024R1N1	0	2	0.7368	0	1	1	597.313	38	1	49	42	0.124164	0.003797	0.09991
High	Mascot (A13)		5	A0A8I5KWT8	A0A8I5KWT8; A0A0U4BW16; Q86XU5; B4E3S1; A0A024R1N1	0	2	0.8857	0	1	1	597.315	70	1	44	37	2.36351e-05	0.001397	0.004029
[R].ALEQQVEEMK.[T]		1	4	6	A0A8I5KWT8	A0A8I5KWT8 [1550-1559]		0	1204.59	High	High	High
Confidence	Identifying Node	Modifications	# Proteins	Master Protein Accessions	Protein Accessions	# Missed Cleavages	Charge	DeltaScore	DeltaCn	Rank	Search Engine Rank	m/z [Da]	Ions Score	# Protein Groups	Identity Strict	Identity Relaxed	Expectation Value	Percolator q-Value	Percolator PEP
High	Sequest HT (A12)		4	A0A8I5KWT8	A0A8I5KWT8; A0A0U4BW16; Q6ZNL4; A0A024R1N1	0	2	0.532	0	1	1	602.798		1				0.001339	0.05756
High	Mascot (A13)		4	A0A8I5KWT8	A0A8I5KWT8; A0A0U4BW16; Q6ZNL4; A0A024R1N1	0	2	0.8462	0	1	1	602.798	39	1	49	42	0.111276	0.001397	0.02371
High	Mascot (A13)		4	A0A8I5KWT8	A0A8I5KWT8; A0A0U4BW16; Q6ZNL4; A0A024R1N1	0	2	0.7627	0	1	1	602.798	59	1	49	42	0.00100713	0.001397	0.01706
High	Sequest HT (A12)		4	A0A8I5KWT8	A0A8I5KWT8; A0A0U4BW16; Q6ZNL4; A0A024R1N1	0	2	0.625	0	1	1	602.798		1				0.001339	0.01787
High	Sequest HT (A12)		4	A0A8I5KWT8	A0A8I5KWT8; A0A0U4BW16; Q6ZNL4; A0A024R1N1	0	2	0.6134	0	1	1	602.798		1				0.001339	0.00341
High	Mascot (A13)		4	A0A8I5KWT8	A0A8I5KWT8; A0A0U4BW16; Q6ZNL4; A0A024R1N1	0	2	0.8723	0	1	1	602.798	47	1	49	42	0.0176178	0.001397	0.0256
[R].ALEQQVEEMK.[T]	1xOxidation [M9]	1	4	10	A0A8I5KWT8	A0A8I5KWT8 [1550-1559]		0	1220.58	High	High	High
Confidence	Identifying Node	Modifications	# Proteins	Master Protein Accessions	Protein Accessions	# Missed Cleavages	Charge	DeltaScore	DeltaCn	Rank	Search Engine Rank	m/z [Da]	Ions Score	# Protein Groups	Identity Strict	Identity Relaxed	Expectation Value	Percolator q-Value	Percolator PEP
High	Mascot (A13)	M9(Oxidation)	4	A0A8I5KWT8	A0A8I5KWT8; A0A0U4BW16; Q6ZNL4; A0A024R1N1	0	2	0.875	0	1	1	610.795	40	1	53	46	0.19508	0.001397	0.02997
High	Mascot (A13)	M9(Oxidation)	4	A0A8I5KWT8	A0A8I5KWT8; A0A0U4BW16; Q6ZNL4; A0A024R1N1	0	2	1	0	1	1	610.795	44	1	53	46	0.0845849	0.001397	0.01771
High	Mascot (A13)	M9(Oxidation)	4	A0A8I5KWT8	A0A8I5KWT8; A0A0U4BW16; Q6ZNL4; A0A024R1N1	0	2	1	0	1	1	610.794	36	1	52	46	0.457312	0.001397	0.04529
High	Sequest HT (A12)	M9(Oxidation)	4	A0A8I5KWT8	A0A8I5KWT8; A0A0U4BW16; Q6ZNL4; A0A024R1N1	0	2	0.5814	0	1	1	610.794		1				0.001339	0.008845
High	Sequest HT (A12)	M9(Oxidation)	4	A0A8I5KWT8	A0A8I5KWT8; A0A0U4BW16; Q6ZNL4; A0A024R1N1	0	2	0.5686	0	1	1	610.795		1				0.001339	0.01126
High	Sequest HT (A12)	M9(Oxidation)	4	A0A8I5KWT8	A0A8I5KWT8; A0A0U4BW16; Q6ZNL4; A0A024R1N1	0	2	0.5637	0	1	1	610.795		1				0.001339	0.01178
High	Sequest HT (A12)	M9(Oxidation)	4	A0A8I5KWT8	A0A8I5KWT8; A0A0U4BW16; Q6ZNL4; A0A024R1N1	0	2	0.5079	0	1	1	610.796		1				0.001339	0.03699
High	Sequest HT (A12)	M9(Oxidation)	4	A0A8I5KWT8	A0A8I5KWT8; A0A0U4BW16; Q6ZNL4; A0A024R1N1	0	2	0.5319	0	1	1	610.795		1				0.001339	0.04471
High	Mascot (A13)	M9(Oxidation)	4	A0A8I5KWT8	A0A8I5KWT8; A0A0U4BW16; Q6ZNL4; A0A024R1N1	0	2	0.814	0	1	1	610.795	43	1	53	46	0.114607	0.001397	0.02407
High	Mascot (A13)	M9(Oxidation)	4	A0A8I5KWT8	A0A8I5KWT8; A0A0U4BW16; Q6ZNL4; A0A024R1N1	0	2	0.8611	0	1	1	610.796	36	1	53	46	0.512738	0.004802	0.1171
[K].ANLQIDQINTDLNLER.[S]		1	4	2	A0A8I5KWT8	A0A8I5KWT8 [1776-1791]		0	1869.97	High	High	High
Confidence	Identifying Node	Modifications	# Proteins	Master Protein Accessions	Protein Accessions	# Missed Cleavages	Charge	DeltaScore	DeltaCn	Rank	Search Engine Rank	m/z [Da]	Ions Score	# Protein Groups	Identity Strict	Identity Relaxed	Expectation Value	Percolator q-Value	Percolator PEP
High	Sequest HT (A12)		4	A0A8I5KWT8	A0A8I5KWT8; A0A0U4BW16; Q6ZNL4; A0A024R1N1	0	2	0.5849	0	1	1	935.479		1				0.001339	0.004071
High	Mascot (A13)		4	A0A8I5KWT8	A0A8I5KWT8; A0A0U4BW16; Q6ZNL4; A0A024R1N1	0	2	0.9787	0	1	1	935.479	94	1	50	43	4.67519e-07	0.001397	0.0001374
[M].AQQAADKYLYVDK.[N]	1xAcetyl [N-Term]	1	9	1	A0A8I5KWT8	A0A8I5KWT8 [2-14]	A0A8I5KWT8 1xAcetyl [N-Term]	1	1554.78	High	High	n/a
Confidence	Identifying Node	Modifications	# Proteins	Master Protein Accessions	Protein Accessions	# Missed Cleavages	Charge	DeltaScore	DeltaCn	Rank	Search Engine Rank	m/z [Da]	Ions Score	# Protein Groups	Identity Strict	Identity Relaxed	Expectation Value	Percolator q-Value	Percolator PEP
High	Mascot (A13)	N-Term(Prot)(Acetyl)	9	A0A8I5KWT8	Q5BKV1; A0A8I5KWT8; A0A8I5KU92; A0A0U4BW16; Q86XU5; A0A8I5KYI1; B4E3S1; A0A024R1N1; B1AH99	1	2	1	0	1	1	777.898	67	1	47	40	0.00010933	0.001397	0.0002358
[K].ASITALEAK.[I]		1	4	3	A0A8I5KWT8	A0A8I5KWT8 [1828-1836]		0	903.515	High	High	High
Confidence	Identifying Node	Modifications	# Proteins	Master Protein Accessions	Protein Accessions	# Missed Cleavages	Charge	DeltaScore	DeltaCn	Rank	Search Engine Rank	m/z [Da]	Ions Score	# Protein Groups	Identity Strict	Identity Relaxed	Expectation Value	Percolator q-Value	Percolator PEP
High	Sequest HT (A12)		4	A0A8I5KWT8	A0A8I5KWT8; A0A0U4BW16; Q6ZNL4; A0A024R1N1	0	2	0.1698	0	1	1	452.261		1				0.001339	0.01726
High	Mascot (A13)		4	A0A8I5KWT8	A0A8I5KWT8; A0A0U4BW16; Q6ZNL4; A0A024R1N1	0	2	0.52	0	1	1	452.261	50	1	46	39	0.00440127	0.001397	0.03091
High	Mascot (A13)		4	A0A8I5KWT8	A0A8I5KWT8; A0A0U4BW16; Q6ZNL4; A0A024R1N1	0	2	0.3939	0	1	1	452.261	33	1	46	39	0.209358	0.009302	0.1698
[R].ASREEILAQAK.[E]		1	4	2	A0A8I5KWT8	A0A8I5KWT8 [1680-1690]		1	1215.67	High	Medium	High
Confidence	Identifying Node	Modifications	# Proteins	Master Protein Accessions	Protein Accessions	# Missed Cleavages	Charge	DeltaScore	DeltaCn	Rank	Search Engine Rank	m/z [Da]	Ions Score	# Protein Groups	Identity Strict	Identity Relaxed	Expectation Value	Percolator q-Value	Percolator PEP
High	Sequest HT (A12)		4	A0A8I5KWT8	A0A8I5KWT8; A0A0U4BW16; Q6ZNL4; A0A024R1N1	1	3	0.2452	0	1	1	405.894		1				0.003576	0.09738
High	Sequest HT (A12)		4	A0A8I5KWT8	A0A8I5KWT8; A0A0U4BW16; Q6ZNL4; A0A024R1N1	1	2	0.1448	0	1	1	608.338		1				0.002541	0.07613
[R].CIIPNHEK.[RK]	1xCarbamidomethyl [C1]	2	11	9	A0A8I5KWT8; P35580	A0A8I5KWT8 [692-699]; P35580 [678-685]		0	1010.51	High	High	High
Confidence	Identifying Node	Modifications	# Proteins	Master Protein Accessions	Protein Accessions	# Missed Cleavages	Charge	DeltaScore	DeltaCn	Rank	Search Engine Rank	m/z [Da]	Ions Score	# Protein Groups	Identity Strict	Identity Relaxed	Expectation Value	Percolator q-Value	Percolator PEP
High	Sequest HT (A12)	C1(Carbamidomethyl)	11	A0A8I5KWT8; P35580	A0A024QZJ6; A0A8I5KWT8; P35580; A0A8I5KZ38; A0A0U4BW16; P35749; Q86XU5; B4E3S1; A0A024R1N1; A0A7R6KYT5; B1PS43	0	2	0.6044	0	1	1	505.76		2				0.001339	0.04533
High	Sequest HT (A12)	C1(Carbamidomethyl)	11	A0A8I5KWT8; P35580	A0A024QZJ6; A0A8I5KWT8; P35580; A0A8I5KZ38; A0A0U4BW16; P35749; Q86XU5; B4E3S1; A0A024R1N1; A0A7R6KYT5; B1PS43	0	2	0.6415	0	1	1	505.758		2				0.001339	0.03132
High	Sequest HT (A12)	C1(Carbamidomethyl)	11	A0A8I5KWT8; P35580	A0A024QZJ6; A0A8I5KWT8; P35580; A0A8I5KZ38; A0A0U4BW16; P35749; Q86XU5; B4E3S1; A0A024R1N1; A0A7R6KYT5; B1PS43	0	2	0.6445	0	1	1	505.758		2				0.001339	0.02843
High	Sequest HT (A12)	C1(Carbamidomethyl)	11	A0A8I5KWT8; P35580	A0A024QZJ6; A0A8I5KWT8; P35580; A0A8I5KZ38; A0A0U4BW16; P35749; Q86XU5; B4E3S1; A0A024R1N1; A0A7R6KYT5; B1PS43	0	2	0.6802	0	1	1	505.758		2				0.003576	0.1154
High	Mascot (A13)	C1(Carbamidomethyl)	11	A0A8I5KWT8; P35580	A0A024QZJ6; A0A8I5KWT8; P35580; A0A8I5KZ38; A0A0U4BW16; P35749; Q86XU5; B4E3S1; A0A024R1N1; A0A7R6KYT5; B1PS43	0	2	0.625	0	1	1	505.758	24	2	44	37	1.08541	0.009302	0.1623
High	Mascot (A13)	C1(Carbamidomethyl)	11	A0A8I5KWT8; P35580	A0A024QZJ6; A0A8I5KWT8; P35580; A0A8I5KZ38; A0A0U4BW16; P35749; Q86XU5; B4E3S1; A0A024R1N1; A0A7R6KYT5; B1PS43	0	2	0.871	0	1	1	505.758	31	2	44	37	0.234879	0.003797	0.08794
High	Mascot (A13)	C1(Carbamidomethyl)	11	A0A8I5KWT8; P35580	A0A024QZJ6; A0A8I5KWT8; P35580; A0A8I5KZ38; A0A0U4BW16; P35749; Q86XU5; B4E3S1; A0A024R1N1; A0A7R6KYT5; B1PS43	0	2	0.8	0	1	1	505.758	20	2	44	37	2.95169	0.009302	0.1674
High	Mascot (A13)	C1(Carbamidomethyl)	11	A0A8I5KWT8; P35580	A0A024QZJ6; A0A8I5KWT8; P35580; A0A8I5KZ38; A0A0U4BW16; P35749; Q86XU5; B4E3S1; A0A024R1N1; A0A7R6KYT5; B1PS43	0	2	0.871	0	1	1	505.758	31	2	44	37	0.230301	0.001397	0.04591
High	Mascot (A13)	C1(Carbamidomethyl)	11	A0A8I5KWT8; P35580	A0A024QZJ6; A0A8I5KWT8; P35580; A0A8I5KZ38; A0A0U4BW16; P35749; Q86XU5; B4E3S1; A0A024R1N1; A0A7R6KYT5; B1PS43	0	2	0.5789	0	1	1	505.76	19	2	44	37	4.01632	0.004802	0.1097
[R].CIIPNHEK.[RK]	1xCarbamidomethyl [C1]; 1xDeamidated [N5]	2	11	2	A0A8I5KWT8; P35580	A0A8I5KWT8 [692-699]; P35580 [678-685]		0	1011.49	High	High	High
Confidence	Identifying Node	Modifications	# Proteins	Master Protein Accessions	Protein Accessions	# Missed Cleavages	Charge	DeltaScore	DeltaCn	Rank	Search Engine Rank	m/z [Da]	Ions Score	# Protein Groups	Identity Strict	Identity Relaxed	Expectation Value	Percolator q-Value	Percolator PEP
High	Sequest HT (A12)	C1(Carbamidomethyl); N5(Deamidated)	11	A0A8I5KWT8; P35580	A0A024QZJ6; A0A8I5KWT8; P35580; A0A8I5KZ38; A0A0U4BW16; P35749; Q86XU5; B4E3S1; A0A024R1N1; A0A7R6KYT5; B1PS43	0	2	0.6056	0	1	1	506.251		2				0.002541	0.07408
High	Mascot (A13)	C1(Carbamidomethyl); N5(Deamidated)	11	A0A8I5KWT8; P35580	A0A024QZJ6; A0A8I5KWT8; P35580; A0A8I5KZ38; A0A0U4BW16; P35749; Q86XU5; B4E3S1; A0A024R1N1; A0A7R6KYT5; B1PS43	0	2	0.75	0	1	1	506.251	32	2	43	36	0.142249	0.004802	0.1102
[R].CNGVLEGIR.[I]	1xCarbamidomethyl [C1]	2	31	8	A0A8I5KWT8; P35580	A0A8I5KWT8 [715-723]; P35580 [701-709]		0	1017.51	High	High	High
Confidence	Identifying Node	Modifications	# Proteins	Master Protein Accessions	Protein Accessions	# Missed Cleavages	Charge	DeltaScore	DeltaCn	Rank	Search Engine Rank	m/z [Da]	Ions Score	# Protein Groups	Identity Strict	Identity Relaxed	Expectation Value	Percolator q-Value	Percolator PEP
High	Sequest HT (A12)	C1(Carbamidomethyl)	31	A0A8I5KWT8; P35580	B4E0I9; V9HWC1; A7E2Y1; P13535; B4DRV3; A0A024QZJ6; A5YM51; A0A8I5KWT8; P35580; Q9UKX3; A0A8I5KZ38; A0A0U4BW16; M0QY43; P11055; P35749; B4DFX9; P12882; Q59EV3; Q86XU5; B4E3S1; P12883; A0A6E1W127; A0A024R1N1; Q9UKX2; B3KWH4; A8CLL2; Q7Z406; A0A7R6KYT5; Q9Y623; P13533; B1PS43	0	2	0.5032	0	1	1	509.261		2				0.001339	0.04772
High	Sequest HT (A12)	C1(Carbamidomethyl)	31	A0A8I5KWT8; P35580	B4E0I9; V9HWC1; A7E2Y1; P13535; B4DRV3; A0A024QZJ6; A5YM51; A0A8I5KWT8; P35580; Q9UKX3; A0A8I5KZ38; A0A0U4BW16; M0QY43; P11055; P35749; B4DFX9; P12882; Q59EV3; Q86XU5; B4E3S1; P12883; A0A6E1W127; A0A024R1N1; Q9UKX2; B3KWH4; A8CLL2; Q7Z406; A0A7R6KYT5; Q9Y623; P13533; B1PS43	0	2	0.4898	0	1	1	509.261		2				0.001339	0.0646
High	Sequest HT (A12)	C1(Carbamidomethyl)	31	A0A8I5KWT8; P35580	B4E0I9; V9HWC1; A7E2Y1; P13535; B4DRV3; A0A024QZJ6; A5YM51; A0A8I5KWT8; P35580; Q9UKX3; A0A8I5KZ38; A0A0U4BW16; M0QY43; P11055; P35749; B4DFX9; P12882; Q59EV3; Q86XU5; B4E3S1; P12883; A0A6E1W127; A0A024R1N1; Q9UKX2; B3KWH4; A8CLL2; Q7Z406; A0A7R6KYT5; Q9Y623; P13533; B1PS43	0	2	0.4855	0	1	1	509.261		2				0.001339	0.009244
High	Sequest HT (A12)	C1(Carbamidomethyl)	31	A0A8I5KWT8; P35580	B4E0I9; V9HWC1; A7E2Y1; P13535; B4DRV3; A0A024QZJ6; A5YM51; A0A8I5KWT8; P35580; Q9UKX3; A0A8I5KZ38; A0A0U4BW16; M0QY43; P11055; P35749; B4DFX9; P12882; Q59EV3; Q86XU5; B4E3S1; P12883; A0A6E1W127; A0A024R1N1; Q9UKX2; B3KWH4; A8CLL2; Q7Z406; A0A7R6KYT5; Q9Y623; P13533; B1PS43	0	2	0.4898	0	1	1	509.261		2				0.001339	0.05853
High	Mascot (A13)	C1(Carbamidomethyl)	31	A0A8I5KWT8; P35580	B4E0I9; V9HWC1; A7E2Y1; P13535; B4DRV3; A0A024QZJ6; A5YM51; A0A8I5KWT8; P35580; Q9UKX3; A0A8I5KZ38; A0A0U4BW16; M0QY43; P11055; P35749; B4DFX9; P12882; Q59EV3; Q86XU5; B4E3S1; P12883; A0A6E1W127; A0A024R1N1; Q9UKX2; B3KWH4; A8CLL2; Q7Z406; A0A7R6KYT5; Q9Y623; P13533; B1PS43	0	2	0.8462	0	1	1	509.261	52	2	46	39	0.00249631	0.001397	0.01228
High	Mascot (A13)	C1(Carbamidomethyl)	31	A0A8I5KWT8; P35580	B4E0I9; V9HWC1; A7E2Y1; P13535; B4DRV3; A0A024QZJ6; A5YM51; A0A8I5KWT8; P35580; Q9UKX3; A0A8I5KZ38; A0A0U4BW16; M0QY43; P11055; P35749; B4DFX9; P12882; Q59EV3; Q86XU5; B4E3S1; P12883; A0A6E1W127; A0A024R1N1; Q9UKX2; B3KWH4; A8CLL2; Q7Z406; A0A7R6KYT5; Q9Y623; P13533; B1PS43	0	2	0.8421	0	1	1	509.261	57	2	46	39	0.000828511	0.001397	0.006373
High	Mascot (A13)	C1(Carbamidomethyl)	31	A0A8I5KWT8; P35580	B4E0I9; V9HWC1; A7E2Y1; P13535; B4DRV3; A0A024QZJ6; A5YM51; A0A8I5KWT8; P35580; Q9UKX3; A0A8I5KZ38; A0A0U4BW16; M0QY43; P11055; P35749; B4DFX9; P12882; Q59EV3; Q86XU5; B4E3S1; P12883; A0A6E1W127; A0A024R1N1; Q9UKX2; B3KWH4; A8CLL2; Q7Z406; A0A7R6KYT5; Q9Y623; P13533; B1PS43	0	2	0.8269	0	1	1	509.261	52	2	46	39	0.00234044	0.001397	0.009872
High	Mascot (A13)	C1(Carbamidomethyl)	31	A0A8I5KWT8; P35580	B4E0I9; V9HWC1; A7E2Y1; P13535; B4DRV3; A0A024QZJ6; A5YM51; A0A8I5KWT8; P35580; Q9UKX3; A0A8I5KZ38; A0A0U4BW16; M0QY43; P11055; P35749; B4DFX9; P12882; Q59EV3; Q86XU5; B4E3S1; P12883; A0A6E1W127; A0A024R1N1; Q9UKX2; B3KWH4; A8CLL2; Q7Z406; A0A7R6KYT5; Q9Y623; P13533; B1PS43	0	2	0.8571	0	1	1	509.261	56	2	46	39	0.00111324	0.001397	0.01467
[R].CQHLQAEK.[K]	1xCarbamidomethyl [C1]	1	4	10	A0A8I5KWT8	A0A8I5KWT8 [952-959]		0	1013.48	High	High	High
Confidence	Identifying Node	Modifications	# Proteins	Master Protein Accessions	Protein Accessions	# Missed Cleavages	Charge	DeltaScore	DeltaCn	Rank	Search Engine Rank	m/z [Da]	Ions Score	# Protein Groups	Identity Strict	Identity Relaxed	Expectation Value	Percolator q-Value	Percolator PEP
High	Sequest HT (A12)	C1(Carbamidomethyl)	4	A0A8I5KWT8	A0A8I5KWT8; A0A0U4BW16; Q86XU5; A0A024R1N1	0	2	0.469	0	1	1	507.246		1				0.001339	0.02672
High	Sequest HT (A12)	C1(Carbamidomethyl)	4	A0A8I5KWT8	A0A8I5KWT8; A0A0U4BW16; Q86XU5; A0A024R1N1	0	2	0.4845	0	1	1	507.246		1				0.001339	0.02857
High	Sequest HT (A12)	C1(Carbamidomethyl)	4	A0A8I5KWT8	A0A8I5KWT8; A0A0U4BW16; Q86XU5; A0A024R1N1	0	2	0.4484	0	1	1	507.245		1				0.001339	0.02992
High	Sequest HT (A12)	C1(Carbamidomethyl)	4	A0A8I5KWT8	A0A8I5KWT8; A0A0U4BW16; Q86XU5; A0A024R1N1	0	2	0.4533	0	1	1	507.246		1				0.004499	0.1496
High	Sequest HT (A12)	C1(Carbamidomethyl)	4	A0A8I5KWT8	A0A8I5KWT8; A0A0U4BW16; Q86XU5; A0A024R1N1	0	2	0.4866	0	1	1	507.246		1				0.001339	0.03364
High	Mascot (A13)	C1(Carbamidomethyl)	4	A0A8I5KWT8	A0A8I5KWT8; A0A0U4BW16; Q86XU5; A0A024R1N1	0	2	0.8485	0	1	1	507.245	33	1	44	37	0.129659	0.004802	0.126
High	Mascot (A13)	C1(Carbamidomethyl)	4	A0A8I5KWT8	A0A8I5KWT8; A0A0U4BW16; Q86XU5; A0A024R1N1	0	2	0.8529	0	1	1	507.246	34	1	42	35	0.0700703	0.001397	0.04978
High	Mascot (A13)	C1(Carbamidomethyl)	4	A0A8I5KWT8	A0A8I5KWT8; A0A0U4BW16; Q86XU5; A0A024R1N1	0	2	0.8438	0	1	1	507.246	32	1	42	35	0.117013	0.001397	0.06098
High	Mascot (A13)	C1(Carbamidomethyl)	4	A0A8I5KWT8	A0A8I5KWT8; A0A0U4BW16; Q86XU5; A0A024R1N1	0	2	0.7667	0	1	1	507.246	30	1	42	35	0.171094	0.001397	0.04597
High	Mascot (A13)	C1(Carbamidomethyl)	4	A0A8I5KWT8	A0A8I5KWT8; A0A0U4BW16; Q86XU5; A0A024R1N1	0	2	0.9259	0	1	1	507.246	27	1	42	35	0.325264	0.002681	0.07022
[R].DEAIKQLR.[K]		1	4	3	A0A8I5KWT8	A0A8I5KWT8 [1655-1662]		1	972.547	High	High	High
Confidence	Identifying Node	Modifications	# Proteins	Master Protein Accessions	Protein Accessions	# Missed Cleavages	Charge	DeltaScore	DeltaCn	Rank	Search Engine Rank	m/z [Da]	Ions Score	# Protein Groups	Identity Strict	Identity Relaxed	Expectation Value	Percolator q-Value	Percolator PEP
High	Sequest HT (A12)		4	A0A8I5KWT8	A0A8I5KWT8; A0A0U4BW16; Q6ZNL4; A0A024R1N1	1	2	0.4624	0	1	1	486.778		1				0.002541	0.08734
High	Mascot (A13)		4	A0A8I5KWT8	A0A8I5KWT8; A0A0U4BW16; Q6ZNL4; A0A024R1N1	1	2	0.9091	0	1	1	486.778	22	1	45	38	2.28418	0.004802	0.1405
High	Mascot (A13)		4	A0A8I5KWT8	A0A8I5KWT8; A0A0U4BW16; Q6ZNL4; A0A024R1N1	1	2	0.9355	0	1	1	486.778	31	1	47	40	0.511704	0.001397	0.01295
[R].DELADEIANSSGK.[G]		1	4	8	A0A8I5KWT8	A0A8I5KWT8 [1725-1737]		0	1348.62	High	High	High
Confidence	Identifying Node	Modifications	# Proteins	Master Protein Accessions	Protein Accessions	# Missed Cleavages	Charge	DeltaScore	DeltaCn	Rank	Search Engine Rank	m/z [Da]	Ions Score	# Protein Groups	Identity Strict	Identity Relaxed	Expectation Value	Percolator q-Value	Percolator PEP
High	Sequest HT (A12)		4	A0A8I5KWT8	A0A8I5KWT8; A0A0U4BW16; Q6ZNL4; A0A024R1N1	0	2	0.6921	0	1	1	674.815		1				0.001339	0.006016
High	Sequest HT (A12)		4	A0A8I5KWT8	A0A8I5KWT8; A0A0U4BW16; Q6ZNL4; A0A024R1N1	0	2	0.6728	0	1	1	674.816		1				0.001339	0.001189
High	Sequest HT (A12)		4	A0A8I5KWT8	A0A8I5KWT8; A0A0U4BW16; Q6ZNL4; A0A024R1N1	0	2	0.6997	0	1	1	674.815		1				0.001339	0.004588
High	Sequest HT (A12)		4	A0A8I5KWT8	A0A8I5KWT8; A0A0U4BW16; Q6ZNL4; A0A024R1N1	0	2	0.5745	0	1	1	674.817		1				0.001339	0.0001752
High	Mascot (A13)		4	A0A8I5KWT8	A0A8I5KWT8; A0A0U4BW16; Q6ZNL4; A0A024R1N1	0	2	0.8788	0	1	1	674.815	66	1	48	41	0.000170341	0.001397	0.0001236
High	Mascot (A13)		4	A0A8I5KWT8	A0A8I5KWT8; A0A0U4BW16; Q6ZNL4; A0A024R1N1	0	2	0.8571	0	1	1	674.815	63	1	48	41	0.000349597	0.001397	0.000331
High	Mascot (A13)		4	A0A8I5KWT8	A0A8I5KWT8; A0A0U4BW16; Q6ZNL4; A0A024R1N1	0	2	0.8571	0	1	1	674.816	63	1	48	41	0.000352835	0.001397	0.0003473
High	Mascot (A13)		4	A0A8I5KWT8	A0A8I5KWT8; A0A0U4BW16; Q6ZNL4; A0A024R1N1	0	2	0.8644	0	1	1	674.817	59	1	46	39	0.000618717	0.001397	0.0002646
[R].DELADEIANSSGK.[G]	1xDeamidated [N9]	1	4	4	A0A8I5KWT8	A0A8I5KWT8 [1725-1737]		0	1349.61	High	High	High
Confidence	Identifying Node	Modifications	# Proteins	Master Protein Accessions	Protein Accessions	# Missed Cleavages	Charge	DeltaScore	DeltaCn	Rank	Search Engine Rank	m/z [Da]	Ions Score	# Protein Groups	Identity Strict	Identity Relaxed	Expectation Value	Percolator q-Value	Percolator PEP
High	Sequest HT (A12)	N9(Deamidated)	4	A0A8I5KWT8	A0A8I5KWT8; A0A0U4BW16; Q6ZNL4; A0A024R1N1	0	2	0.6007	0	1	1	675.306		1				0.001339	0.001563
High	Sequest HT (A12)	N9(Deamidated)	4	A0A8I5KWT8	A0A8I5KWT8; A0A0U4BW16; Q6ZNL4; A0A024R1N1	0	2	0.5195	0	1	1	675.307		1				0.001339	0.002148
High	Mascot (A13)	N9(Deamidated)	4	A0A8I5KWT8	A0A8I5KWT8; A0A0U4BW16; Q6ZNL4; A0A024R1N1	0	2	0.9444	0	1	1	675.306	54	1	47	40	0.00194112	0.001397	0.0005182
High	Mascot (A13)	N9(Deamidated)	4	A0A8I5KWT8	A0A8I5KWT8; A0A0U4BW16; Q6ZNL4; A0A024R1N1	0	2	0.7	0	1	1	675.307	60	1	47	40	0.000538417	0.001397	0.0001217
[K].DKADFCIIHYAGK.[V]	1xCarbamidomethyl [C6]	2	7	2	A0A8I5KWT8; P35580	A0A8I5KWT8 [564-576]; P35580 [571-583]		1	1537.75	High	High	High
Confidence	Identifying Node	Modifications	# Proteins	Master Protein Accessions	Protein Accessions	# Missed Cleavages	Charge	DeltaScore	DeltaCn	Rank	Search Engine Rank	m/z [Da]	Ions Score	# Protein Groups	Identity Strict	Identity Relaxed	Expectation Value	Percolator q-Value	Percolator PEP
High	Sequest HT (A12)	C6(Carbamidomethyl)	7	A0A8I5KWT8; P35580	A0A8I5KWT8; P35580; A0A8I5KZ38; A0A0U4BW16; Q86XU5; B4E3S1; A0A024R1N1	1	3	0.5402	0	1	1	513.254		2				0.001339	0.00304
High	Mascot (A13)	C6(Carbamidomethyl)	7	A0A8I5KWT8; P35580	A0A8I5KWT8; P35580; A0A8I5KZ38; A0A0U4BW16; Q86XU5; B4E3S1; A0A024R1N1	1	3	0.5556	0	1	1	513.254	18	2	52	45	29.5403	0.001397	0.0167
[K].DLEAHIDSANK.[N]		1	4	14	A0A8I5KWT8	A0A8I5KWT8 [1642-1652]		0	1212.59	High	High	High
Confidence	Identifying Node	Modifications	# Proteins	Master Protein Accessions	Protein Accessions	# Missed Cleavages	Charge	DeltaScore	DeltaCn	Rank	Search Engine Rank	m/z [Da]	Ions Score	# Protein Groups	Identity Strict	Identity Relaxed	Expectation Value	Percolator q-Value	Percolator PEP
High	Sequest HT (A12)		4	A0A8I5KWT8	A0A8I5KWT8; A0A0U4BW16; Q6ZNL4; A0A024R1N1	0	2	0.6794	0	1	1	606.796		1				0.001339	0.0008964
High	Sequest HT (A12)		4	A0A8I5KWT8	A0A8I5KWT8; A0A0U4BW16; Q6ZNL4; A0A024R1N1	0	3	0.5664	0	1	1	404.866		1				0.003576	0.1128
High	Sequest HT (A12)		4	A0A8I5KWT8	A0A8I5KWT8; A0A0U4BW16; Q6ZNL4; A0A024R1N1	0	2	0.7088	0	1	1	606.796		1				0.001339	0.0006809
High	Sequest HT (A12)		4	A0A8I5KWT8	A0A8I5KWT8; A0A0U4BW16; Q6ZNL4; A0A024R1N1	0	3	0.5583	0	1	1	404.867		1				0.001339	0.04258
High	Sequest HT (A12)		4	A0A8I5KWT8	A0A8I5KWT8; A0A0U4BW16; Q6ZNL4; A0A024R1N1	0	2	0.6692	0	1	1	606.797		1				0.001339	0.0005822
High	Sequest HT (A12)		4	A0A8I5KWT8	A0A8I5KWT8; A0A0U4BW16; Q6ZNL4; A0A024R1N1	0	3	0.4579	0	1	1	404.867		1				0.003576	0.1085
High	Sequest HT (A12)		4	A0A8I5KWT8	A0A8I5KWT8; A0A0U4BW16; Q6ZNL4; A0A024R1N1	0	2	0.6794	0	1	1	606.796		1				0.001339	0.0457
High	Mascot (A13)		4	A0A8I5KWT8	A0A8I5KWT8; A0A0U4BW16; Q6ZNL4; A0A024R1N1	0	2	0.8125	0	1	1	606.796	32	1	43	36	0.154858	0.004802	0.1444
High	Mascot (A13)		4	A0A8I5KWT8	A0A8I5KWT8; A0A0U4BW16; Q6ZNL4; A0A024R1N1	0	3	0.9643	0	1	1	404.866	28	1	44	37	0.431522	0.003797	0.0874
High	Mascot (A13)		4	A0A8I5KWT8	A0A8I5KWT8; A0A0U4BW16; Q6ZNL4; A0A024R1N1	0	2	0.8824	0	1	1	606.796	51	1	44	37	0.00217772	0.001397	0.003234
High	Mascot (A13)		4	A0A8I5KWT8	A0A8I5KWT8; A0A0U4BW16; Q6ZNL4; A0A024R1N1	0	2	0.8868	0	1	1	606.796	53	1	44	37	0.00139731	0.001397	9.271e-05
High	Mascot (A13)		4	A0A8I5KWT8	A0A8I5KWT8; A0A0U4BW16; Q6ZNL4; A0A024R1N1	0	3	0.9231	0	1	1	404.867	26	1	44	37	0.61701	0.003797	0.08238
High	Mascot (A13)		4	A0A8I5KWT8	A0A8I5KWT8; A0A0U4BW16; Q6ZNL4; A0A024R1N1	0	2	0.8627	0	1	1	606.797	51	1	44	37	0.00217795	0.001397	0.004364
High	Mascot (A13)		4	A0A8I5KWT8	A0A8I5KWT8; A0A0U4BW16; Q6ZNL4; A0A024R1N1	0	3	0.92	0	1	1	404.867	25	1	44	37	0.790766	0.003797	0.1046
[K].DLEGLSQR.[H]		1	3	6	A0A8I5KWT8	A0A8I5KWT8 [1414-1421]		0	917.469	High	High	High
Confidence	Identifying Node	Modifications	# Proteins	Master Protein Accessions	Protein Accessions	# Missed Cleavages	Charge	DeltaScore	DeltaCn	Rank	Search Engine Rank	m/z [Da]	Ions Score	# Protein Groups	Identity Strict	Identity Relaxed	Expectation Value	Percolator q-Value	Percolator PEP
High	Sequest HT (A12)		3	A0A8I5KWT8	A0A8I5KWT8; A0A0U4BW16; A0A024R1N1	0	2	0.4019	0	1	1	459.238		1				0.003576	0.1102
High	Sequest HT (A12)		3	A0A8I5KWT8	A0A8I5KWT8; A0A0U4BW16; A0A024R1N1	0	2	0.1224	0	1	1	459.238		1				0.001339	0.04413
High	Sequest HT (A12)		3	A0A8I5KWT8	A0A8I5KWT8; A0A0U4BW16; A0A024R1N1	0	2	0.3529	0	1	1	459.239		1				0.003576	0.09781
High	Mascot (A13)		3	A0A8I5KWT8	A0A8I5KWT8; A0A0U4BW16; A0A024R1N1	0	2	0.575	0	1	1	459.238	40	1	53	46	0.25236	0.005959	0.1461
High	Mascot (A13)		3	A0A8I5KWT8	A0A8I5KWT8; A0A0U4BW16; A0A024R1N1	0	2	0.4615	0	1	1	459.238	26	1	53	46	6.03755	0.005959	0.1494
High	Mascot (A13)		3	A0A8I5KWT8	A0A8I5KWT8; A0A0U4BW16; A0A024R1N1	0	2	0.4	0	1	1	459.239	25	1	53	46	7.81378	0.004802	0.1229
[R].DLGEELEALK.[T]		1	9	8	A0A8I5KWT8	A0A8I5KWT8 [1157-1166]		0	1116.58	High	High	High
Confidence	Identifying Node	Modifications	# Proteins	Master Protein Accessions	Protein Accessions	# Missed Cleavages	Charge	DeltaScore	DeltaCn	Rank	Search Engine Rank	m/z [Da]	Ions Score	# Protein Groups	Identity Strict	Identity Relaxed	Expectation Value	Percolator q-Value	Percolator PEP
High	Sequest HT (A12)		9	A0A8I5KWT8	Q7Z7R0; A0A024QZJ6; A0A8I5KWT8; A0A0U4BW16; P35749; Q86XU5; A0A024R1N1; A0A7R6KYT5; B1PS43	0	2	0.4611	0	1	1	558.793		1				0.001339	0.009534
High	Sequest HT (A12)		9	A0A8I5KWT8	Q7Z7R0; A0A024QZJ6; A0A8I5KWT8; A0A0U4BW16; P35749; Q86XU5; A0A024R1N1; A0A7R6KYT5; B1PS43	0	2	0.4232	0	1	1	558.793		1				0.001339	0.01954
High	Sequest HT (A12)		9	A0A8I5KWT8	Q7Z7R0; A0A024QZJ6; A0A8I5KWT8; A0A0U4BW16; P35749; Q86XU5; A0A024R1N1; A0A7R6KYT5; B1PS43	0	2	0.424	0	1	1	558.794		1				0.001339	0.01469
High	Sequest HT (A12)		9	A0A8I5KWT8	Q7Z7R0; A0A024QZJ6; A0A8I5KWT8; A0A0U4BW16; P35749; Q86XU5; A0A024R1N1; A0A7R6KYT5; B1PS43	0	2	0.4663	0	1	1	558.793		1				0.001339	0.0125
High	Mascot (A13)		9	A0A8I5KWT8	Q7Z7R0; A0A024QZJ6; A0A8I5KWT8; A0A0U4BW16; P35749; Q86XU5; A0A024R1N1; A0A7R6KYT5; B1PS43	0	2	0.6585	0	1	1	558.793	41	1	49	42	0.0794093	0.001397	0.01547
High	Mascot (A13)		9	A0A8I5KWT8	Q7Z7R0; A0A024QZJ6; A0A8I5KWT8; A0A0U4BW16; P35749; Q86XU5; A0A024R1N1; A0A7R6KYT5; B1PS43	0	2	0.75	0	1	1	558.793	52	1	49	42	0.00567377	0.001397	0.02136
High	Mascot (A13)		9	A0A8I5KWT8	Q7Z7R0; A0A024QZJ6; A0A8I5KWT8; A0A0U4BW16; P35749; Q86XU5; A0A024R1N1; A0A7R6KYT5; B1PS43	0	2	0.75	0	1	1	558.793	52	1	49	42	0.00590027	0.001397	0.01004
High	Mascot (A13)		9	A0A8I5KWT8	Q7Z7R0; A0A024QZJ6; A0A8I5KWT8; A0A0U4BW16; P35749; Q86XU5; A0A024R1N1; A0A7R6KYT5; B1PS43	0	2	0.75	0	1	1	558.794	52	1	48	41	0.0049605	0.001397	0.01214
[K].DMFQETMEAMR.[I]		1	4	6	A0A8I5KWT8	A0A8I5KWT8 [317-327]		0	1388.56	High	High	High
Confidence	Identifying Node	Modifications	# Proteins	Master Protein Accessions	Protein Accessions	# Missed Cleavages	Charge	DeltaScore	DeltaCn	Rank	Search Engine Rank	m/z [Da]	Ions Score	# Protein Groups	Identity Strict	Identity Relaxed	Expectation Value	Percolator q-Value	Percolator PEP
High	Sequest HT (A12)		4	A0A8I5KWT8	A0A8I5KWT8; Q86XU5; B4E3S1; A0A024R1N1	0	2	0.2667	0	1	1	694.786		1				0.001339	0.002325
High	Mascot (A13)		4	A0A8I5KWT8	A0A8I5KWT8; Q86XU5; B4E3S1; A0A024R1N1	0	2	0.8485	0	1	1	694.787	66	1	47	40	0.000125843	0.001397	0.00245
High	Mascot (A13)		4	A0A8I5KWT8	A0A8I5KWT8; Q86XU5; B4E3S1; A0A024R1N1	0	2	0.8364	0	1	1	694.786	55	1	47	40	0.00160725	0.001397	0.001867
High	Mascot (A13)		4	A0A8I5KWT8	A0A8I5KWT8; Q86XU5; B4E3S1; A0A024R1N1	0	2	0.8596	0	1	1	694.786	57	1	47	40	0.00117512	0.001397	0.004429
High	Sequest HT (A12)		4	A0A8I5KWT8	A0A8I5KWT8; Q86XU5; B4E3S1; A0A024R1N1	0	2	0.569	0	1	1	694.786		1				0.001339	0.01865
High	Sequest HT (A12)		4	A0A8I5KWT8	A0A8I5KWT8; Q86XU5; B4E3S1; A0A024R1N1	0	2	0.6498	0	1	1	694.787		1				0.001339	0.00837
[K].DMFQETMEAMR.[I]	1xOxidation [M]	1	4	12	A0A8I5KWT8	A0A8I5KWT8 [317-327]		0	1404.56	High	High	High
Confidence	Identifying Node	Modifications	# Proteins	Master Protein Accessions	Protein Accessions	# Missed Cleavages	Charge	DeltaScore	DeltaCn	Rank	Search Engine Rank	m/z [Da]	Ions Score	# Protein Groups	Identity Strict	Identity Relaxed	Expectation Value	Percolator q-Value	Percolator PEP
High	Mascot (A13)	M2(Oxidation)	4	A0A8I5KWT8	A0A8I5KWT8; Q86XU5; B4E3S1; A0A024R1N1	0	2	0.9385	0	1	1	702.784	65	1	47	40	0.000194357	0.001397	0.005458
High	Sequest HT (A12)	M10(Oxidation)	4	A0A8I5KWT8	A0A8I5KWT8; Q86XU5; B4E3S1; A0A024R1N1	0	2	0.2675	0	1	1	702.783		1				0.001339	0.003564
High	Sequest HT (A12)	M2(Oxidation)	4	A0A8I5KWT8	A0A8I5KWT8; Q86XU5; B4E3S1; A0A024R1N1	0	2	0.6933	0	1	1	702.784		1				0.001339	0.005846
High	Sequest HT (A12)	M2(Oxidation)	4	A0A8I5KWT8	A0A8I5KWT8; Q86XU5; B4E3S1; A0A024R1N1	0	2	0.51	0	1	1	702.784		1				0.001339	0.01724
High	Sequest HT (A12)	M7(Oxidation)	4	A0A8I5KWT8	A0A8I5KWT8; Q86XU5; B4E3S1; A0A024R1N1	0	2	0.271	0	1	1	702.781		1				0.001339	0.004262
High	Sequest HT (A12)	M7(Oxidation)	4	A0A8I5KWT8	A0A8I5KWT8; Q86XU5; B4E3S1; A0A024R1N1	0	2	0.2905	0	1	1	702.782		1				0.001339	0.01468
High	Mascot (A13)	M2(Oxidation)	4	A0A8I5KWT8	A0A8I5KWT8; Q86XU5; B4E3S1; A0A024R1N1	0	2	0.9385	0	1	1	702.784	65	1	47	40	0.000200297	0.001397	0.003132
High	Mascot (A13)	M2(Oxidation)	4	A0A8I5KWT8	A0A8I5KWT8; Q86XU5; B4E3S1; A0A024R1N1	0	2	0.0556	0	1	1	702.783	36	1	47	40	0.152509	0.001397	0.02897
High	Sequest HT (A12)	M7(Oxidation)	4	A0A8I5KWT8	A0A8I5KWT8; Q86XU5; B4E3S1; A0A024R1N1	0	2	0.0898	0	1	1	702.783		1				0.001339	0.01465
High	Mascot (A13)	M10(Oxidation)	4	A0A8I5KWT8	A0A8I5KWT8; Q86XU5; B4E3S1; A0A024R1N1	0	2	0.537	0	1	1	702.783	54	1	47	40	0.00214874	0.001397	0.008296
High	Mascot (A13)	M7(Oxidation)	4	A0A8I5KWT8	A0A8I5KWT8; Q86XU5; B4E3S1; A0A024R1N1	0	2	0.7273	0	1	1	702.782	33	1	47	40	0.275918	0.001397	0.03567
High	Mascot (A13)	M7(Oxidation)	4	A0A8I5KWT8	A0A8I5KWT8; Q86XU5; B4E3S1; A0A024R1N1	0	2	0.6	0	1	1	702.781	60	1	47	40	0.000534938	0.001397	0.006516
[K].DMFQETMEAMR.[I]	2xOxidation [M7; M]	1	4	10	A0A8I5KWT8	A0A8I5KWT8 [317-327]		0	1420.55	High	High	High
Confidence	Identifying Node	Modifications	# Proteins	Master Protein Accessions	Protein Accessions	# Missed Cleavages	Charge	DeltaScore	DeltaCn	Rank	Search Engine Rank	m/z [Da]	Ions Score	# Protein Groups	Identity Strict	Identity Relaxed	Expectation Value	Percolator q-Value	Percolator PEP
High	Sequest HT (A12)	M7(Oxidation); M10(Oxidation)	4	A0A8I5KWT8	A0A8I5KWT8; Q86XU5; B4E3S1; A0A024R1N1	0	2	0.8222	0	1	1	710.78		1				0.001339	0.0179
High	Mascot (A13)	M7(Oxidation); M10(Oxidation)	4	A0A8I5KWT8	A0A8I5KWT8; Q86XU5; B4E3S1; A0A024R1N1	0	2	1	0	1	1	710.78	42	1	40	33	0.0070664	0.001397	0.006069
High	Mascot (A13)	M2(Oxidation); M7(Oxidation)	4	A0A8I5KWT8	A0A8I5KWT8; Q86XU5; B4E3S1; A0A024R1N1	0	2	0.4091	0	1	1	710.781	44	1	40	33	0.00455813	0.001397	0.01245
High	Mascot (A13)	M2(Oxidation); M7(Oxidation)	4	A0A8I5KWT8	A0A8I5KWT8; Q86XU5; B4E3S1; A0A024R1N1	0	2	0.1053	0	1	1	710.781	38	1	40	33	0.0204006	0.001397	0.0199
High	Sequest HT (A12)	M2(Oxidation); M7(Oxidation)	4	A0A8I5KWT8	A0A8I5KWT8; Q86XU5; B4E3S1; A0A024R1N1	0	2	0.4009	0	1	1	710.781		1				0.001339	0.003848
High	Sequest HT (A12)	M2(Oxidation); M7(Oxidation)	4	A0A8I5KWT8	A0A8I5KWT8; Q86XU5; B4E3S1; A0A024R1N1	0	2	0.4297	0	1	1	710.781		1				0.001339	0.02056
High	Mascot (A13)	M7(Oxidation); M10(Oxidation)	4	A0A8I5KWT8	A0A8I5KWT8; Q86XU5; B4E3S1; A0A024R1N1	0	2	1	0	1	1	710.78	49	1	40	33	0.00163469	0.001397	0.006226
High	Sequest HT (A12)	M7(Oxidation); M10(Oxidation)	4	A0A8I5KWT8	A0A8I5KWT8; Q86XU5; B4E3S1; A0A024R1N1	0	2	0.821	0	1	1	710.78		1				0.001339	0.03232
High	Sequest HT (A12)	M7(Oxidation); M10(Oxidation)	4	A0A8I5KWT8	A0A8I5KWT8; Q86XU5; B4E3S1; A0A024R1N1	0	2	0.8125	0	1	1	710.78		1				0.001339	0.03697
High	Mascot (A13)	M7(Oxidation); M10(Oxidation)	4	A0A8I5KWT8	A0A8I5KWT8; Q86XU5; B4E3S1; A0A024R1N1	0	2	1	0	1	1	710.78	50	1	40	33	0.00123	0.001397	0.00242
[K].DMFQETMEAMR.[I]	3xOxidation [M2; M7; M10]	1	4	8	A0A8I5KWT8	A0A8I5KWT8 [317-327]		0	1436.55	High	High	High
Confidence	Identifying Node	Modifications	# Proteins	Master Protein Accessions	Protein Accessions	# Missed Cleavages	Charge	DeltaScore	DeltaCn	Rank	Search Engine Rank	m/z [Da]	Ions Score	# Protein Groups	Identity Strict	Identity Relaxed	Expectation Value	Percolator q-Value	Percolator PEP
High	Mascot (A13)	M2(Oxidation); M7(Oxidation); M10(Oxidation)	4	A0A8I5KWT8	A0A8I5KWT8; Q86XU5; B4E3S1; A0A024R1N1	0	2	1	0	1	1	718.778	33	1	32	25	0.00886358	0.001397	0.01117
High	Mascot (A13)	M2(Oxidation); M7(Oxidation); M10(Oxidation)	4	A0A8I5KWT8	A0A8I5KWT8; Q86XU5; B4E3S1; A0A024R1N1	0	2	1	0	1	1	718.778	41	1	32	25	0.00157257	0.001397	0.03821
High	Sequest HT (A12)	M2(Oxidation); M7(Oxidation); M10(Oxidation)	4	A0A8I5KWT8	A0A8I5KWT8; Q86XU5; B4E3S1; A0A024R1N1	0	2	0.7763	0	1	1	718.778		1				0.003576	0.1236
High	Sequest HT (A12)	M2(Oxidation); M7(Oxidation); M10(Oxidation)	4	A0A8I5KWT8	A0A8I5KWT8; Q86XU5; B4E3S1; A0A024R1N1	0	2	0.6989	0	1	1	718.778		1				0.001339	0.002274
High	Sequest HT (A12)	M2(Oxidation); M7(Oxidation); M10(Oxidation)	4	A0A8I5KWT8	A0A8I5KWT8; Q86XU5; B4E3S1; A0A024R1N1	0	2	0.8118	0	1	1	718.778		1				0.001339	0.007755
High	Sequest HT (A12)	M2(Oxidation); M7(Oxidation); M10(Oxidation)	4	A0A8I5KWT8	A0A8I5KWT8; Q86XU5; B4E3S1; A0A024R1N1	0	2	0.7788	0	1	1	718.778		1				0.001339	0.02396
High	Mascot (A13)	M2(Oxidation); M7(Oxidation); M10(Oxidation)	4	A0A8I5KWT8	A0A8I5KWT8; Q86XU5; B4E3S1; A0A024R1N1	0	2	1	0	1	1	718.778	41	1	32	25	0.00162354	0.001397	0.003282
High	Mascot (A13)	M2(Oxidation); M7(Oxidation); M10(Oxidation)	4	A0A8I5KWT8	A0A8I5KWT8; Q86XU5; B4E3S1; A0A024R1N1	0	2	1	0	1	1	718.778	43	1	32	25	0.000995165	0.001397	0.007459
[R].DRAEAEAR.[E]		2	14	2	A0A8I5KWT8; P35580	A0A8I5KWT8 [1486-1493]; P35580 [1472-1479]		1	917.444	High	High	High
Confidence	Identifying Node	Modifications	# Proteins	Master Protein Accessions	Protein Accessions	# Missed Cleavages	Charge	DeltaScore	DeltaCn	Rank	Search Engine Rank	m/z [Da]	Ions Score	# Protein Groups	Identity Strict	Identity Relaxed	Expectation Value	Percolator q-Value	Percolator PEP
High	Sequest HT (A12)		14	A0A8I5KWT8; P35580	Q7Z7R0; A0A024QZJ6; A0A8I5KWT8; P35580; A0A8I5KZ38; A0A0U4BW16; Q2PS10; P35749; Q68D89; O14729; A0A024R1N1; O14794; A0A7R6KYT5; B1PS43	1	2	0.0773	0	1	1	459.224		2				0.001339	0.0543
High	Mascot (A13)		14	A0A8I5KWT8; P35580	Q7Z7R0; A0A024QZJ6; A0A8I5KWT8; P35580; A0A8I5KZ38; A0A0U4BW16; Q2PS10; P35749; Q68D89; O14729; A0A024R1N1; O14794; A0A7R6KYT5; B1PS43	1	2	0.4444	0	1	1	459.224	18	2	42	35	2.63621	0.001397	0.03381
[K].DVLLQVDDER.[R]		1	4	8	A0A8I5KWT8	A0A8I5KWT8 [1867-1876]		0	1201.61	High	High	High
Confidence	Identifying Node	Modifications	# Proteins	Master Protein Accessions	Protein Accessions	# Missed Cleavages	Charge	DeltaScore	DeltaCn	Rank	Search Engine Rank	m/z [Da]	Ions Score	# Protein Groups	Identity Strict	Identity Relaxed	Expectation Value	Percolator q-Value	Percolator PEP
High	Sequest HT (A12)		4	A0A8I5KWT8	A0A8I5KWT8; A0A0U4BW16; Q6ZNL4; A0A024R1N1	0	2	0.5458	0	1	1	601.307		1				0.001339	0.03789
High	Sequest HT (A12)		4	A0A8I5KWT8	A0A8I5KWT8; A0A0U4BW16; Q6ZNL4; A0A024R1N1	0	2	0.5324	0	1	1	601.307		1				0.001339	0.01135
High	Sequest HT (A12)		4	A0A8I5KWT8	A0A8I5KWT8; A0A0U4BW16; Q6ZNL4; A0A024R1N1	0	2	0.5497	0	1	1	601.307		1				0.001339	0.01841
High	Sequest HT (A12)		4	A0A8I5KWT8	A0A8I5KWT8; A0A0U4BW16; Q6ZNL4; A0A024R1N1	0	2	0.5411	0	1	1	601.306		1				0.001339	0.02322
High	Mascot (A13)		4	A0A8I5KWT8	A0A8I5KWT8; A0A0U4BW16; Q6ZNL4; A0A024R1N1	0	2	1	0	1	1	601.306	26	1	47	40	1.46727	0.001397	0.04905
High	Mascot (A13)		4	A0A8I5KWT8	A0A8I5KWT8; A0A0U4BW16; Q6ZNL4; A0A024R1N1	0	2	0.7606	0	1	1	601.307	71	1	48	41	6.14496e-05	0.001397	0.005374
High	Mascot (A13)		4	A0A8I5KWT8	A0A8I5KWT8; A0A0U4BW16; Q6ZNL4; A0A024R1N1	0	2	0.7714	0	1	1	601.307	70	1	48	41	6.63009e-05	0.001397	0.003023
High	Mascot (A13)		4	A0A8I5KWT8	A0A8I5KWT8; A0A0U4BW16; Q6ZNL4; A0A024R1N1	0	2	0.7324	0	1	1	601.307	71	1	48	41	6.08735e-05	0.001397	0.003233
[K].DVLLQVDDERR.[N]		1	4	11	A0A8I5KWT8	A0A8I5KWT8 [1867-1877]		1	1357.71	High	High	High
Confidence	Identifying Node	Modifications	# Proteins	Master Protein Accessions	Protein Accessions	# Missed Cleavages	Charge	DeltaScore	DeltaCn	Rank	Search Engine Rank	m/z [Da]	Ions Score	# Protein Groups	Identity Strict	Identity Relaxed	Expectation Value	Percolator q-Value	Percolator PEP
High	Sequest HT (A12)		4	A0A8I5KWT8	A0A8I5KWT8; A0A0U4BW16; Q6ZNL4; A0A024R1N1	1	3	0.5955	0	1	1	453.24		1				0.001339	0.01833
High	Sequest HT (A12)		4	A0A8I5KWT8	A0A8I5KWT8; A0A0U4BW16; Q6ZNL4; A0A024R1N1	1	2	0.3922	0	1	1	679.357		1				0.001339	0.00151
High	Sequest HT (A12)		4	A0A8I5KWT8	A0A8I5KWT8; A0A0U4BW16; Q6ZNL4; A0A024R1N1	1	3	0.4829	0	1	1	453.24		1				0.001339	0.002355
High	Sequest HT (A12)		4	A0A8I5KWT8	A0A8I5KWT8; A0A0U4BW16; Q6ZNL4; A0A024R1N1	1	2	0.3985	0	1	1	679.357		1				0.001339	0.006143
High	Sequest HT (A12)		4	A0A8I5KWT8	A0A8I5KWT8; A0A0U4BW16; Q6ZNL4; A0A024R1N1	1	3	0.5263	0	1	1	453.24		1				0.001339	0.007126
High	Mascot (A13)		4	A0A8I5KWT8	A0A8I5KWT8; A0A0U4BW16; Q6ZNL4; A0A024R1N1	1	3	0.8182	0	1	1	453.24	33	1	52	45	0.848804	0.001397	0.005326
High	Mascot (A13)		4	A0A8I5KWT8	A0A8I5KWT8; A0A0U4BW16; Q6ZNL4; A0A024R1N1	1	2	0.6087	0	1	1	679.357	46	1	52	45	0.0418632	0.001397	0.008041
High	Mascot (A13)		4	A0A8I5KWT8	A0A8I5KWT8; A0A0U4BW16; Q6ZNL4; A0A024R1N1	1	3	0.8182	0	1	1	453.24	33	1	52	45	0.839161	0.001397	0.0135
High	Mascot (A13)		4	A0A8I5KWT8	A0A8I5KWT8; A0A0U4BW16; Q6ZNL4; A0A024R1N1	1	3	0.8235	0	1	1	453.24	34	1	52	45	0.736308	0.001397	0.02743
High	Mascot (A13)		4	A0A8I5KWT8	A0A8I5KWT8; A0A0U4BW16; Q6ZNL4; A0A024R1N1	1	2	0.6136	0	1	1	679.357	44	1	52	45	0.0771139	0.001397	0.002534
High	Mascot (A13)		4	A0A8I5KWT8	A0A8I5KWT8; A0A0U4BW16; Q6ZNL4; A0A024R1N1	1	2	0.7027	0	1	1	679.358	37	1	53	46	0.43086	0.003797	0.08814
[R].EDQSILCTGESGAGK.[T]	1xCarbamidomethyl [C7]	2	18	8	A0A8I5KWT8; P35580	A0A8I5KWT8 [166-180]; P35580 [170-184]		0	1551.7	High	High	High
Confidence	Identifying Node	Modifications	# Proteins	Master Protein Accessions	Protein Accessions	# Missed Cleavages	Charge	DeltaScore	DeltaCn	Rank	Search Engine Rank	m/z [Da]	Ions Score	# Protein Groups	Identity Strict	Identity Relaxed	Expectation Value	Percolator q-Value	Percolator PEP
High	Sequest HT (A12)	C7(Carbamidomethyl)	18	A0A8I5KWT8; P35580	A0A2R8Y4C3; A0A024QZJ6; Q5BKV1; A0A8I5KWT8; P35580; A0A8I5KU92; A0A8I5KZ38; A0A0U4BW16; M0QY43; P35749; Q86XU5; A0A8I5KYI1; B4E3S1; A0A024R1N1; Q7Z406; A0A7R6KYT5; A0A494C024; B1PS43	0	2	0.6329	0	1	1	776.351		2				0.001339	0.0003964
High	Sequest HT (A12)	C7(Carbamidomethyl)	18	A0A8I5KWT8; P35580	A0A2R8Y4C3; A0A024QZJ6; Q5BKV1; A0A8I5KWT8; P35580; A0A8I5KU92; A0A8I5KZ38; A0A0U4BW16; M0QY43; P35749; Q86XU5; A0A8I5KYI1; B4E3S1; A0A024R1N1; Q7Z406; A0A7R6KYT5; A0A494C024; B1PS43	0	2	0.6522	0	1	1	776.351		2				0.001339	0.005328
High	Sequest HT (A12)	C7(Carbamidomethyl)	18	A0A8I5KWT8; P35580	A0A2R8Y4C3; A0A024QZJ6; Q5BKV1; A0A8I5KWT8; P35580; A0A8I5KU92; A0A8I5KZ38; A0A0U4BW16; M0QY43; P35749; Q86XU5; A0A8I5KYI1; B4E3S1; A0A024R1N1; Q7Z406; A0A7R6KYT5; A0A494C024; B1PS43	0	2	0.6579	0	1	1	776.35		2				0.001339	0.0003755
High	Sequest HT (A12)	C7(Carbamidomethyl)	18	A0A8I5KWT8; P35580	A0A2R8Y4C3; A0A024QZJ6; Q5BKV1; A0A8I5KWT8; P35580; A0A8I5KU92; A0A8I5KZ38; A0A0U4BW16; M0QY43; P35749; Q86XU5; A0A8I5KYI1; B4E3S1; A0A024R1N1; Q7Z406; A0A7R6KYT5; A0A494C024; B1PS43	0	2	0.6399	0	1	1	776.351		2				0.001339	0.0003763
High	Mascot (A13)	C7(Carbamidomethyl)	18	A0A8I5KWT8; P35580	A0A2R8Y4C3; A0A024QZJ6; Q5BKV1; A0A8I5KWT8; P35580; A0A8I5KU92; A0A8I5KZ38; A0A0U4BW16; M0QY43; P35749; Q86XU5; A0A8I5KYI1; B4E3S1; A0A024R1N1; Q7Z406; A0A7R6KYT5; A0A494C024; B1PS43	0	2	1	0	1	1	776.35	50	2	45	38	0.00323005	0.001397	0.001291
High	Mascot (A13)	C7(Carbamidomethyl)	18	A0A8I5KWT8; P35580	A0A2R8Y4C3; A0A024QZJ6; Q5BKV1; A0A8I5KWT8; P35580; A0A8I5KU92; A0A8I5KZ38; A0A0U4BW16; M0QY43; P35749; Q86XU5; A0A8I5KYI1; B4E3S1; A0A024R1N1; Q7Z406; A0A7R6KYT5; A0A494C024; B1PS43	0	2	1	0	1	1	776.351	55	2	44	37	0.00097166	0.001397	0.0003334
High	Mascot (A13)	C7(Carbamidomethyl)	18	A0A8I5KWT8; P35580	A0A2R8Y4C3; A0A024QZJ6; Q5BKV1; A0A8I5KWT8; P35580; A0A8I5KU92; A0A8I5KZ38; A0A0U4BW16; M0QY43; P35749; Q86XU5; A0A8I5KYI1; B4E3S1; A0A024R1N1; Q7Z406; A0A7R6KYT5; A0A494C024; B1PS43	0	2	1	0	1	1	776.351	44	2	44	37	0.0128681	0.001397	0.0002678
High	Mascot (A13)	C7(Carbamidomethyl)	18	A0A8I5KWT8; P35580	A0A2R8Y4C3; A0A024QZJ6; Q5BKV1; A0A8I5KWT8; P35580; A0A8I5KU92; A0A8I5KZ38; A0A0U4BW16; M0QY43; P35749; Q86XU5; A0A8I5KYI1; B4E3S1; A0A024R1N1; Q7Z406; A0A7R6KYT5; A0A494C024; B1PS43	0	2	1	0	1	1	776.351	48	2	44	37	0.00474804	0.001397	0.0002682
[K].EEELQAALAR.[LVA]		1	11	4	A0A8I5KWT8	A0A8I5KWT8 [1103-1112]		0	1129.58	High	High	High
Confidence	Identifying Node	Modifications	# Proteins	Master Protein Accessions	Protein Accessions	# Missed Cleavages	Charge	DeltaScore	DeltaCn	Rank	Search Engine Rank	m/z [Da]	Ions Score	# Protein Groups	Identity Strict	Identity Relaxed	Expectation Value	Percolator q-Value	Percolator PEP
High	Sequest HT (A12)		11	A0A8I5KWT8	Q7Z7R0; A0A024QZJ6; A0A8I5KWT8; A0A0U4BW16; Q99529; P35749; Q86XU5; A0A024R1N1; Q7Z406; A0A7R6KYT5; B1PS43	0	2	0.346	0	1	1	565.296		1				0.001339	0.05117
High	Sequest HT (A12)		11	A0A8I5KWT8	Q7Z7R0; A0A024QZJ6; A0A8I5KWT8; A0A0U4BW16; Q99529; P35749; Q86XU5; A0A024R1N1; Q7Z406; A0A7R6KYT5; B1PS43	0	2	0.3978	0	1	1	565.295		1				0.001339	0.03237
High	Mascot (A13)		11	A0A8I5KWT8	Q7Z7R0; A0A024QZJ6; A0A8I5KWT8; A0A0U4BW16; Q99529; P35749; Q86XU5; A0A024R1N1; Q7Z406; A0A7R6KYT5; B1PS43	0	2	0.8039	0	1	1	565.295	51	1	42	35	0.00154957	0.001397	0.01417
High	Mascot (A13)		11	A0A8I5KWT8	Q7Z7R0; A0A024QZJ6; A0A8I5KWT8; A0A0U4BW16; Q99529; P35749; Q86XU5; A0A024R1N1; Q7Z406; A0A7R6KYT5; B1PS43	0	2	0.75	0	1	1	565.296	60	1	43	36	0.000217179	0.001397	0.003771
[K].EEVGEEAIVELVENGK.[K]		1	9	6	A0A8I5KWT8	A0A8I5KWT8 [48-63]		0	1743.86	High	High	High
Confidence	Identifying Node	Modifications	# Proteins	Master Protein Accessions	Protein Accessions	# Missed Cleavages	Charge	DeltaScore	DeltaCn	Rank	Search Engine Rank	m/z [Da]	Ions Score	# Protein Groups	Identity Strict	Identity Relaxed	Expectation Value	Percolator q-Value	Percolator PEP
High	Sequest HT (A12)		9	A0A8I5KWT8	Q5BKV1; A0A8I5KWT8; A0A8I5KU92; A0A0U4BW16; Q86XU5; A0A8I5KYI1; B4E3S1; A0A024R1N1; B1AH99	0	2	0.7525	0	1	1	872.435		1				0.001339	5.764e-06
High	Sequest HT (A12)		9	A0A8I5KWT8	Q5BKV1; A0A8I5KWT8; A0A8I5KU92; A0A0U4BW16; Q86XU5; A0A8I5KYI1; B4E3S1; A0A024R1N1; B1AH99	0	3	0.6315	0	1	1	581.961		1				0.001339	0.006689
High	Sequest HT (A12)		9	A0A8I5KWT8	Q5BKV1; A0A8I5KWT8; A0A8I5KU92; A0A0U4BW16; Q86XU5; A0A8I5KYI1; B4E3S1; A0A024R1N1; B1AH99	0	2	0.7388	0	1	1	872.434		1				0.001339	0.001582
High	Mascot (A13)		9	A0A8I5KWT8	Q5BKV1; A0A8I5KWT8; A0A8I5KU92; A0A0U4BW16; Q86XU5; A0A8I5KYI1; B4E3S1; A0A024R1N1; B1AH99	0	2	0.9885	0	1	1	872.434	87	1	48	41	1.24032e-06	0.001397	0.0004124
High	Mascot (A13)		9	A0A8I5KWT8	Q5BKV1; A0A8I5KWT8; A0A8I5KU92; A0A0U4BW16; Q86XU5; A0A8I5KYI1; B4E3S1; A0A024R1N1; B1AH99	0	2	1	0	1	1	872.435	89	1	48	41	8.30511e-07	0.001397	6.313e-06
High	Mascot (A13)		9	A0A8I5KWT8	Q5BKV1; A0A8I5KWT8; A0A8I5KU92; A0A0U4BW16; Q86XU5; A0A8I5KYI1; B4E3S1; A0A024R1N1; B1AH99	0	3	0.9649	0	1	1	581.961	57	1	48	41	0.00125559	0.001397	0.002912
[K].EEVGEEAIVELVENGKK.[V]		1	9	8	A0A8I5KWT8	A0A8I5KWT8 [48-64]		1	1871.96	High	High	High
Confidence	Identifying Node	Modifications	# Proteins	Master Protein Accessions	Protein Accessions	# Missed Cleavages	Charge	DeltaScore	DeltaCn	Rank	Search Engine Rank	m/z [Da]	Ions Score	# Protein Groups	Identity Strict	Identity Relaxed	Expectation Value	Percolator q-Value	Percolator PEP
High	Sequest HT (A12)		9	A0A8I5KWT8	Q5BKV1; A0A8I5KWT8; A0A8I5KU92; A0A0U4BW16; Q86XU5; A0A8I5KYI1; B4E3S1; A0A024R1N1; B1AH99	1	3	0.6555	0	1	1	624.658		1				0.001339	0.03431
High	Sequest HT (A12)		9	A0A8I5KWT8	Q5BKV1; A0A8I5KWT8; A0A8I5KU92; A0A0U4BW16; Q86XU5; A0A8I5KYI1; B4E3S1; A0A024R1N1; B1AH99	1	3	0.6899	0	1	1	624.659		1				0.001339	6.761e-06
High	Sequest HT (A12)		9	A0A8I5KWT8	Q5BKV1; A0A8I5KWT8; A0A8I5KU92; A0A0U4BW16; Q86XU5; A0A8I5KYI1; B4E3S1; A0A024R1N1; B1AH99	1	3	0.6659	0	1	1	624.658		1				0.001339	3.98e-06
High	Sequest HT (A12)		9	A0A8I5KWT8	Q5BKV1; A0A8I5KWT8; A0A8I5KU92; A0A0U4BW16; Q86XU5; A0A8I5KYI1; B4E3S1; A0A024R1N1; B1AH99	1	3	0.6622	0	1	1	624.658		1				0.001339	0.001014
High	Mascot (A13)		9	A0A8I5KWT8	Q5BKV1; A0A8I5KWT8; A0A8I5KU92; A0A0U4BW16; Q86XU5; A0A8I5KYI1; B4E3S1; A0A024R1N1; B1AH99	1	3	1	0	1	1	624.658	41	1	49	42	0.0657245	0.001397	0.0001593
High	Mascot (A13)		9	A0A8I5KWT8	Q5BKV1; A0A8I5KWT8; A0A8I5KU92; A0A0U4BW16; Q86XU5; A0A8I5KYI1; B4E3S1; A0A024R1N1; B1AH99	1	3	0.8261	0	1	1	624.658	46	1	49	42	0.0217478	0.001397	0.005468
High	Mascot (A13)		9	A0A8I5KWT8	Q5BKV1; A0A8I5KWT8; A0A8I5KU92; A0A0U4BW16; Q86XU5; A0A8I5KYI1; B4E3S1; A0A024R1N1; B1AH99	1	3	0.871	0	1	1	624.658	62	1	49	42	0.000493528	0.001397	3.333e-05
High	Mascot (A13)		9	A0A8I5KWT8	Q5BKV1; A0A8I5KWT8; A0A8I5KU92; A0A0U4BW16; Q86XU5; A0A8I5KYI1; B4E3S1; A0A024R1N1; B1AH99	1	3	0.8814	0	1	1	624.659	59	1	53	46	0.00267193	0.001397	2.044e-06
[R].ELEDATETADAMNR.[E]		1	4	14	A0A8I5KWT8	A0A8I5KWT8 [1920-1933]		0	1565.67	High	High	High
Confidence	Identifying Node	Modifications	# Proteins	Master Protein Accessions	Protein Accessions	# Missed Cleavages	Charge	DeltaScore	DeltaCn	Rank	Search Engine Rank	m/z [Da]	Ions Score	# Protein Groups	Identity Strict	Identity Relaxed	Expectation Value	Percolator q-Value	Percolator PEP
High	Sequest HT (A12)		4	A0A8I5KWT8	A0A8I5KWT8; A0A0U4BW16; Q6ZNL4; A0A024R1N1	0	2	0.6805	0	1	1	783.343		1				0.001339	0.001012
High	Mascot (A13)		4	A0A8I5KWT8	A0A8I5KWT8; A0A0U4BW16; Q6ZNL4; A0A024R1N1	0	2	0.9275	0	1	1	783.341	69	1	41	34	1.67078e-05	0.001397	7.4e-05
High	Mascot (A13)		4	A0A8I5KWT8	A0A8I5KWT8; A0A0U4BW16; Q6ZNL4; A0A024R1N1	0	2	0.9241	0	1	1	783.341	79	1	40	33	1.27476e-06	0.001397	0.0004412
High	Mascot (A13)		4	A0A8I5KWT8	A0A8I5KWT8; A0A0U4BW16; Q6ZNL4; A0A024R1N1	0	2	0.8987	0	1	1	783.34	79	1	40	33	1.33002e-06	0.001397	6.668e-05
High	Mascot (A13)		4	A0A8I5KWT8	A0A8I5KWT8; A0A0U4BW16; Q6ZNL4; A0A024R1N1	0	2	1	0	1	1	783.343	54	1	42	35	0.000653957	0.001397	0.0005626
High	Sequest HT (A12)		4	A0A8I5KWT8	A0A8I5KWT8; A0A0U4BW16; Q6ZNL4; A0A024R1N1	0	2	0.7544	0	1	1	783.341		1				0.001339	4.348e-05
High	Sequest HT (A12)		4	A0A8I5KWT8	A0A8I5KWT8; A0A0U4BW16; Q6ZNL4; A0A024R1N1	0	2	0.7569	0	1	1	783.34		1				0.001339	9.194e-05
High	Mascot (A13)		4	A0A8I5KWT8	A0A8I5KWT8; A0A0U4BW16; Q6ZNL4; A0A024R1N1	0	2	0.9873	0	1	1	783.341	79	1	41	34	1.74133e-06	0.001397	1.234e-05
High	Sequest HT (A12)		4	A0A8I5KWT8	A0A8I5KWT8; A0A0U4BW16; Q6ZNL4; A0A024R1N1	0	3	0.6348	0	1	1	522.564		1				0.001339	0.01517
High	Sequest HT (A12)		4	A0A8I5KWT8	A0A8I5KWT8; A0A0U4BW16; Q6ZNL4; A0A024R1N1	0	2	0.7535	0	1	1	783.341		1				0.001339	6.721e-05
High	Sequest HT (A12)		4	A0A8I5KWT8	A0A8I5KWT8; A0A0U4BW16; Q6ZNL4; A0A024R1N1	0	2	0.2449	0	1	1	783.345		1				0.002541	0.07622
High	Mascot (A13)		4	A0A8I5KWT8	A0A8I5KWT8; A0A0U4BW16; Q6ZNL4; A0A024R1N1	0	2	1	0	1	1	783.345	38	1	43	36	0.0354772	0.009302	0.158
High	Sequest HT (A12)		4	A0A8I5KWT8	A0A8I5KWT8; A0A0U4BW16; Q6ZNL4; A0A024R1N1	0	2	0.7464	0	1	1	783.341		1				0.001339	0.001595
High	Mascot (A13)		4	A0A8I5KWT8	A0A8I5KWT8; A0A0U4BW16; Q6ZNL4; A0A024R1N1	0	3	1	0	1	1	522.564	28	1	41	34	0.228051	0.001397	0.008987
[R].ELEDATETADAMNR.[E]	1xOxidation [M12]	1	4	10	A0A8I5KWT8	A0A8I5KWT8 [1920-1933]		0	1581.67	High	High	High
Confidence	Identifying Node	Modifications	# Proteins	Master Protein Accessions	Protein Accessions	# Missed Cleavages	Charge	DeltaScore	DeltaCn	Rank	Search Engine Rank	m/z [Da]	Ions Score	# Protein Groups	Identity Strict	Identity Relaxed	Expectation Value	Percolator q-Value	Percolator PEP
High	Mascot (A13)	M12(Oxidation)	4	A0A8I5KWT8	A0A8I5KWT8; A0A0U4BW16; Q6ZNL4; A0A024R1N1	0	2	0.9365	0	1	1	791.338	63	1	40	33	4.65846e-05	0.001397	1.75e-05
High	Mascot (A13)	M12(Oxidation)	4	A0A8I5KWT8	A0A8I5KWT8; A0A0U4BW16; Q6ZNL4; A0A024R1N1	0	2	0.8523	0	1	1	791.339	88	1	40	33	1.63222e-07	0.001397	2.032e-05
High	Mascot (A13)	M12(Oxidation)	4	A0A8I5KWT8	A0A8I5KWT8; A0A0U4BW16; Q6ZNL4; A0A024R1N1	0	2	0.9385	0	1	1	791.339	65	1	40	33	3.1534e-05	0.001397	0.0007333
High	Sequest HT (A12)	M12(Oxidation)	4	A0A8I5KWT8	A0A8I5KWT8; A0A0U4BW16; Q6ZNL4; A0A024R1N1	0	2	0.5381	0	1	1	791.34		1				0.001339	0.01012
High	Sequest HT (A12)	M12(Oxidation)	4	A0A8I5KWT8	A0A8I5KWT8; A0A0U4BW16; Q6ZNL4; A0A024R1N1	0	2	0.6145	0	1	1	791.339		1				0.004499	0.1339
High	Sequest HT (A12)	M12(Oxidation)	4	A0A8I5KWT8	A0A8I5KWT8; A0A0U4BW16; Q6ZNL4; A0A024R1N1	0	2	0.6238	0	1	1	791.339		1				0.001339	0.002388
High	Sequest HT (A12)	M12(Oxidation)	4	A0A8I5KWT8	A0A8I5KWT8; A0A0U4BW16; Q6ZNL4; A0A024R1N1	0	2	0.7237	0	1	1	791.339		1				0.001339	8.886e-05
High	Sequest HT (A12)	M12(Oxidation)	4	A0A8I5KWT8	A0A8I5KWT8; A0A0U4BW16; Q6ZNL4; A0A024R1N1	0	2	0.6771	0	1	1	791.338		1				0.001339	0.001006
High	Mascot (A13)	M12(Oxidation)	4	A0A8I5KWT8	A0A8I5KWT8; A0A0U4BW16; Q6ZNL4; A0A024R1N1	0	2	0.9744	0	1	1	791.339	39	1	40	33	0.0144209	0.001397	0.02889
High	Mascot (A13)	M12(Oxidation)	4	A0A8I5KWT8	A0A8I5KWT8; A0A0U4BW16; Q6ZNL4; A0A024R1N1	0	2	0.8269	0	1	1	791.34	52	1	41	34	0.000899893	0.001397	0.01476
[R].ELESQISELQEDLESER.[A]		1	5	1	A0A8I5KWT8	A0A8I5KWT8 [1129-1145]		0	2033.95	High	n/a	High
Confidence	Identifying Node	Modifications	# Proteins	Master Protein Accessions	Protein Accessions	# Missed Cleavages	Charge	DeltaScore	DeltaCn	Rank	Search Engine Rank	m/z [Da]	Ions Score	# Protein Groups	Identity Strict	Identity Relaxed	Expectation Value	Percolator q-Value	Percolator PEP
High	Sequest HT (A12)		5	A0A8I5KWT8	A0A8I5KWT8; A0A0U4BW16; Q99529; Q86XU5; A0A024R1N1	0	3	0.5876	0	1	1	678.658		1				0.001339	0.004948
[R].EMEAELEDER.[K]		1	4	6	A0A8I5KWT8	A0A8I5KWT8 [1614-1623]		0	1250.52	High	High	High
Confidence	Identifying Node	Modifications	# Proteins	Master Protein Accessions	Protein Accessions	# Missed Cleavages	Charge	DeltaScore	DeltaCn	Rank	Search Engine Rank	m/z [Da]	Ions Score	# Protein Groups	Identity Strict	Identity Relaxed	Expectation Value	Percolator q-Value	Percolator PEP
High	Sequest HT (A12)		4	A0A8I5KWT8	A0A8I5KWT8; A0A0U4BW16; Q6ZNL4; A0A024R1N1	0	2	0.3586	0	1	1	625.764		1				0.001339	0.001715
High	Sequest HT (A12)		4	A0A8I5KWT8	A0A8I5KWT8; A0A0U4BW16; Q6ZNL4; A0A024R1N1	0	2	0.3682	0	1	1	625.764		1				0.001339	0.001333
High	Sequest HT (A12)		4	A0A8I5KWT8	A0A8I5KWT8; A0A0U4BW16; Q6ZNL4; A0A024R1N1	0	2	0.3561	0	1	1	625.764		1				0.001339	0.00981
High	Mascot (A13)		4	A0A8I5KWT8	A0A8I5KWT8; A0A0U4BW16; Q6ZNL4; A0A024R1N1	0	2	0.6724	0	1	1	625.764	58	1	45	38	0.000662706	0.001397	0.00438
High	Mascot (A13)		4	A0A8I5KWT8	A0A8I5KWT8; A0A0U4BW16; Q6ZNL4; A0A024R1N1	0	2	0.8	0	1	1	625.764	45	1	45	38	0.011653	0.001397	0.02055
High	Mascot (A13)		4	A0A8I5KWT8	A0A8I5KWT8; A0A0U4BW16; Q6ZNL4; A0A024R1N1	0	2	0.7091	0	1	1	625.764	55	1	45	38	0.00122585	0.001397	0.003181
[R].EMEAELEDER.[K]	1xOxidation [M2]	1	4	8	A0A8I5KWT8	A0A8I5KWT8 [1614-1623]		0	1266.52	High	High	High
Confidence	Identifying Node	Modifications	# Proteins	Master Protein Accessions	Protein Accessions	# Missed Cleavages	Charge	DeltaScore	DeltaCn	Rank	Search Engine Rank	m/z [Da]	Ions Score	# Protein Groups	Identity Strict	Identity Relaxed	Expectation Value	Percolator q-Value	Percolator PEP
High	Sequest HT (A12)	M2(Oxidation)	4	A0A8I5KWT8	A0A8I5KWT8; A0A0U4BW16; Q6ZNL4; A0A024R1N1	0	2	0.3828	0	1	1	633.761		1				0.001339	0.04933
High	Sequest HT (A12)	M2(Oxidation)	4	A0A8I5KWT8	A0A8I5KWT8; A0A0U4BW16; Q6ZNL4; A0A024R1N1	0	2	0.3737	0	1	1	633.761		1				0.001339	0.04974
High	Sequest HT (A12)	M2(Oxidation)	4	A0A8I5KWT8	A0A8I5KWT8; A0A0U4BW16; Q6ZNL4; A0A024R1N1	0	2	0.395	0	1	1	633.761		1				0.001339	0.01401
High	Sequest HT (A12)	M2(Oxidation)	4	A0A8I5KWT8	A0A8I5KWT8; A0A0U4BW16; Q6ZNL4; A0A024R1N1	0	2	0.4081	0	1	1	633.761		1				0.001339	0.01324
High	Mascot (A13)	M2(Oxidation)	4	A0A8I5KWT8	A0A8I5KWT8; A0A0U4BW16; Q6ZNL4; A0A024R1N1	0	2	0.7143	0	1	1	633.761	49	1	42	35	0.00233183	0.001397	0.02153
High	Mascot (A13)	M2(Oxidation)	4	A0A8I5KWT8	A0A8I5KWT8; A0A0U4BW16; Q6ZNL4; A0A024R1N1	0	2	0.7551	0	1	1	633.761	49	1	42	35	0.00200546	0.001397	0.007582
High	Mascot (A13)	M2(Oxidation)	4	A0A8I5KWT8	A0A8I5KWT8; A0A0U4BW16; Q6ZNL4; A0A024R1N1	0	2	0.7377	0	1	1	633.761	61	1	42	35	0.000160377	0.001397	0.009251
High	Mascot (A13)	M2(Oxidation)	4	A0A8I5KWT8	A0A8I5KWT8; A0A0U4BW16; Q6ZNL4; A0A024R1N1	0	2	0.7358	0	1	1	633.761	53	1	42	35	0.00105419	0.001397	0.01388
[R].EMEAELEDERK.[Q]		1	4	12	A0A8I5KWT8	A0A8I5KWT8 [1614-1624]		1	1378.62	High	High	High
Confidence	Identifying Node	Modifications	# Proteins	Master Protein Accessions	Protein Accessions	# Missed Cleavages	Charge	DeltaScore	DeltaCn	Rank	Search Engine Rank	m/z [Da]	Ions Score	# Protein Groups	Identity Strict	Identity Relaxed	Expectation Value	Percolator q-Value	Percolator PEP
High	Sequest HT (A12)		4	A0A8I5KWT8	A0A8I5KWT8; A0A0U4BW16; Q6ZNL4; A0A024R1N1	1	2	0.0947	0	1	1	689.814		1				0.001339	0.002611
High	Mascot (A13)		4	A0A8I5KWT8	A0A8I5KWT8; A0A0U4BW16; Q6ZNL4; A0A024R1N1	1	2	0.9434	0	1	1	689.814	53	1	46	39	0.00214246	0.001397	0.001761
High	Sequest HT (A12)		4	A0A8I5KWT8	A0A8I5KWT8; A0A0U4BW16; Q6ZNL4; A0A024R1N1	1	3	0.397	0	1	1	460.21		1				0.001339	0.001656
High	Sequest HT (A12)		4	A0A8I5KWT8	A0A8I5KWT8; A0A0U4BW16; Q6ZNL4; A0A024R1N1	1	2	0.2477	0	1	1	689.812		1				0.001339	0.01983
High	Sequest HT (A12)		4	A0A8I5KWT8	A0A8I5KWT8; A0A0U4BW16; Q6ZNL4; A0A024R1N1	1	3	0.2305	0	1	1	460.21		1				0.001339	0.0004545
High	Sequest HT (A12)		4	A0A8I5KWT8	A0A8I5KWT8; A0A0U4BW16; Q6ZNL4; A0A024R1N1	1	2	0.1003	0	1	1	689.811		1				0.001339	0.003091
High	Sequest HT (A12)		4	A0A8I5KWT8	A0A8I5KWT8; A0A0U4BW16; Q6ZNL4; A0A024R1N1	1	3	0.4278	0	1	1	460.212		1				0.001339	0.02005
High	Mascot (A13)		4	A0A8I5KWT8	A0A8I5KWT8; A0A0U4BW16; Q6ZNL4; A0A024R1N1	1	3	0.9091	0	1	1	460.212	11	1	46	39	31.2708	0.001397	0.005633
High	Mascot (A13)		4	A0A8I5KWT8	A0A8I5KWT8; A0A0U4BW16; Q6ZNL4; A0A024R1N1	1	2	0.8846	0	1	1	689.811	52	1	45	38	0.00226366	0.001397	0.0002457
High	Mascot (A13)		4	A0A8I5KWT8	A0A8I5KWT8; A0A0U4BW16; Q6ZNL4; A0A024R1N1	1	3	0.875	0	1	1	460.21	48	1	45	38	0.00550713	0.001397	0.002789
High	Mascot (A13)		4	A0A8I5KWT8	A0A8I5KWT8; A0A0U4BW16; Q6ZNL4; A0A024R1N1	1	2	0.8293	0	1	1	689.812	41	1	45	38	0.0239517	0.001397	0.002187
High	Mascot (A13)		4	A0A8I5KWT8	A0A8I5KWT8; A0A0U4BW16; Q6ZNL4; A0A024R1N1	1	3	0.878	0	1	1	460.21	41	1	45	38	0.0259738	0.001397	0.003164
[R].EMEAELEDERK.[Q]	1xOxidation [M2]	1	4	10	A0A8I5KWT8	A0A8I5KWT8 [1614-1624]		1	1394.61	High	High	High
Confidence	Identifying Node	Modifications	# Proteins	Master Protein Accessions	Protein Accessions	# Missed Cleavages	Charge	DeltaScore	DeltaCn	Rank	Search Engine Rank	m/z [Da]	Ions Score	# Protein Groups	Identity Strict	Identity Relaxed	Expectation Value	Percolator q-Value	Percolator PEP
High	Mascot (A13)	M2(Oxidation)	4	A0A8I5KWT8	A0A8I5KWT8; A0A0U4BW16; Q6ZNL4; A0A024R1N1	1	2	0.8684	0	1	1	697.809	38	1	43	36	0.0370393	0.001397	0.0006579
High	Mascot (A13)	M2(Oxidation)	4	A0A8I5KWT8	A0A8I5KWT8; A0A0U4BW16; Q6ZNL4; A0A024R1N1	1	2	1	0	1	1	697.809	35	1	43	36	0.0710662	0.001397	0.006236
High	Mascot (A13)	M2(Oxidation)	4	A0A8I5KWT8	A0A8I5KWT8; A0A0U4BW16; Q6ZNL4; A0A024R1N1	1	2	0.9512	0	1	1	697.808	41	1	43	36	0.0180761	0.001397	0.0008975
High	Sequest HT (A12)	M2(Oxidation)	4	A0A8I5KWT8	A0A8I5KWT8; A0A0U4BW16; Q6ZNL4; A0A024R1N1	1	2	0.2877	0	1	1	697.809		1				0.001339	0.003043
High	Sequest HT (A12)	M2(Oxidation)	4	A0A8I5KWT8	A0A8I5KWT8; A0A0U4BW16; Q6ZNL4; A0A024R1N1	1	2	0.414	0	1	1	697.809		1				0.001339	0.03391
High	Sequest HT (A12)	M2(Oxidation)	4	A0A8I5KWT8	A0A8I5KWT8; A0A0U4BW16; Q6ZNL4; A0A024R1N1	1	2	0.2768	0	1	1	697.809		1				0.001339	0.01952
High	Sequest HT (A12)	M2(Oxidation)	4	A0A8I5KWT8	A0A8I5KWT8; A0A0U4BW16; Q6ZNL4; A0A024R1N1	1	2	0.2424	0	1	1	697.809		1				0.001339	0.002367
High	Sequest HT (A12)	M2(Oxidation)	4	A0A8I5KWT8	A0A8I5KWT8; A0A0U4BW16; Q6ZNL4; A0A024R1N1	1	2	0.093	0	1	1	697.808		1				0.001339	0.001913
High	Mascot (A13)	M2(Oxidation)	4	A0A8I5KWT8	A0A8I5KWT8; A0A0U4BW16; Q6ZNL4; A0A024R1N1	1	2	1	0	1	1	697.809	43	1	43	36	0.0118053	0.001397	0.02937
High	Mascot (A13)	M2(Oxidation)	4	A0A8I5KWT8	A0A8I5KWT8; A0A0U4BW16; Q6ZNL4; A0A024R1N1	1	2	0.9286	0	1	1	697.809	42	1	43	36	0.0169464	0.001397	0.005325
[K].EQADFAIEALAK.[A]		1	7	12	A0A8I5KWT8	A0A8I5KWT8 [408-419]		0	1305.67	High	High	High
Confidence	Identifying Node	Modifications	# Proteins	Master Protein Accessions	Protein Accessions	# Missed Cleavages	Charge	DeltaScore	DeltaCn	Rank	Search Engine Rank	m/z [Da]	Ions Score	# Protein Groups	Identity Strict	Identity Relaxed	Expectation Value	Percolator q-Value	Percolator PEP
High	Sequest HT (A12)		4	A0A8I5KWT8	A0A8I5KWT8; Q86XU5; B4E3S1; A0A024R1N1	0	2	0.6463	0	1	1	653.338		1				0.001339	0.002885
High	Sequest HT (A12)		3		M0QY43; B3KWH4; Q7Z406	0	2	0.6463	0	1	2	653.338		0				0.001339	0.002885
High	Sequest HT (A12)		4	A0A8I5KWT8	A0A8I5KWT8; Q86XU5; B4E3S1; A0A024R1N1	0	2	0.6486	0	1	1	653.337		1				0.001339	0.01039
High	Sequest HT (A12)		3		M0QY43; B3KWH4; Q7Z406	0	2	0.6486	0	1	2	653.337		0				0.001339	0.01039
High	Sequest HT (A12)		4	A0A8I5KWT8	A0A8I5KWT8; Q86XU5; B4E3S1; A0A024R1N1	0	2	0.6322	0	1	1	653.337		1				0.001339	0.002151
High	Sequest HT (A12)		3		M0QY43; B3KWH4; Q7Z406	0	2	0.6322	0	1	2	653.337		0				0.001339	0.002151
High	Mascot (A13)		4	A0A8I5KWT8	A0A8I5KWT8; Q86XU5; B4E3S1; A0A024R1N1	0	2	1	0	1	1	653.337	51	1	46	39	0.00331704	0.001397	0.00732
High	Mascot (A13)		3		M0QY43; B3KWH4; Q7Z406	0	2	1	0	1	2	653.337	51	0	46	39	0.00331704	0.001397	0.00732
High	Mascot (A13)		4	A0A8I5KWT8	A0A8I5KWT8; Q86XU5; B4E3S1; A0A024R1N1	0	2	1	0	1	1	653.337	47	1	46	39	0.00849321	0.001397	0.01105
High	Mascot (A13)		3		M0QY43; B3KWH4; Q7Z406	0	2	1	0	1	2	653.337	47	0	46	39	0.00849321	0.001397	0.01105
High	Mascot (A13)		4	A0A8I5KWT8	A0A8I5KWT8; Q86XU5; B4E3S1; A0A024R1N1	0	2	1	0	1	1	653.338	49	1	46	39	0.00555296	0.001397	0.005197
High	Mascot (A13)		3		M0QY43; B3KWH4; Q7Z406	0	2	1	0	1	2	653.338	49	0	46	39	0.00555296	0.001397	0.005197
[R].EQEVNILKK.[T]		1	4	4	A0A8I5KWT8	A0A8I5KWT8 [1187-1195]		1	1100.63	High	High	High
Confidence	Identifying Node	Modifications	# Proteins	Master Protein Accessions	Protein Accessions	# Missed Cleavages	Charge	DeltaScore	DeltaCn	Rank	Search Engine Rank	m/z [Da]	Ions Score	# Protein Groups	Identity Strict	Identity Relaxed	Expectation Value	Percolator q-Value	Percolator PEP
High	Sequest HT (A12)		4	A0A8I5KWT8	A0A8I5KWT8; A0A0U4BW16; Q86XU5; A0A024R1N1	1	2	0.5183	0	1	1	550.819		1				0.001339	0.04493
High	Sequest HT (A12)		4	A0A8I5KWT8	A0A8I5KWT8; A0A0U4BW16; Q86XU5; A0A024R1N1	1	2	0.4525	0	1	1	550.819		1				0.001339	0.02817
High	Mascot (A13)		4	A0A8I5KWT8	A0A8I5KWT8; A0A0U4BW16; Q86XU5; A0A024R1N1	1	2	1	0	1	1	550.819	24	1	44	37	1.10065	0.001397	0.01885
High	Mascot (A13)		4	A0A8I5KWT8	A0A8I5KWT8; A0A0U4BW16; Q86XU5; A0A024R1N1	1	2	1	0	1	1	550.819	24	1	43	36	0.782642	0.001397	0.01061
[R].EQLEEEEEAK.[H]		1	4	10	A0A8I5KWT8	A0A8I5KWT8 [1364-1373]		0	1233.55	High	High	High
Confidence	Identifying Node	Modifications	# Proteins	Master Protein Accessions	Protein Accessions	# Missed Cleavages	Charge	DeltaScore	DeltaCn	Rank	Search Engine Rank	m/z [Da]	Ions Score	# Protein Groups	Identity Strict	Identity Relaxed	Expectation Value	Percolator q-Value	Percolator PEP
High	Sequest HT (A12)		4	A0A8I5KWT8	A0A8I5KWT8; A0A0U4BW16; Q86XU5; A0A024R1N1	0	2	0.5607	0	1	1	617.277		1				0.001339	0.01833
High	Sequest HT (A12)		4	A0A8I5KWT8	A0A8I5KWT8; A0A0U4BW16; Q86XU5; A0A024R1N1	0	2	0.6038	0	1	1	617.278		1				0.001339	0.02126
High	Sequest HT (A12)		4	A0A8I5KWT8	A0A8I5KWT8; A0A0U4BW16; Q86XU5; A0A024R1N1	0	2	0.581	0	1	1	617.278		1				0.001339	0.02032
High	Sequest HT (A12)		4	A0A8I5KWT8	A0A8I5KWT8; A0A0U4BW16; Q86XU5; A0A024R1N1	0	2	0.6122	0	1	1	617.278		1				0.001339	0.06652
High	Sequest HT (A12)		4	A0A8I5KWT8	A0A8I5KWT8; A0A0U4BW16; Q86XU5; A0A024R1N1	0	2	0.5789	0	1	1	617.278		1				0.001339	0.009355
High	Mascot (A13)		4	A0A8I5KWT8	A0A8I5KWT8; A0A0U4BW16; Q86XU5; A0A024R1N1	0	2	1	0	1	1	617.277	32	1	43	36	0.143119	0.001397	0.01564
High	Mascot (A13)		4	A0A8I5KWT8	A0A8I5KWT8; A0A0U4BW16; Q86XU5; A0A024R1N1	0	2	0.7941	0	1	1	617.278	34	1	43	36	0.0897305	0.001397	0.0237
High	Mascot (A13)		4	A0A8I5KWT8	A0A8I5KWT8; A0A0U4BW16; Q86XU5; A0A024R1N1	0	2	0.75	0	1	1	617.278	28	1	43	36	0.396422	0.001397	0.03644
High	Mascot (A13)		4	A0A8I5KWT8	A0A8I5KWT8; A0A0U4BW16; Q86XU5; A0A024R1N1	0	2	0.75	0	1	1	617.278	28	1	43	36	0.411299	0.001397	0.03348
High	Mascot (A13)		4	A0A8I5KWT8	A0A8I5KWT8; A0A0U4BW16; Q86XU5; A0A024R1N1	0	2	0.7576	0	1	1	617.278	33	1	44	37	0.13231	0.001397	0.03662
[R].EQLEEEEEAKHNLEK.[Q]		1	4	14	A0A8I5KWT8	A0A8I5KWT8 [1364-1378]		1	1854.87	High	High	High
Confidence	Identifying Node	Modifications	# Proteins	Master Protein Accessions	Protein Accessions	# Missed Cleavages	Charge	DeltaScore	DeltaCn	Rank	Search Engine Rank	m/z [Da]	Ions Score	# Protein Groups	Identity Strict	Identity Relaxed	Expectation Value	Percolator q-Value	Percolator PEP
High	Sequest HT (A12)		4	A0A8I5KWT8	A0A8I5KWT8; A0A0U4BW16; Q86XU5; A0A024R1N1	1	3	0.6681	0	1	1	618.962		1				0.001339	0.0001792
High	Sequest HT (A12)		4	A0A8I5KWT8	A0A8I5KWT8; A0A0U4BW16; Q86XU5; A0A024R1N1	1	4	0.5208	0	1	1	464.474		1				0.001339	0.0009249
High	Sequest HT (A12)		4	A0A8I5KWT8	A0A8I5KWT8; A0A0U4BW16; Q86XU5; A0A024R1N1	1	2	0.6311	0	1	1	927.938		1				0.001339	0.01273
High	Sequest HT (A12)		4	A0A8I5KWT8	A0A8I5KWT8; A0A0U4BW16; Q86XU5; A0A024R1N1	1	4	0.4743	0	1	1	464.474		1				0.001339	0.005256
High	Sequest HT (A12)		4	A0A8I5KWT8	A0A8I5KWT8; A0A0U4BW16; Q86XU5; A0A024R1N1	1	3	0.6293	0	1	1	618.963		1				0.001339	0.0003146
High	Sequest HT (A12)		4	A0A8I5KWT8	A0A8I5KWT8; A0A0U4BW16; Q86XU5; A0A024R1N1	1	3	0.6803	0	1	1	618.962		1				0.001339	0.0006675
High	Sequest HT (A12)		4	A0A8I5KWT8	A0A8I5KWT8; A0A0U4BW16; Q86XU5; A0A024R1N1	1	4	0.6472	0	1	1	464.473		1				0.001339	0.0008587
High	Mascot (A13)		4	A0A8I5KWT8	A0A8I5KWT8; A0A0U4BW16; Q86XU5; A0A024R1N1	1	2	0.9375	0	1	1	927.938	48	1	47	40	0.0100367	0.001397	0.008202
High	Mascot (A13)		4	A0A8I5KWT8	A0A8I5KWT8; A0A0U4BW16; Q86XU5; A0A024R1N1	1	3	1	0	1	1	618.962	37	1	47	40	0.123169	0.001397	4.842e-05
High	Mascot (A13)		4	A0A8I5KWT8	A0A8I5KWT8; A0A0U4BW16; Q86XU5; A0A024R1N1	1	4	0.8095	0	1	1	464.473	21	1	48	41	5.6643	0.001397	0.03102
High	Mascot (A13)		4	A0A8I5KWT8	A0A8I5KWT8; A0A0U4BW16; Q86XU5; A0A024R1N1	1	3	1	0	1	1	618.962	33	1	48	41	0.2905	0.001397	0.000706
High	Mascot (A13)		4	A0A8I5KWT8	A0A8I5KWT8; A0A0U4BW16; Q86XU5; A0A024R1N1	1	4	1	0	1	1	464.474	27	1	48	41	1.18141	0.001397	0.009816
High	Mascot (A13)		4	A0A8I5KWT8	A0A8I5KWT8; A0A0U4BW16; Q86XU5; A0A024R1N1	1	3	1	0	1	1	618.963	34	1	48	41	0.24499	0.001397	0.0001631
High	Mascot (A13)		4	A0A8I5KWT8	A0A8I5KWT8; A0A0U4BW16; Q86XU5; A0A024R1N1	1	4	1	0	1	1	464.474	20	1	48	41	7.00082	0.001397	0.02736
[K].ERNTDQASMPDNTAAQK.[V]		1	10	2	A0A8I5KWT8	A0A8I5KWT8 [357-373]		1	1876.85	High	High	High
Confidence	Identifying Node	Modifications	# Proteins	Master Protein Accessions	Protein Accessions	# Missed Cleavages	Charge	DeltaScore	DeltaCn	Rank	Search Engine Rank	m/z [Da]	Ions Score	# Protein Groups	Identity Strict	Identity Relaxed	Expectation Value	Percolator q-Value	Percolator PEP
High	Sequest HT (A12)		10	A0A8I5KWT8	A0A024QZJ6; A0A8I5KWT8; A0A0U4BW16; P35749; Q86XU5; B4E3S1; A0A024R1N1; A0A7R6KYT5; A0A494C024; B1PS43	1	3	0.587	0	1	1	626.288		1				0.001339	0.04251
High	Mascot (A13)		10	A0A8I5KWT8	A0A024QZJ6; A0A8I5KWT8; A0A0U4BW16; P35749; Q86XU5; B4E3S1; A0A024R1N1; A0A7R6KYT5; A0A494C024; B1PS43	1	3	1	0	1	1	626.288	18	1	47	40	8.24192	0.003797	0.09956
[K].FDQLLAEEK.[NTSA]		2	16	8	A0A8I5KWT8; P35580	A0A8I5KWT8 [1467-1475]; P35580 [1453-1461]		0	1092.56	High	High	High
Confidence	Identifying Node	Modifications	# Proteins	Master Protein Accessions	Protein Accessions	# Missed Cleavages	Charge	DeltaScore	DeltaCn	Rank	Search Engine Rank	m/z [Da]	Ions Score	# Protein Groups	Identity Strict	Identity Relaxed	Expectation Value	Percolator q-Value	Percolator PEP
High	Sequest HT (A12)		16	A0A8I5KWT8; P35580	Q7Z7R0; A0A024QZJ6; A0A8I5KWT8; P35580; B4E177; A0A8I5KZ38; A0A0U4BW16; P35749; Q68D89; O14729; A0A024R1N1; O14794; A1L2Z2; Q7Z406; A0A7R6KYT5; B1PS43	0	2	0.5959	0	1	1	546.782		2				0.001339	0.02147
High	Sequest HT (A12)		16	A0A8I5KWT8; P35580	Q7Z7R0; A0A024QZJ6; A0A8I5KWT8; P35580; B4E177; A0A8I5KZ38; A0A0U4BW16; P35749; Q68D89; O14729; A0A024R1N1; O14794; A1L2Z2; Q7Z406; A0A7R6KYT5; B1PS43	0	2	0.6037	0	1	1	546.782		2				0.001339	0.02176
High	Sequest HT (A12)		16	A0A8I5KWT8; P35580	Q7Z7R0; A0A024QZJ6; A0A8I5KWT8; P35580; B4E177; A0A8I5KZ38; A0A0U4BW16; P35749; Q68D89; O14729; A0A024R1N1; O14794; A1L2Z2; Q7Z406; A0A7R6KYT5; B1PS43	0	2	0.6187	0	1	1	546.782		2				0.001339	0.01607
High	Sequest HT (A12)		16	A0A8I5KWT8; P35580	Q7Z7R0; A0A024QZJ6; A0A8I5KWT8; P35580; B4E177; A0A8I5KZ38; A0A0U4BW16; P35749; Q68D89; O14729; A0A024R1N1; O14794; A1L2Z2; Q7Z406; A0A7R6KYT5; B1PS43	0	2	0.556	0	1	1	546.782		2				0.001339	0.04803
High	Mascot (A13)		16	A0A8I5KWT8; P35580	Q7Z7R0; A0A024QZJ6; A0A8I5KWT8; P35580; B4E177; A0A8I5KZ38; A0A0U4BW16; P35749; Q68D89; O14729; A0A024R1N1; O14794; A1L2Z2; Q7Z406; A0A7R6KYT5; B1PS43	0	2	0.6585	0	1	1	546.782	41	2	45	39	0.0341015	0.001397	0.01317
High	Mascot (A13)		16	A0A8I5KWT8; P35580	Q7Z7R0; A0A024QZJ6; A0A8I5KWT8; P35580; B4E177; A0A8I5KZ38; A0A0U4BW16; P35749; Q68D89; O14729; A0A024R1N1; O14794; A1L2Z2; Q7Z406; A0A7R6KYT5; B1PS43	0	2	0.6818	0	1	1	546.782	44	2	45	39	0.017409	0.001397	0.0341
High	Mascot (A13)		16	A0A8I5KWT8; P35580	Q7Z7R0; A0A024QZJ6; A0A8I5KWT8; P35580; B4E177; A0A8I5KZ38; A0A0U4BW16; P35749; Q68D89; O14729; A0A024R1N1; O14794; A1L2Z2; Q7Z406; A0A7R6KYT5; B1PS43	0	2	0.6176	0	1	1	546.782	35	2	45	39	0.14118	0.001397	0.0449
High	Mascot (A13)		16	A0A8I5KWT8; P35580	Q7Z7R0; A0A024QZJ6; A0A8I5KWT8; P35580; B4E177; A0A8I5KZ38; A0A0U4BW16; P35749; Q68D89; O14729; A0A024R1N1; O14794; A1L2Z2; Q7Z406; A0A7R6KYT5; B1PS43	0	2	0.6	0	1	1	546.782	35	2	48	41	0.202174	0.001397	0.00948
[R].FLSNGHVTIPGQQDK.[D]		1	4	14	A0A8I5KWT8	A0A8I5KWT8 [302-316]		0	1640.84	High	High	High
Confidence	Identifying Node	Modifications	# Proteins	Master Protein Accessions	Protein Accessions	# Missed Cleavages	Charge	DeltaScore	DeltaCn	Rank	Search Engine Rank	m/z [Da]	Ions Score	# Protein Groups	Identity Strict	Identity Relaxed	Expectation Value	Percolator q-Value	Percolator PEP
High	Sequest HT (A12)		4	A0A8I5KWT8	A0A8I5KWT8; Q86XU5; B4E3S1; A0A024R1N1	0	2	0.6858	0	1	1	820.922		1				0.001339	0.001085
High	Sequest HT (A12)		4	A0A8I5KWT8	A0A8I5KWT8; Q86XU5; B4E3S1; A0A024R1N1	0	3	0.6824	0	1	1	547.618		1				0.001339	0.002264
High	Sequest HT (A12)		4	A0A8I5KWT8	A0A8I5KWT8; Q86XU5; B4E3S1; A0A024R1N1	0	2	0.6561	0	1	1	820.923		1				0.001339	1.508e-05
High	Sequest HT (A12)		4	A0A8I5KWT8	A0A8I5KWT8; Q86XU5; B4E3S1; A0A024R1N1	0	3	0.6685	0	1	1	547.618		1				0.001339	0.0004912
High	Sequest HT (A12)		4	A0A8I5KWT8	A0A8I5KWT8; Q86XU5; B4E3S1; A0A024R1N1	0	2	0.6529	0	1	1	820.923		1				0.001339	1.217e-05
High	Sequest HT (A12)		4	A0A8I5KWT8	A0A8I5KWT8; Q86XU5; B4E3S1; A0A024R1N1	0	3	0.6129	0	1	1	547.618		1				0.001339	0.05456
High	Sequest HT (A12)		4	A0A8I5KWT8	A0A8I5KWT8; Q86XU5; B4E3S1; A0A024R1N1	0	3	0.5931	0	1	1	547.618		1				0.001339	0.06135
High	Mascot (A13)		4	A0A8I5KWT8	A0A8I5KWT8; Q86XU5; B4E3S1; A0A024R1N1	0	3	1	0	1	1	547.618	36	1	47	40	0.135531	0.001397	0.02518
High	Mascot (A13)		4	A0A8I5KWT8	A0A8I5KWT8; Q86XU5; B4E3S1; A0A024R1N1	0	3	1	0	1	1	547.618	29	1	47	40	0.711178	0.001397	0.004947
High	Mascot (A13)		4	A0A8I5KWT8	A0A8I5KWT8; Q86XU5; B4E3S1; A0A024R1N1	0	2	1	0	1	1	820.922	85	1	47	40	2.02434e-06	0.001397	1.915e-06
High	Mascot (A13)		4	A0A8I5KWT8	A0A8I5KWT8; Q86XU5; B4E3S1; A0A024R1N1	0	2	0.9907	0	1	1	820.923	108	1	47	40	8.47125e-09	0.001397	3.909e-06
High	Mascot (A13)		4	A0A8I5KWT8	A0A8I5KWT8; Q86XU5; B4E3S1; A0A024R1N1	0	2	1	0	1	1	820.923	115	1	47	40	1.8912e-09	0.001397	2.876e-06
High	Mascot (A13)		4	A0A8I5KWT8	A0A8I5KWT8; Q86XU5; B4E3S1; A0A024R1N1	0	3	1	0	1	1	547.618	33	1	47	40	0.266549	0.001397	0.05203
High	Mascot (A13)		4	A0A8I5KWT8	A0A8I5KWT8; Q86XU5; B4E3S1; A0A024R1N1	0	3	1	0	1	1	547.618	35	1	47	40	0.194816	0.001397	0.004049
[R].FLSNGHVTIPGQQDK.[D]	1xDeamidated [N4]	1	4	8	A0A8I5KWT8	A0A8I5KWT8 [302-316]		0	1641.82	High	High	High
Confidence	Identifying Node	Modifications	# Proteins	Master Protein Accessions	Protein Accessions	# Missed Cleavages	Charge	DeltaScore	DeltaCn	Rank	Search Engine Rank	m/z [Da]	Ions Score	# Protein Groups	Identity Strict	Identity Relaxed	Expectation Value	Percolator q-Value	Percolator PEP
High	Mascot (A13)	N4(Deamidated)	4	A0A8I5KWT8	A0A8I5KWT8; Q86XU5; B4E3S1; A0A024R1N1	0	3	0.6207	0	1	1	547.946	29	1	48	41	0.897159	0.001397	0.009163
High	Mascot (A13)	N4(Deamidated)	4	A0A8I5KWT8	A0A8I5KWT8; Q86XU5; B4E3S1; A0A024R1N1	0	2	0.8769	0	1	1	821.415	65	1	48	41	0.00022222	0.001397	0.001478
High	Sequest HT (A12)	N4(Deamidated)	4	A0A8I5KWT8	A0A8I5KWT8; Q86XU5; B4E3S1; A0A024R1N1	0	3	0.581	0	1	1	547.947		1				0.001339	0.03164
High	Sequest HT (A12)	N4(Deamidated)	4	A0A8I5KWT8	A0A8I5KWT8; Q86XU5; B4E3S1; A0A024R1N1	0	2	0.6886	0	1	1	821.415		1				0.001339	0.004457
High	Sequest HT (A12)	N4(Deamidated)	4	A0A8I5KWT8	A0A8I5KWT8; Q86XU5; B4E3S1; A0A024R1N1	0	3	0.5378	0	1	1	547.947		1				0.001339	0.01419
High	Sequest HT (A12)	N4(Deamidated)	4	A0A8I5KWT8	A0A8I5KWT8; Q86XU5; B4E3S1; A0A024R1N1	0	3	0.6037	0	1	1	547.946		1				0.001339	0.002512
High	Mascot (A13)	N4(Deamidated)	4	A0A8I5KWT8	A0A8I5KWT8; Q86XU5; B4E3S1; A0A024R1N1	0	3	0.5294	0	1	1	547.947	34	1	48	41	0.312015	0.001397	0.0175
High	Mascot (A13)	N4(Deamidated)	4	A0A8I5KWT8	A0A8I5KWT8; Q86XU5; B4E3S1; A0A024R1N1	0	3	0.5161	0	1	1	547.947	31	1	48	41	0.635124	0.001397	0.04244
[R].FLSNGHVTIPGQQDKDMFQETMEAMR.[I]	3xOxidation [M17; M22; M25]	1	4	2	A0A8I5KWT8	A0A8I5KWT8 [302-327]		1	3058.37	High	High	High
Confidence	Identifying Node	Modifications	# Proteins	Master Protein Accessions	Protein Accessions	# Missed Cleavages	Charge	DeltaScore	DeltaCn	Rank	Search Engine Rank	m/z [Da]	Ions Score	# Protein Groups	Identity Strict	Identity Relaxed	Expectation Value	Percolator q-Value	Percolator PEP
High	Sequest HT (A12)	M17(Oxidation); M22(Oxidation); M25(Oxidation)	4	A0A8I5KWT8	A0A8I5KWT8; Q86XU5; B4E3S1; A0A024R1N1	1	4	0.4524	0	1	1	765.348		1				0.003576	0.1026
High	Mascot (A13)	M17(Oxidation); M22(Oxidation); M25(Oxidation)	4	A0A8I5KWT8	A0A8I5KWT8; Q86XU5; B4E3S1; A0A024R1N1	1	4	1	0	1	1	765.348	25	1	50	43	4.07768	0.001397	0.007391
[R].GDLPFVVPR.[R]		1	4	7	A0A8I5KWT8	A0A8I5KWT8 [1945-1953]		0	999.562	High	High	High
Confidence	Identifying Node	Modifications	# Proteins	Master Protein Accessions	Protein Accessions	# Missed Cleavages	Charge	DeltaScore	DeltaCn	Rank	Search Engine Rank	m/z [Da]	Ions Score	# Protein Groups	Identity Strict	Identity Relaxed	Expectation Value	Percolator q-Value	Percolator PEP
High	Sequest HT (A12)		4	A0A8I5KWT8	A0A8I5KWT8; A0A0U4BW16; Q6ZNL4; A0A024R1N1	0	2	0.6359	0	1	1	500.285		1				0.001339	0.03612
High	Sequest HT (A12)		4	A0A8I5KWT8	A0A8I5KWT8; A0A0U4BW16; Q6ZNL4; A0A024R1N1	0	2	0.4696	0	1	1	500.284		1				0.002541	0.0863
High	Sequest HT (A12)		4	A0A8I5KWT8	A0A8I5KWT8; A0A0U4BW16; Q6ZNL4; A0A024R1N1	0	2	0.4122	0	1	1	500.285		1				0.003576	0.09867
High	Mascot (A13)		4	A0A8I5KWT8	A0A8I5KWT8; A0A0U4BW16; Q6ZNL4; A0A024R1N1	0	2	0.75	0	1	1	500.284	28	1	44	37	0.449242	0.002681	0.07416
High	Mascot (A13)		4	A0A8I5KWT8	A0A8I5KWT8; A0A0U4BW16; Q6ZNL4; A0A024R1N1	0	2	0.75	0	1	1	500.284	28	1	44	37	0.423045	0.003797	0.09186
High	Mascot (A13)		4	A0A8I5KWT8	A0A8I5KWT8; A0A0U4BW16; Q6ZNL4; A0A024R1N1	0	2	0.775	0	1	1	500.285	40	1	42	35	0.0167465	0.001397	0.06105
High	Mascot (A13)		4	A0A8I5KWT8	A0A8I5KWT8; A0A0U4BW16; Q6ZNL4; A0A024R1N1	0	2	0.9167	0	1	1	500.285	24	1	43	36	0.852359	0.009302	0.1641
[K].HEAMITDLEER.[L]		1	5	6	A0A8I5KWT8	A0A8I5KWT8 [1046-1056]		0	1343.63	High	High	High
Confidence	Identifying Node	Modifications	# Proteins	Master Protein Accessions	Protein Accessions	# Missed Cleavages	Charge	DeltaScore	DeltaCn	Rank	Search Engine Rank	m/z [Da]	Ions Score	# Protein Groups	Identity Strict	Identity Relaxed	Expectation Value	Percolator q-Value	Percolator PEP
High	Sequest HT (A12)		5	A0A8I5KWT8	A0A8I5KWT8; A0A0U4BW16; Q99529; Q86XU5; A0A024R1N1	0	2	0.7485	0	1	1	672.316		1				0.001339	0.002069
High	Mascot (A13)		5	A0A8I5KWT8	A0A8I5KWT8; A0A0U4BW16; Q99529; Q86XU5; A0A024R1N1	0	2	0.9412	0	1	1	672.317	68	1	43	36	3.50119e-05	0.001397	3.104e-05
High	Sequest HT (A12)		5	A0A8I5KWT8	A0A8I5KWT8; A0A0U4BW16; Q99529; Q86XU5; A0A024R1N1	0	2	0.6524	0	1	1	672.317		1				0.001339	0.0001108
High	Sequest HT (A12)		5	A0A8I5KWT8	A0A8I5KWT8; A0A0U4BW16; Q99529; Q86XU5; A0A024R1N1	0	2	0.7275	0	1	1	672.316		1				0.001339	0.0001121
High	Mascot (A13)		5	A0A8I5KWT8	A0A8I5KWT8; A0A0U4BW16; Q99529; Q86XU5; A0A024R1N1	0	2	0.9385	0	1	1	672.316	65	1	43	36	7.41825e-05	0.001397	0.001559
High	Mascot (A13)		5	A0A8I5KWT8	A0A8I5KWT8; A0A0U4BW16; Q99529; Q86XU5; A0A024R1N1	0	2	0.9643	0	1	1	672.316	56	1	43	36	0.000617287	0.001397	0.01318
[K].HEAMITDLEER.[L]	1xOxidation [M4]	1	5	12	A0A8I5KWT8	A0A8I5KWT8 [1046-1056]		0	1359.62	High	High	High
Confidence	Identifying Node	Modifications	# Proteins	Master Protein Accessions	Protein Accessions	# Missed Cleavages	Charge	DeltaScore	DeltaCn	Rank	Search Engine Rank	m/z [Da]	Ions Score	# Protein Groups	Identity Strict	Identity Relaxed	Expectation Value	Percolator q-Value	Percolator PEP
High	Mascot (A13)	M4(Oxidation)	5	A0A8I5KWT8	A0A8I5KWT8; A0A0U4BW16; Q99529; Q86XU5; A0A024R1N1	0	2	0.8209	0	1	1	680.314	67	1	42	35	4.16814e-05	0.001397	0.001104
High	Mascot (A13)	M4(Oxidation)	5	A0A8I5KWT8	A0A8I5KWT8; A0A0U4BW16; Q99529; Q86XU5; A0A024R1N1	0	2	0.9032	0	1	1	680.314	62	1	42	35	0.00013451	0.001397	0.001876
High	Mascot (A13)	M4(Oxidation)	5	A0A8I5KWT8	A0A8I5KWT8; A0A0U4BW16; Q99529; Q86XU5; A0A024R1N1	0	2	0.8281	0	1	1	680.314	64	1	42	35	8.37166e-05	0.001397	9.195e-05
High	Mascot (A13)	M4(Oxidation)	5	A0A8I5KWT8	A0A8I5KWT8; A0A0U4BW16; Q99529; Q86XU5; A0A024R1N1	0	3	0.9302	0	1	1	453.878	43	1	42	35	0.00961196	0.001397	0.00235
High	Sequest HT (A12)	M4(Oxidation)	5	A0A8I5KWT8	A0A8I5KWT8; A0A0U4BW16; Q99529; Q86XU5; A0A024R1N1	0	2	0.6677	0	1	1	680.314		1				0.001339	0.002753
High	Sequest HT (A12)	M4(Oxidation)	5	A0A8I5KWT8	A0A8I5KWT8; A0A0U4BW16; Q99529; Q86XU5; A0A024R1N1	0	2	0.6803	0	1	1	680.314		1				0.001339	0.000235
High	Sequest HT (A12)	M4(Oxidation)	5	A0A8I5KWT8	A0A8I5KWT8; A0A0U4BW16; Q99529; Q86XU5; A0A024R1N1	0	3	0.6879	0	1	1	453.878		1				0.001339	0.04476
High	Sequest HT (A12)	M4(Oxidation)	5	A0A8I5KWT8	A0A8I5KWT8; A0A0U4BW16; Q99529; Q86XU5; A0A024R1N1	0	2	0.6657	0	1	1	680.314		1				0.001339	0.00016
High	Sequest HT (A12)	M4(Oxidation)	5	A0A8I5KWT8	A0A8I5KWT8; A0A0U4BW16; Q99529; Q86XU5; A0A024R1N1	0	2	0.5297	0	1	1	680.319		1				0.001339	0.01085
High	Sequest HT (A12)	M4(Oxidation)	5	A0A8I5KWT8	A0A8I5KWT8; A0A0U4BW16; Q99529; Q86XU5; A0A024R1N1	0	2	0.6698	0	1	1	680.315		1				0.001339	0.0001731
High	Mascot (A13)	M4(Oxidation)	5	A0A8I5KWT8	A0A8I5KWT8; A0A0U4BW16; Q99529; Q86XU5; A0A024R1N1	0	2	0.9032	0	1	1	680.315	62	1	42	35	0.000124754	0.001397	0.0001557
High	Mascot (A13)	M4(Oxidation)	5	A0A8I5KWT8	A0A8I5KWT8; A0A0U4BW16; Q99529; Q86XU5; A0A024R1N1	0	2	0.9032	0	1	1	680.319	62	1	43	36	0.00014083	0.002681	0.07146
[R].HEMPPHIYAITDTAYR.[S]		1	7	13	A0A8I5KWT8	A0A8I5KWT8 [144-159]		0	1914.92	High	High	High
Confidence	Identifying Node	Modifications	# Proteins	Master Protein Accessions	Protein Accessions	# Missed Cleavages	Charge	DeltaScore	DeltaCn	Rank	Search Engine Rank	m/z [Da]	Ions Score	# Protein Groups	Identity Strict	Identity Relaxed	Expectation Value	Percolator q-Value	Percolator PEP
High	Sequest HT (A12)		7	A0A8I5KWT8	Q5BKV1; A0A8I5KWT8; A0A8I5KU92; Q86XU5; A0A8I5KYI1; B4E3S1; A0A024R1N1	0	3	0.7922	0	1	1	638.976		1				0.001339	0.001088
High	Mascot (A13)		7	A0A8I5KWT8	Q5BKV1; A0A8I5KWT8; A0A8I5KU92; Q86XU5; A0A8I5KYI1; B4E3S1; A0A024R1N1	0	3	1	0	1	1	638.978	67	1	48	41	0.00016259	0.001397	8.584e-05
High	Sequest HT (A12)		7	A0A8I5KWT8	Q5BKV1; A0A8I5KWT8; A0A8I5KU92; Q86XU5; A0A8I5KYI1; B4E3S1; A0A024R1N1	0	3	0.7119	0	1	1	638.978		1				0.001339	3.982e-06
High	Sequest HT (A12)		7	A0A8I5KWT8	Q5BKV1; A0A8I5KWT8; A0A8I5KU92; Q86XU5; A0A8I5KYI1; B4E3S1; A0A024R1N1	0	3	0.7254	0	1	1	638.977		1				0.001339	4.01e-05
High	Sequest HT (A12)		7	A0A8I5KWT8	Q5BKV1; A0A8I5KWT8; A0A8I5KU92; Q86XU5; A0A8I5KYI1; B4E3S1; A0A024R1N1	0	3	0.7672	0	1	1	638.978		1				0.001339	6.476e-05
High	Sequest HT (A12)		7	A0A8I5KWT8	Q5BKV1; A0A8I5KWT8; A0A8I5KU92; Q86XU5; A0A8I5KYI1; B4E3S1; A0A024R1N1	0	3	0.7456	0	1	1	638.978		1				0.001339	8.674e-05
High	Sequest HT (A12)		7	A0A8I5KWT8	Q5BKV1; A0A8I5KWT8; A0A8I5KU92; Q86XU5; A0A8I5KYI1; B4E3S1; A0A024R1N1	0	3	0.7109	0	1	1	638.974		1				0.001339	0.0004521
High	Sequest HT (A12)		7	A0A8I5KWT8	Q5BKV1; A0A8I5KWT8; A0A8I5KU92; Q86XU5; A0A8I5KYI1; B4E3S1; A0A024R1N1	0	3	0.7775	0	1	1	638.978		1				0.001339	0.0001657
High	Mascot (A13)		7	A0A8I5KWT8	Q5BKV1; A0A8I5KWT8; A0A8I5KU92; Q86XU5; A0A8I5KYI1; B4E3S1; A0A024R1N1	0	3	1	0	1	1	638.978	49	1	48	41	0.0105704	0.001397	1.55e-06
High	Mascot (A13)		7	A0A8I5KWT8	Q5BKV1; A0A8I5KWT8; A0A8I5KU92; Q86XU5; A0A8I5KYI1; B4E3S1; A0A024R1N1	0	3	1	0	1	1	638.976	45	1	48	41	0.0246074	0.001397	0.001807
High	Mascot (A13)		7	A0A8I5KWT8	Q5BKV1; A0A8I5KWT8; A0A8I5KU92; Q86XU5; A0A8I5KYI1; B4E3S1; A0A024R1N1	0	3	1	0	1	1	638.977	56	1	48	41	0.00201631	0.001397	0.0002925
High	Mascot (A13)		7	A0A8I5KWT8	Q5BKV1; A0A8I5KWT8; A0A8I5KU92; Q86XU5; A0A8I5KYI1; B4E3S1; A0A024R1N1	0	3	1	0	1	1	638.978	53	1	48	41	0.00400816	0.001397	1.11e-05
High	Mascot (A13)		7	A0A8I5KWT8	Q5BKV1; A0A8I5KWT8; A0A8I5KU92; Q86XU5; A0A8I5KYI1; B4E3S1; A0A024R1N1	0	3	1	0	1	1	638.978	44	1	48	41	0.0286181	0.001397	0.0002759
[R].HEMPPHIYAITDTAYR.[S]	1xOxidation [M3]	1	7	8	A0A8I5KWT8	A0A8I5KWT8 [144-159]		0	1930.91	High	High	High
Confidence	Identifying Node	Modifications	# Proteins	Master Protein Accessions	Protein Accessions	# Missed Cleavages	Charge	DeltaScore	DeltaCn	Rank	Search Engine Rank	m/z [Da]	Ions Score	# Protein Groups	Identity Strict	Identity Relaxed	Expectation Value	Percolator q-Value	Percolator PEP
High	Mascot (A13)	M3(Oxidation)	7	A0A8I5KWT8	Q5BKV1; A0A8I5KWT8; A0A8I5KU92; Q86XU5; A0A8I5KYI1; B4E3S1; A0A024R1N1	0	3	0.9643	0	1	1	644.308	56	1	48	41	0.00191202	0.001397	0.0001958
High	Mascot (A13)	M3(Oxidation)	7	A0A8I5KWT8	Q5BKV1; A0A8I5KWT8; A0A8I5KU92; Q86XU5; A0A8I5KYI1; B4E3S1; A0A024R1N1	0	4	1	0	1	1	483.483	24	1	48	41	2.64038	0.001397	0.02773
High	Sequest HT (A12)	M3(Oxidation)	7	A0A8I5KWT8	Q5BKV1; A0A8I5KWT8; A0A8I5KU92; Q86XU5; A0A8I5KYI1; B4E3S1; A0A024R1N1	0	4	0.5	0	1	1	483.483		1				0.008801	0.1788
High	Sequest HT (A12)	M3(Oxidation)	7	A0A8I5KWT8	Q5BKV1; A0A8I5KWT8; A0A8I5KU92; Q86XU5; A0A8I5KYI1; B4E3S1; A0A024R1N1	0	3	0.559	0	1	1	644.308		1				0.001339	6.49e-05
High	Sequest HT (A12)	M3(Oxidation)	7	A0A8I5KWT8	Q5BKV1; A0A8I5KWT8; A0A8I5KU92; Q86XU5; A0A8I5KYI1; B4E3S1; A0A024R1N1	0	4	0.5707	0	1	1	483.485		1				0.001339	0.01864
High	Sequest HT (A12)	M3(Oxidation)	7	A0A8I5KWT8	Q5BKV1; A0A8I5KWT8; A0A8I5KU92; Q86XU5; A0A8I5KYI1; B4E3S1; A0A024R1N1	0	3	0.6308	0	1	1	644.309		1				0.001339	4.289e-05
High	Mascot (A13)	M3(Oxidation)	7	A0A8I5KWT8	Q5BKV1; A0A8I5KWT8; A0A8I5KU92; Q86XU5; A0A8I5KYI1; B4E3S1; A0A024R1N1	0	3	1	0	1	1	644.309	59	1	48	41	0.000956027	0.001397	3.204e-06
High	Mascot (A13)	M3(Oxidation)	7	A0A8I5KWT8	Q5BKV1; A0A8I5KWT8; A0A8I5KU92; Q86XU5; A0A8I5KYI1; B4E3S1; A0A024R1N1	0	4	0.9655	0	1	1	483.485	29	1	50	43	1.47493	0.001397	0.03252
[K].HSQAVEELAEQLEQTK.[R]		1	4	9	A0A8I5KWT8	A0A8I5KWT8 [1215-1230]		0	1839.91	High	High	High
Confidence	Identifying Node	Modifications	# Proteins	Master Protein Accessions	Protein Accessions	# Missed Cleavages	Charge	DeltaScore	DeltaCn	Rank	Search Engine Rank	m/z [Da]	Ions Score	# Protein Groups	Identity Strict	Identity Relaxed	Expectation Value	Percolator q-Value	Percolator PEP
High	Sequest HT (A12)		4	A0A8I5KWT8	A0A8I5KWT8; A0A0U4BW16; Q86XU5; A0A024R1N1	0	3	0.689	0	1	1	613.977		1				0.001339	0.0009288
High	Sequest HT (A12)		4	A0A8I5KWT8	A0A8I5KWT8; A0A0U4BW16; Q86XU5; A0A024R1N1	0	2	0.7135	0	1	1	920.462		1				0.003576	0.09698
High	Sequest HT (A12)		4	A0A8I5KWT8	A0A8I5KWT8; A0A0U4BW16; Q86XU5; A0A024R1N1	0	2	0.7815	0	1	1	920.461		1				0.00133869	1.88873e-07
High	Sequest HT (A12)		4	A0A8I5KWT8	A0A8I5KWT8; A0A0U4BW16; Q86XU5; A0A024R1N1	0	3	0.6826	0	1	1	613.974		1				0.001339	0.0002477
High	Sequest HT (A12)		4	A0A8I5KWT8	A0A8I5KWT8; A0A0U4BW16; Q86XU5; A0A024R1N1	0	2	0.7343	0	1	1	920.46		1				0.001339	2.177e-05
High	Mascot (A13)		4	A0A8I5KWT8	A0A8I5KWT8; A0A0U4BW16; Q86XU5; A0A024R1N1	0	3	0.987	0	1	1	613.974	77	1	49	42	1.84581e-05	0.001397	4.456e-07
High	Mascot (A13)		4	A0A8I5KWT8	A0A8I5KWT8; A0A0U4BW16; Q86XU5; A0A024R1N1	0	2	1	0	1	1	920.46	75	1	49	42	2.42952e-05	0.001397	7.451e-06
High	Mascot (A13)		4	A0A8I5KWT8	A0A8I5KWT8; A0A0U4BW16; Q86XU5; A0A024R1N1	0	2	1	0	1	1	920.461	100	1	48	41	7.46802e-08	0.001397	2.684e-06
High	Mascot (A13)		4	A0A8I5KWT8	A0A8I5KWT8; A0A0U4BW16; Q86XU5; A0A024R1N1	0	3	0.9848	0	1	1	613.977	66	1	48	41	0.000190592	0.001397	9.983e-05
[K].HSQAVEELAEQLEQTKR.[V]		1	4	10	A0A8I5KWT8	A0A8I5KWT8 [1215-1231]		1	1996.01	High	High	High
Confidence	Identifying Node	Modifications	# Proteins	Master Protein Accessions	Protein Accessions	# Missed Cleavages	Charge	DeltaScore	DeltaCn	Rank	Search Engine Rank	m/z [Da]	Ions Score	# Protein Groups	Identity Strict	Identity Relaxed	Expectation Value	Percolator q-Value	Percolator PEP
High	Sequest HT (A12)		4	A0A8I5KWT8	A0A8I5KWT8; A0A0U4BW16; Q86XU5; A0A024R1N1	1	4	0.6344	0	1	1	499.759		1				0.001339	0.002833
High	Sequest HT (A12)		4	A0A8I5KWT8	A0A8I5KWT8; A0A0U4BW16; Q86XU5; A0A024R1N1	1	3	0.7236	0	1	1	666.008		1				0.001339	2.026e-07
High	Sequest HT (A12)		4	A0A8I5KWT8	A0A8I5KWT8; A0A0U4BW16; Q86XU5; A0A024R1N1	1	4	0.6774	0	1	1	499.758		1				0.001339	0.005372
High	Sequest HT (A12)		4	A0A8I5KWT8	A0A8I5KWT8; A0A0U4BW16; Q86XU5; A0A024R1N1	1	3	0.7141	0	1	1	666.008		1				0.001339	2.75e-05
High	Sequest HT (A12)		4	A0A8I5KWT8	A0A8I5KWT8; A0A0U4BW16; Q86XU5; A0A024R1N1	1	3	0.6768	0	1	1	666.011		1				0.001339	0.003276
High	Mascot (A13)		4	A0A8I5KWT8	A0A8I5KWT8; A0A0U4BW16; Q86XU5; A0A024R1N1	1	3	1	0	1	1	666.008	67	1	55	48	0.000613914	0.001397	5.836e-08
High	Mascot (A13)		4	A0A8I5KWT8	A0A8I5KWT8; A0A0U4BW16; Q86XU5; A0A024R1N1	1	3	1	0	1	1	666.008	80	1	55	48	3.26586e-05	0.00139665	9.87535e-09
High	Mascot (A13)		4	A0A8I5KWT8	A0A8I5KWT8; A0A0U4BW16; Q86XU5; A0A024R1N1	1	4	0.8361	0	1	1	499.758	61	1	55	48	0.00246973	0.001397	0.0003667
High	Mascot (A13)		4	A0A8I5KWT8	A0A8I5KWT8; A0A0U4BW16; Q86XU5; A0A024R1N1	1	4	0.8197	0	1	1	499.759	61	1	55	48	0.00242111	0.001397	0.0002418
High	Mascot (A13)		4	A0A8I5KWT8	A0A8I5KWT8; A0A0U4BW16; Q86XU5; A0A024R1N1	1	3	1	0	1	1	666.011	43	1	55	48	0.16884	0.001397	0.01002
[KR].KEEELQAALAR.[LVA]		1	11	10	A0A8I5KWT8	A0A8I5KWT8 [1102-1112]		1	1257.68	High	High	High
Confidence	Identifying Node	Modifications	# Proteins	Master Protein Accessions	Protein Accessions	# Missed Cleavages	Charge	DeltaScore	DeltaCn	Rank	Search Engine Rank	m/z [Da]	Ions Score	# Protein Groups	Identity Strict	Identity Relaxed	Expectation Value	Percolator q-Value	Percolator PEP
High	Sequest HT (A12)		11	A0A8I5KWT8	Q7Z7R0; A0A024QZJ6; A0A8I5KWT8; A0A0U4BW16; Q99529; P35749; Q86XU5; A0A024R1N1; Q7Z406; A0A7R6KYT5; B1PS43	1	2	0.3289	0	1	1	629.343		1				0.001339	0.001234
High	Sequest HT (A12)		11	A0A8I5KWT8	Q7Z7R0; A0A024QZJ6; A0A8I5KWT8; A0A0U4BW16; Q99529; P35749; Q86XU5; A0A024R1N1; Q7Z406; A0A7R6KYT5; B1PS43	1	3	0.4014	0	1	1	419.898		1				0.009751	0.1995
High	Sequest HT (A12)		11	A0A8I5KWT8	Q7Z7R0; A0A024QZJ6; A0A8I5KWT8; A0A0U4BW16; Q99529; P35749; Q86XU5; A0A024R1N1; Q7Z406; A0A7R6KYT5; B1PS43	1	2	0.3235	0	1	1	629.343		1				0.001339	0.01948
High	Sequest HT (A12)		11	A0A8I5KWT8	Q7Z7R0; A0A024QZJ6; A0A8I5KWT8; A0A0U4BW16; Q99529; P35749; Q86XU5; A0A024R1N1; Q7Z406; A0A7R6KYT5; B1PS43	1	3	0.4125	0	1	1	419.898		1				0.001339	0.0185
High	Sequest HT (A12)		11	A0A8I5KWT8	Q7Z7R0; A0A024QZJ6; A0A8I5KWT8; A0A0U4BW16; Q99529; P35749; Q86XU5; A0A024R1N1; Q7Z406; A0A7R6KYT5; B1PS43	1	2	0.2941	0	1	1	629.343		1				0.001339	0.004997
High	Mascot (A13)		11	A0A8I5KWT8	Q7Z7R0; A0A024QZJ6; A0A8I5KWT8; A0A0U4BW16; Q99529; P35749; Q86XU5; A0A024R1N1; Q7Z406; A0A7R6KYT5; B1PS43	1	2	0.6667	0	1	1	629.343	63	1	61	54	0.00712552	0.001397	0.004272
High	Mascot (A13)		11	A0A8I5KWT8	Q7Z7R0; A0A024QZJ6; A0A8I5KWT8; A0A0U4BW16; Q99529; P35749; Q86XU5; A0A024R1N1; Q7Z406; A0A7R6KYT5; B1PS43	1	3	0.4583	0	1	1	419.898	48	1	61	54	0.219169	0.001397	0.03892
High	Mascot (A13)		11	A0A8I5KWT8	Q7Z7R0; A0A024QZJ6; A0A8I5KWT8; A0A0U4BW16; Q99529; P35749; Q86XU5; A0A024R1N1; Q7Z406; A0A7R6KYT5; B1PS43	1	3	0.6842	0	1	1	419.898	38	1	61	54	2.44219	0.003797	0.09026
High	Mascot (A13)		11	A0A8I5KWT8	Q7Z7R0; A0A024QZJ6; A0A8I5KWT8; A0A0U4BW16; Q99529; P35749; Q86XU5; A0A024R1N1; Q7Z406; A0A7R6KYT5; B1PS43	1	2	0.5079	0	1	1	629.343	63	1	61	54	0.00719083	0.001397	0.002727
High	Mascot (A13)		11	A0A8I5KWT8	Q7Z7R0; A0A024QZJ6; A0A8I5KWT8; A0A0U4BW16; Q99529; P35749; Q86XU5; A0A024R1N1; Q7Z406; A0A7R6KYT5; B1PS43	1	2	0.625	0	1	1	629.343	56	1	61	54	0.0394256	0.001397	0.004764
[RK].KFDQLLAEEK.[NTSA]		2	16	10	A0A8I5KWT8; P35580	A0A8I5KWT8 [1466-1475]; P35580 [1452-1461]		1	1220.65	High	High	High
Confidence	Identifying Node	Modifications	# Proteins	Master Protein Accessions	Protein Accessions	# Missed Cleavages	Charge	DeltaScore	DeltaCn	Rank	Search Engine Rank	m/z [Da]	Ions Score	# Protein Groups	Identity Strict	Identity Relaxed	Expectation Value	Percolator q-Value	Percolator PEP
High	Sequest HT (A12)		16	A0A8I5KWT8; P35580	Q7Z7R0; A0A024QZJ6; A0A8I5KWT8; P35580; B4E177; A0A8I5KZ38; A0A0U4BW16; P35749; Q68D89; O14729; A0A024R1N1; O14794; A1L2Z2; Q7Z406; A0A7R6KYT5; B1PS43	1	2	0.5506	0	1	1	610.83		2				0.001339	0.0004467
High	Sequest HT (A12)		16	A0A8I5KWT8; P35580	Q7Z7R0; A0A024QZJ6; A0A8I5KWT8; P35580; B4E177; A0A8I5KZ38; A0A0U4BW16; P35749; Q68D89; O14729; A0A024R1N1; O14794; A1L2Z2; Q7Z406; A0A7R6KYT5; B1PS43	1	3	0.5287	0	1	1	407.556		2				0.003576	0.1055
High	Sequest HT (A12)		16	A0A8I5KWT8; P35580	Q7Z7R0; A0A024QZJ6; A0A8I5KWT8; P35580; B4E177; A0A8I5KZ38; A0A0U4BW16; P35749; Q68D89; O14729; A0A024R1N1; O14794; A1L2Z2; Q7Z406; A0A7R6KYT5; B1PS43	1	2	0.5455	0	1	1	610.83		2				0.001339	0.0008893
High	Sequest HT (A12)		16	A0A8I5KWT8; P35580	Q7Z7R0; A0A024QZJ6; A0A8I5KWT8; P35580; B4E177; A0A8I5KZ38; A0A0U4BW16; P35749; Q68D89; O14729; A0A024R1N1; O14794; A1L2Z2; Q7Z406; A0A7R6KYT5; B1PS43	1	3	0.5299	0	1	1	407.556		2				0.005568	0.17
High	Sequest HT (A12)		16	A0A8I5KWT8; P35580	Q7Z7R0; A0A024QZJ6; A0A8I5KWT8; P35580; B4E177; A0A8I5KZ38; A0A0U4BW16; P35749; Q68D89; O14729; A0A024R1N1; O14794; A1L2Z2; Q7Z406; A0A7R6KYT5; B1PS43	1	2	0.5813	0	1	1	610.83		2				0.001339	0.001313
High	Mascot (A13)		16	A0A8I5KWT8; P35580	Q7Z7R0; A0A024QZJ6; A0A8I5KWT8; P35580; B4E177; A0A8I5KZ38; A0A0U4BW16; P35749; Q68D89; O14729; A0A024R1N1; O14794; A1L2Z2; Q7Z406; A0A7R6KYT5; B1PS43	1	2	0.8028	0	1	1	610.83	71	2	47	40	5.36463e-05	0.001397	5.116e-05
High	Mascot (A13)		16	A0A8I5KWT8; P35580	Q7Z7R0; A0A024QZJ6; A0A8I5KWT8; P35580; B4E177; A0A8I5KZ38; A0A0U4BW16; P35749; Q68D89; O14729; A0A024R1N1; O14794; A1L2Z2; Q7Z406; A0A7R6KYT5; B1PS43	1	3	0.7333	0	1	1	407.556	30	2	47	40	0.552764	0.001397	0.01326
High	Mascot (A13)		16	A0A8I5KWT8; P35580	Q7Z7R0; A0A024QZJ6; A0A8I5KWT8; P35580; B4E177; A0A8I5KZ38; A0A0U4BW16; P35749; Q68D89; O14729; A0A024R1N1; O14794; A1L2Z2; Q7Z406; A0A7R6KYT5; B1PS43	1	3	0.7419	0	1	1	407.556	31	2	47	40	0.487012	0.004802	0.1211
High	Mascot (A13)		16	A0A8I5KWT8; P35580	Q7Z7R0; A0A024QZJ6; A0A8I5KWT8; P35580; B4E177; A0A8I5KZ38; A0A0U4BW16; P35749; Q68D89; O14729; A0A024R1N1; O14794; A1L2Z2; Q7Z406; A0A7R6KYT5; B1PS43	1	2	0.7846	0	1	1	610.83	65	2	47	40	0.000180942	0.001397	0.0005556
High	Mascot (A13)		16	A0A8I5KWT8; P35580	Q7Z7R0; A0A024QZJ6; A0A8I5KWT8; P35580; B4E177; A0A8I5KZ38; A0A0U4BW16; P35749; Q68D89; O14729; A0A024R1N1; O14794; A1L2Z2; Q7Z406; A0A7R6KYT5; B1PS43	1	2	0.7966	0	1	1	610.83	59	2	47	40	0.000794382	0.001397	0.002463
[R].KGAGDGSDEEVDGK.[A]		1	4	25	A0A8I5KWT8	A0A8I5KWT8 [1958-1971]		1	1363.6	High	High	High
Confidence	Identifying Node	Modifications	# Proteins	Master Protein Accessions	Protein Accessions	# Missed Cleavages	Charge	DeltaScore	DeltaCn	Rank	Search Engine Rank	m/z [Da]	Ions Score	# Protein Groups	Identity Strict	Identity Relaxed	Expectation Value	Percolator q-Value	Percolator PEP
High	Mascot (A13)		4	A0A8I5KWT8	A0A8I5KWT8; A0A0U4BW16; Q6ZNL4; A0A024R1N1	1	2	0.8333	0	1	1	682.302	78	1	49	42	1.4584e-05	0.001397	0.0002639
High	Mascot (A13)		4	A0A8I5KWT8	A0A8I5KWT8; A0A0U4BW16; Q6ZNL4; A0A024R1N1	1	2	0.8679	0	1	1	682.302	53	1	49	42	0.00468646	0.001397	0.01545
High	Mascot (A13)		4	A0A8I5KWT8	A0A8I5KWT8; A0A0U4BW16; Q6ZNL4; A0A024R1N1	1	3	0.9615	0	1	1	455.204	52	1	49	42	0.0057789	0.001397	0.00353
High	Mascot (A13)		4	A0A8I5KWT8	A0A8I5KWT8; A0A0U4BW16; Q6ZNL4; A0A024R1N1	1	2	0.8571	0	1	1	682.302	21	1	49	42	7.79552	0.003797	0.1042
High	Mascot (A13)		4	A0A8I5KWT8	A0A8I5KWT8; A0A0U4BW16; Q6ZNL4; A0A024R1N1	1	2	0.8947	0	1	1	682.302	114	1	49	42	4.08903e-09	0.001397	1.293e-06
High	Mascot (A13)		4	A0A8I5KWT8	A0A8I5KWT8; A0A0U4BW16; Q6ZNL4; A0A024R1N1	1	2	0.791	0	1	1	682.302	67	1	49	42	0.000211121	0.001397	0.004901
High	Mascot (A13)		4	A0A8I5KWT8	A0A8I5KWT8; A0A0U4BW16; Q6ZNL4; A0A024R1N1	1	2	0.8276	0	1	1	682.302	58	1	49	42	0.00143043	0.001397	2.3e-05
High	Mascot (A13)		4	A0A8I5KWT8	A0A8I5KWT8; A0A0U4BW16; Q6ZNL4; A0A024R1N1	1	3	0.9245	0	1	1	455.203	53	1	49	42	0.00462877	0.001397	0.01256
High	Mascot (A13)		4	A0A8I5KWT8	A0A8I5KWT8; A0A0U4BW16; Q6ZNL4; A0A024R1N1	1	2	0.7333	0	1	1	682.302	45	1	49	42	0.0330724	0.001397	0.009364
High	Mascot (A13)		4	A0A8I5KWT8	A0A8I5KWT8; A0A0U4BW16; Q6ZNL4; A0A024R1N1	1	3	0.931	0	1	1	455.203	58	1	49	42	0.00146135	0.001397	0.005926
High	Mascot (A13)		4	A0A8I5KWT8	A0A8I5KWT8; A0A0U4BW16; Q6ZNL4; A0A024R1N1	1	2	0.7586	0	1	1	682.301	29	1	49	42	1.07338	0.001397	0.05767
High	Sequest HT (A12)		4	A0A8I5KWT8	A0A8I5KWT8; A0A0U4BW16; Q6ZNL4; A0A024R1N1	1	2	0.463	0	1	1	682.303		1				0.001339	0.002209
High	Sequest HT (A12)		4	A0A8I5KWT8	A0A8I5KWT8; A0A0U4BW16; Q6ZNL4; A0A024R1N1	1	2	0.4359	0	1	1	682.302		1				0.001339	3.379e-05
High	Sequest HT (A12)		4	A0A8I5KWT8	A0A8I5KWT8; A0A0U4BW16; Q6ZNL4; A0A024R1N1	1	3	0.6442	0	1	1	455.203		1				0.001339	0.01219
High	Sequest HT (A12)		4	A0A8I5KWT8	A0A8I5KWT8; A0A0U4BW16; Q6ZNL4; A0A024R1N1	1	2	0.4832	0	1	1	682.302		1				0.001339	2.536e-07
High	Sequest HT (A12)		4	A0A8I5KWT8	A0A8I5KWT8; A0A0U4BW16; Q6ZNL4; A0A024R1N1	1	3	0.6597	0	1	1	455.204		1				0.001339	0.04414
High	Sequest HT (A12)		4	A0A8I5KWT8	A0A8I5KWT8; A0A0U4BW16; Q6ZNL4; A0A024R1N1	1	2	0.484	0	1	1	682.303		1				0.001339	2.311e-05
High	Sequest HT (A12)		4	A0A8I5KWT8	A0A8I5KWT8; A0A0U4BW16; Q6ZNL4; A0A024R1N1	1	3	0.6929	0	1	1	455.203		1				0.001339	0.0164
High	Sequest HT (A12)		4	A0A8I5KWT8	A0A8I5KWT8; A0A0U4BW16; Q6ZNL4; A0A024R1N1	1	2	0.4591	0	1	1	682.302		1				0.001339	1.831e-05
High	Sequest HT (A12)		4	A0A8I5KWT8	A0A8I5KWT8; A0A0U4BW16; Q6ZNL4; A0A024R1N1	1	2	0.534	0	1	1	682.302		1				0.001339	0.0005146
High	Sequest HT (A12)		4	A0A8I5KWT8	A0A8I5KWT8; A0A0U4BW16; Q6ZNL4; A0A024R1N1	1	2	0.3644	0	1	1	682.302		1				0.001339	0.03106
High	Sequest HT (A12)		4	A0A8I5KWT8	A0A8I5KWT8; A0A0U4BW16; Q6ZNL4; A0A024R1N1	1	2	0.4045	0	1	1	682.302		1				0.001339	0.02579
High	Sequest HT (A12)		4	A0A8I5KWT8	A0A8I5KWT8; A0A0U4BW16; Q6ZNL4; A0A024R1N1	1	2	0.3062	0	1	1	682.301		1				0.001339	0.02449
High	Mascot (A13)		4	A0A8I5KWT8	A0A8I5KWT8; A0A0U4BW16; Q6ZNL4; A0A024R1N1	1	2	0.8901	0	1	1	682.303	91	1	49	42	7.87041e-07	0.001397	0.0002335
High	Mascot (A13)		4	A0A8I5KWT8	A0A8I5KWT8; A0A0U4BW16; Q6ZNL4; A0A024R1N1	1	2	0.9444	0	1	1	682.303	36	1	49	42	0.194059	0.001397	0.00762
[R].KKLEMDLK.[D]		1	4	3	A0A8I5KWT8	A0A8I5KWT8 [1634-1641]		2	1004.58	High	n/a	High
Confidence	Identifying Node	Modifications	# Proteins	Master Protein Accessions	Protein Accessions	# Missed Cleavages	Charge	DeltaScore	DeltaCn	Rank	Search Engine Rank	m/z [Da]	Ions Score	# Protein Groups	Identity Strict	Identity Relaxed	Expectation Value	Percolator q-Value	Percolator PEP
High	Sequest HT (A12)		4	A0A8I5KWT8	A0A8I5KWT8; A0A0U4BW16; Q6ZNL4; A0A024R1N1	2	2	0.1977	0	1	1	502.794		1				0.004499	0.1304
High	Sequest HT (A12)		4	A0A8I5KWT8	A0A8I5KWT8; A0A0U4BW16; Q6ZNL4; A0A024R1N1	2	2	0.1554	0	1	1	502.794		1				0.001339	0.0386
High	Sequest HT (A12)		4	A0A8I5KWT8	A0A8I5KWT8; A0A0U4BW16; Q6ZNL4; A0A024R1N1	2	2	0.205	0	1	1	502.798		1				0.001339	0.0312
[R].KKLEMDLK.[D]	1xOxidation [M5]	1	4	1	A0A8I5KWT8	A0A8I5KWT8 [1634-1641]		2	1020.58	High	n/a	High
Confidence	Identifying Node	Modifications	# Proteins	Master Protein Accessions	Protein Accessions	# Missed Cleavages	Charge	DeltaScore	DeltaCn	Rank	Search Engine Rank	m/z [Da]	Ions Score	# Protein Groups	Identity Strict	Identity Relaxed	Expectation Value	Percolator q-Value	Percolator PEP
High	Sequest HT (A12)	M5(Oxidation)	4	A0A8I5KWT8	A0A8I5KWT8; A0A0U4BW16; Q6ZNL4; A0A024R1N1	2	2	0.2138	0	1	1	510.791		1				0.002541	0.07704
[K].KKMEDSVGCLETAEEVK.[R]	1xCarbamidomethyl [C9]; 1xOxidation [M3]	1	3	1	A0A8I5KWT8	A0A8I5KWT8 [1392-1408]		2	1968.93	High	n/a	High
Confidence	Identifying Node	Modifications	# Proteins	Master Protein Accessions	Protein Accessions	# Missed Cleavages	Charge	DeltaScore	DeltaCn	Rank	Search Engine Rank	m/z [Da]	Ions Score	# Protein Groups	Identity Strict	Identity Relaxed	Expectation Value	Percolator q-Value	Percolator PEP
High	Sequest HT (A12)	M3(Oxidation); C9(Carbamidomethyl)	3	A0A8I5KWT8	A0A8I5KWT8; A0A0U4BW16; A0A024R1N1	2	3	0.4966	0	1	1	656.984		1				0.001339	0.02815
[R].KKVEAQLQELQVK.[F]		1	4	1	A0A8I5KWT8	A0A8I5KWT8 [1269-1281]		2	1540.91	High	n/a	High
Confidence	Identifying Node	Modifications	# Proteins	Master Protein Accessions	Protein Accessions	# Missed Cleavages	Charge	DeltaScore	DeltaCn	Rank	Search Engine Rank	m/z [Da]	Ions Score	# Protein Groups	Identity Strict	Identity Relaxed	Expectation Value	Percolator q-Value	Percolator PEP
High	Sequest HT (A12)		4	A0A8I5KWT8	A0A8I5KWT8; A0A0U4BW16; Q86XU5; A0A024R1N1	2	3	0.5656	0	1	1	514.306		1				0.001339	0.04858
[K].KLEEEQIILEDQNCK.[L]	1xCarbamidomethyl [C14]	1	5	10	A0A8I5KWT8	A0A8I5KWT8 [996-1010]		1	1888.93	High	High	High
Confidence	Identifying Node	Modifications	# Proteins	Master Protein Accessions	Protein Accessions	# Missed Cleavages	Charge	DeltaScore	DeltaCn	Rank	Search Engine Rank	m/z [Da]	Ions Score	# Protein Groups	Identity Strict	Identity Relaxed	Expectation Value	Percolator q-Value	Percolator PEP
High	Sequest HT (A12)	C14(Carbamidomethyl)	5	A0A8I5KWT8	A0A8I5KWT8; A0A0U4BW16; Q99529; Q86XU5; A0A024R1N1	1	3	0.6123	0	1	1	630.316		1				0.001339	0.02096
High	Sequest HT (A12)	C14(Carbamidomethyl)	5	A0A8I5KWT8	A0A8I5KWT8; A0A0U4BW16; Q99529; Q86XU5; A0A024R1N1	1	2	0.7185	0	1	1	944.973		1				0.001339	1.131e-06
High	Sequest HT (A12)	C14(Carbamidomethyl)	5	A0A8I5KWT8	A0A8I5KWT8; A0A0U4BW16; Q99529; Q86XU5; A0A024R1N1	1	3	0.6293	0	1	1	630.315		1				0.001339	0.02365
High	Sequest HT (A12)	C14(Carbamidomethyl)	5	A0A8I5KWT8	A0A8I5KWT8; A0A0U4BW16; Q99529; Q86XU5; A0A024R1N1	1	2	0.7511	0	1	1	944.969		1				0.001339	3.442e-05
High	Sequest HT (A12)	C14(Carbamidomethyl)	5	A0A8I5KWT8	A0A8I5KWT8; A0A0U4BW16; Q99529; Q86XU5; A0A024R1N1	1	3	0.6284	0	1	1	630.316		1				0.001339	0.002813
High	Mascot (A13)	C14(Carbamidomethyl)	5	A0A8I5KWT8	A0A8I5KWT8; A0A0U4BW16; Q99529; Q86XU5; A0A024R1N1	1	2	1	0	1	1	944.969	85	1	49	42	2.97626e-06	0.001397	7.207e-06
High	Mascot (A13)	C14(Carbamidomethyl)	5	A0A8I5KWT8	A0A8I5KWT8; A0A0U4BW16; Q99529; Q86XU5; A0A024R1N1	1	3	0.8644	0	1	1	630.315	59	1	49	42	0.00121563	0.001397	0.00251
High	Mascot (A13)	C14(Carbamidomethyl)	5	A0A8I5KWT8	A0A8I5KWT8; A0A0U4BW16; Q99529; Q86XU5; A0A024R1N1	1	3	0.9412	0	1	1	630.316	51	1	49	42	0.00732448	0.001397	0.005492
High	Mascot (A13)	C14(Carbamidomethyl)	5	A0A8I5KWT8	A0A8I5KWT8; A0A0U4BW16; Q99529; Q86XU5; A0A024R1N1	1	3	0.8	0	1	1	630.316	45	1	49	42	0.0267163	0.001397	0.0006359
High	Mascot (A13)	C14(Carbamidomethyl)	5	A0A8I5KWT8	A0A8I5KWT8; A0A0U4BW16; Q99529; Q86XU5; A0A024R1N1	1	2	1	0	1	1	944.973	117	1	49	42	1.65979e-09	0.001397	5.832e-06
[K].KLVWVPSDK.[S]		1	9	7	A0A8I5KWT8	A0A8I5KWT8 [30-38]		1	1071.62	High	High	High
Confidence	Identifying Node	Modifications	# Proteins	Master Protein Accessions	Protein Accessions	# Missed Cleavages	Charge	DeltaScore	DeltaCn	Rank	Search Engine Rank	m/z [Da]	Ions Score	# Protein Groups	Identity Strict	Identity Relaxed	Expectation Value	Percolator q-Value	Percolator PEP
High	Sequest HT (A12)		9	A0A8I5KWT8	Q5BKV1; A0A8I5KWT8; A0A8I5KU92; A0A0U4BW16; Q86XU5; A0A8I5KYI1; B4E3S1; A0A024R1N1; B1AH99	1	2	0.565	0	1	1	536.313		1				0.001339	0.006647
High	Sequest HT (A12)		9	A0A8I5KWT8	Q5BKV1; A0A8I5KWT8; A0A8I5KU92; A0A0U4BW16; Q86XU5; A0A8I5KYI1; B4E3S1; A0A024R1N1; B1AH99	1	2	0.5791	0	1	1	536.314		1				0.001339	0.002883
High	Sequest HT (A12)		9	A0A8I5KWT8	Q5BKV1; A0A8I5KWT8; A0A8I5KU92; A0A0U4BW16; Q86XU5; A0A8I5KYI1; B4E3S1; A0A024R1N1; B1AH99	1	2	0.4524	0	1	1	536.314		1				0.001339	0.02491
High	Sequest HT (A12)		9	A0A8I5KWT8	Q5BKV1; A0A8I5KWT8; A0A8I5KU92; A0A0U4BW16; Q86XU5; A0A8I5KYI1; B4E3S1; A0A024R1N1; B1AH99	1	2	0.5686	0	1	1	536.314		1				0.001339	0.001776
High	Mascot (A13)		9	A0A8I5KWT8	Q5BKV1; A0A8I5KWT8; A0A8I5KU92; A0A0U4BW16; Q86XU5; A0A8I5KYI1; B4E3S1; A0A024R1N1; B1AH99	1	2	0.7955	0	1	1	536.313	44	1	40	33	0.00542394	0.001397	0.003029
High	Mascot (A13)		9	A0A8I5KWT8	Q5BKV1; A0A8I5KWT8; A0A8I5KU92; A0A0U4BW16; Q86XU5; A0A8I5KYI1; B4E3S1; A0A024R1N1; B1AH99	1	2	0.7647	0	1	1	536.314	51	1	40	33	0.000950216	0.001397	6.876e-05
High	Mascot (A13)		9	A0A8I5KWT8	Q5BKV1; A0A8I5KWT8; A0A8I5KU92; A0A0U4BW16; Q86XU5; A0A8I5KYI1; B4E3S1; A0A024R1N1; B1AH99	1	2	0.7797	0	1	1	536.314	59	1	40	33	0.00014785	0.001397	0.002182
[K].KMEDSVGCLETAEEVK.[R]	1xCarbamidomethyl [C8]	1	3	2	A0A8I5KWT8	A0A8I5KWT8 [1393-1408]		1	1824.84	High	High	High
Confidence	Identifying Node	Modifications	# Proteins	Master Protein Accessions	Protein Accessions	# Missed Cleavages	Charge	DeltaScore	DeltaCn	Rank	Search Engine Rank	m/z [Da]	Ions Score	# Protein Groups	Identity Strict	Identity Relaxed	Expectation Value	Percolator q-Value	Percolator PEP
High	Sequest HT (A12)	C8(Carbamidomethyl)	3	A0A8I5KWT8	A0A8I5KWT8; A0A0U4BW16; A0A024R1N1	1	3	0.6599	0	1	1	608.95		1				0.001339	0.001903
High	Mascot (A13)	C8(Carbamidomethyl)	3	A0A8I5KWT8	A0A8I5KWT8; A0A0U4BW16; A0A024R1N1	1	3	1	0	1	1	608.95	32	1	45	38	0.236505	0.001397	0.002266
[K].KMEDSVGCLETAEEVK.[R]	1xCarbamidomethyl [C8]; 1xOxidation [M2]	1	3	2	A0A8I5KWT8	A0A8I5KWT8 [1393-1408]		1	1840.83	High	High	High
Confidence	Identifying Node	Modifications	# Proteins	Master Protein Accessions	Protein Accessions	# Missed Cleavages	Charge	DeltaScore	DeltaCn	Rank	Search Engine Rank	m/z [Da]	Ions Score	# Protein Groups	Identity Strict	Identity Relaxed	Expectation Value	Percolator q-Value	Percolator PEP
High	Sequest HT (A12)	M2(Oxidation); C8(Carbamidomethyl)	3	A0A8I5KWT8	A0A8I5KWT8; A0A0U4BW16; A0A024R1N1	1	2	0.656	0	1	1	920.921		1				0.001339	9.168e-05
High	Mascot (A13)	M2(Oxidation); C8(Carbamidomethyl)	3	A0A8I5KWT8	A0A8I5KWT8; A0A0U4BW16; A0A024R1N1	1	2	0.9588	0	1	1	920.921	97	1	44	37	4.9372e-08	0.001397	0.000135
[K].KMEDSVGCLETAEEVKR.[K]	1xCarbamidomethyl [C8]	1	3	1	A0A8I5KWT8	A0A8I5KWT8 [1393-1409]		2	1980.94	High	n/a	High
Confidence	Identifying Node	Modifications	# Proteins	Master Protein Accessions	Protein Accessions	# Missed Cleavages	Charge	DeltaScore	DeltaCn	Rank	Search Engine Rank	m/z [Da]	Ions Score	# Protein Groups	Identity Strict	Identity Relaxed	Expectation Value	Percolator q-Value	Percolator PEP
High	Sequest HT (A12)	C8(Carbamidomethyl)	3	A0A8I5KWT8	A0A8I5KWT8; A0A0U4BW16; A0A024R1N1	2	3	0.7143	0	1	1	660.983		1				0.001339	8.89e-05
[K].KMEDSVGCLETAEEVKR.[K]	1xCarbamidomethyl [C8]; 1xOxidation [M2]	1	3	3	A0A8I5KWT8	A0A8I5KWT8 [1393-1409]		2	1996.93	High	n/a	High
Confidence	Identifying Node	Modifications	# Proteins	Master Protein Accessions	Protein Accessions	# Missed Cleavages	Charge	DeltaScore	DeltaCn	Rank	Search Engine Rank	m/z [Da]	Ions Score	# Protein Groups	Identity Strict	Identity Relaxed	Expectation Value	Percolator q-Value	Percolator PEP
High	Sequest HT (A12)	M2(Oxidation); C8(Carbamidomethyl)	3	A0A8I5KWT8	A0A8I5KWT8; A0A0U4BW16; A0A024R1N1	2	3	0.7285	0	1	1	666.315		1				0.001339	3.615e-05
High	Sequest HT (A12)	M2(Oxidation); C8(Carbamidomethyl)	3	A0A8I5KWT8	A0A8I5KWT8; A0A0U4BW16; A0A024R1N1	2	4	0.4907	0	1	1	499.989		1				0.001339	0.04595
High	Sequest HT (A12)	M2(Oxidation); C8(Carbamidomethyl)	3	A0A8I5KWT8	A0A8I5KWT8; A0A0U4BW16; A0A024R1N1	2	3	0.5336	0	1	1	666.315		1				0.001339	0.01812
[K].KQELEEICHDLEAR.[V]	1xCarbamidomethyl [C8]	1	4	14	A0A8I5KWT8	A0A8I5KWT8 [931-944]		1	1769.85	High	High	High
Confidence	Identifying Node	Modifications	# Proteins	Master Protein Accessions	Protein Accessions	# Missed Cleavages	Charge	DeltaScore	DeltaCn	Rank	Search Engine Rank	m/z [Da]	Ions Score	# Protein Groups	Identity Strict	Identity Relaxed	Expectation Value	Percolator q-Value	Percolator PEP
High	Sequest HT (A12)	C8(Carbamidomethyl)	4	A0A8I5KWT8	A0A8I5KWT8; A0A0U4BW16; Q86XU5; A0A024R1N1	1	3	0.7402	0	1	1	590.622		1				0.001339	2.948e-06
High	Sequest HT (A12)	C8(Carbamidomethyl)	4	A0A8I5KWT8	A0A8I5KWT8; A0A0U4BW16; Q86XU5; A0A024R1N1	1	3	0.7192	0	1	1	590.621		1				0.001339	1.076e-06
High	Sequest HT (A12)	C8(Carbamidomethyl)	4	A0A8I5KWT8	A0A8I5KWT8; A0A0U4BW16; Q86XU5; A0A024R1N1	1	4	0.6139	0	1	1	443.218		1				0.001339	0.00496
High	Sequest HT (A12)	C8(Carbamidomethyl)	4	A0A8I5KWT8	A0A8I5KWT8; A0A0U4BW16; Q86XU5; A0A024R1N1	1	3	0.7166	0	1	1	590.621		1				0.001339	3.784e-05
High	Sequest HT (A12)	C8(Carbamidomethyl)	4	A0A8I5KWT8	A0A8I5KWT8; A0A0U4BW16; Q86XU5; A0A024R1N1	1	4	0.6164	0	1	1	443.218		1				0.001339	0.02849
High	Sequest HT (A12)	C8(Carbamidomethyl)	4	A0A8I5KWT8	A0A8I5KWT8; A0A0U4BW16; Q86XU5; A0A024R1N1	1	2	0.6279	0	1	1	885.431		1				0.001339	0.02365
High	Sequest HT (A12)	C8(Carbamidomethyl)	4	A0A8I5KWT8	A0A8I5KWT8; A0A0U4BW16; Q86XU5; A0A024R1N1	1	3	0.7035	0	1	1	590.621		1				0.001339	1.635e-06
High	Mascot (A13)	C8(Carbamidomethyl)	4	A0A8I5KWT8	A0A8I5KWT8; A0A0U4BW16; Q86XU5; A0A024R1N1	1	3	1	0	1	1	590.621	68	1	50	43	0.000179223	0.001397	0.0001162
High	Mascot (A13)	C8(Carbamidomethyl)	4	A0A8I5KWT8	A0A8I5KWT8; A0A0U4BW16; Q86XU5; A0A024R1N1	1	4	0.7895	0	1	1	443.218	38	1	50	43	0.172948	0.001397	0.04628
High	Mascot (A13)	C8(Carbamidomethyl)	4	A0A8I5KWT8	A0A8I5KWT8; A0A0U4BW16; Q86XU5; A0A024R1N1	1	4	0.8571	0	1	1	443.218	49	1	50	43	0.0133941	0.001397	0.02501
High	Mascot (A13)	C8(Carbamidomethyl)	4	A0A8I5KWT8	A0A8I5KWT8; A0A0U4BW16; Q86XU5; A0A024R1N1	1	3	1	0	1	1	590.621	74	1	50	43	4.55467e-05	0.001397	0.0001743
High	Mascot (A13)	C8(Carbamidomethyl)	4	A0A8I5KWT8	A0A8I5KWT8; A0A0U4BW16; Q86XU5; A0A024R1N1	1	3	1	0	1	1	590.621	87	1	50	43	2.24747e-06	0.001397	3.72e-05
High	Mascot (A13)	C8(Carbamidomethyl)	4	A0A8I5KWT8	A0A8I5KWT8; A0A0U4BW16; Q86XU5; A0A024R1N1	1	3	0.9863	0	1	1	590.622	73	1	50	43	6.10317e-05	0.001397	8.928e-05
High	Mascot (A13)	C8(Carbamidomethyl)	4	A0A8I5KWT8	A0A8I5KWT8; A0A0U4BW16; Q86XU5; A0A024R1N1	1	2	1	0	1	1	885.431	56	1	50	43	0.002629	0.001397	0.01251
[K].KVEAQLQELQVK.[F]		1	4	7	A0A8I5KWT8	A0A8I5KWT8 [1270-1281]		1	1412.81	High	High	High
Confidence	Identifying Node	Modifications	# Proteins	Master Protein Accessions	Protein Accessions	# Missed Cleavages	Charge	DeltaScore	DeltaCn	Rank	Search Engine Rank	m/z [Da]	Ions Score	# Protein Groups	Identity Strict	Identity Relaxed	Expectation Value	Percolator q-Value	Percolator PEP
High	Sequest HT (A12)		4	A0A8I5KWT8	A0A8I5KWT8; A0A0U4BW16; Q86XU5; A0A024R1N1	1	2	0.7169	0	1	1	706.91		1				0.001339	2.679e-06
High	Sequest HT (A12)		4	A0A8I5KWT8	A0A8I5KWT8; A0A0U4BW16; Q86XU5; A0A024R1N1	1	3	0.4975	0	1	1	471.609		1				0.002541	0.08102
High	Sequest HT (A12)		4	A0A8I5KWT8	A0A8I5KWT8; A0A0U4BW16; Q86XU5; A0A024R1N1	1	2	0.5055	0	1	1	706.909		1				0.001339	4.61e-05
High	Sequest HT (A12)		4	A0A8I5KWT8	A0A8I5KWT8; A0A0U4BW16; Q86XU5; A0A024R1N1	1	3	0.341	0	1	1	471.609		1				0.003576	0.1251
High	Mascot (A13)		4	A0A8I5KWT8	A0A8I5KWT8; A0A0U4BW16; Q86XU5; A0A024R1N1	1	3	0.8333	0	1	1	471.609	30	1	40	33	0.110108	0.002681	0.07751
High	Mascot (A13)		4	A0A8I5KWT8	A0A8I5KWT8; A0A0U4BW16; Q86XU5; A0A024R1N1	1	3	0.907	0	1	1	471.609	43	1	40	33	0.00559524	0.001397	0.02443
High	Mascot (A13)		4	A0A8I5KWT8	A0A8I5KWT8; A0A0U4BW16; Q86XU5; A0A024R1N1	1	2	1	0	1	1	706.91	75	1	42	35	5.33991e-06	0.001397	5.169e-05
[R].IAEFTTNLTEEEEK.[S]		1	5	16	A0A8I5KWT8	A0A8I5KWT8 [1022-1035]		0	1653.79	High	High	High
Confidence	Identifying Node	Modifications	# Proteins	Master Protein Accessions	Protein Accessions	# Missed Cleavages	Charge	DeltaScore	DeltaCn	Rank	Search Engine Rank	m/z [Da]	Ions Score	# Protein Groups	Identity Strict	Identity Relaxed	Expectation Value	Percolator q-Value	Percolator PEP
High	Sequest HT (A12)		5	A0A8I5KWT8	A0A8I5KWT8; A0A0U4BW16; Q99529; Q86XU5; A0A024R1N1	0	2	0.5864	0	1	1	827.396		1				0.001339	0.001298
High	Sequest HT (A12)		5	A0A8I5KWT8	A0A8I5KWT8; A0A0U4BW16; Q99529; Q86XU5; A0A024R1N1	0	2	0.5926	0	1	1	827.396		1				0.001339	0.000134
High	Sequest HT (A12)		5	A0A8I5KWT8	A0A8I5KWT8; A0A0U4BW16; Q99529; Q86XU5; A0A024R1N1	0	2	0.5972	0	1	1	827.397		1				0.001339	0.001599
High	Sequest HT (A12)		5	A0A8I5KWT8	A0A8I5KWT8; A0A0U4BW16; Q99529; Q86XU5; A0A024R1N1	0	2	0.6038	0	1	1	827.395		1				0.001339	7.676e-05
High	Sequest HT (A12)		5	A0A8I5KWT8	A0A8I5KWT8; A0A0U4BW16; Q99529; Q86XU5; A0A024R1N1	0	2	0.5928	0	1	1	827.396		1				0.001339	0.0001055
High	Sequest HT (A12)		5	A0A8I5KWT8	A0A8I5KWT8; A0A0U4BW16; Q99529; Q86XU5; A0A024R1N1	0	2	0.6347	0	1	1	827.393		1				0.001339	0.0002368
High	Sequest HT (A12)		5	A0A8I5KWT8	A0A8I5KWT8; A0A0U4BW16; Q99529; Q86XU5; A0A024R1N1	0	2	0.6234	0	1	1	827.398		1				0.001339	0.001417
High	Sequest HT (A12)		5	A0A8I5KWT8	A0A8I5KWT8; A0A0U4BW16; Q99529; Q86XU5; A0A024R1N1	0	2	0.5479	0	1	1	827.397		1				0.001339	0.0435
High	Mascot (A13)		5	A0A8I5KWT8	A0A8I5KWT8; A0A0U4BW16; Q99529; Q86XU5; A0A024R1N1	0	2	0.9625	0	1	1	827.393	80	1	47	40	6.13565e-06	0.001397	2.215e-05
High	Mascot (A13)		5	A0A8I5KWT8	A0A8I5KWT8; A0A0U4BW16; Q99529; Q86XU5; A0A024R1N1	0	2	0.9794	0	1	1	827.395	97	1	47	40	1.00317e-07	0.001397	2.557e-05
High	Mascot (A13)		5	A0A8I5KWT8	A0A8I5KWT8; A0A0U4BW16; Q99529; Q86XU5; A0A024R1N1	0	2	0.9709	0	1	1	827.396	103	1	47	40	2.71878e-08	0.001397	4.86e-05
High	Mascot (A13)		5	A0A8I5KWT8	A0A8I5KWT8; A0A0U4BW16; Q99529; Q86XU5; A0A024R1N1	0	2	0.9785	0	1	1	827.396	93	1	47	40	2.98632e-07	0.001397	1.075e-05
High	Mascot (A13)		5	A0A8I5KWT8	A0A8I5KWT8; A0A0U4BW16; Q99529; Q86XU5; A0A024R1N1	0	2	0.957	0	1	1	827.396	93	1	47	40	2.9951e-07	0.001397	5.383e-05
High	Mascot (A13)		5	A0A8I5KWT8	A0A8I5KWT8; A0A0U4BW16; Q99529; Q86XU5; A0A024R1N1	0	2	0.9677	0	1	1	827.397	93	1	47	40	2.95512e-07	0.001397	1.602e-05
High	Mascot (A13)		5	A0A8I5KWT8	A0A8I5KWT8; A0A0U4BW16; Q99529; Q86XU5; A0A024R1N1	0	2	1	0	1	1	827.397	29	1	47	40	0.756498	0.002681	0.07009
High	Mascot (A13)		5	A0A8I5KWT8	A0A8I5KWT8; A0A0U4BW16; Q99529; Q86XU5; A0A024R1N1	0	2	0.8448	0	1	1	827.398	58	1	47	40	0.00101113	0.001397	0.002052
[R].IAEFTTNLTEEEEKSK.[S]		1	5	2	A0A8I5KWT8	A0A8I5KWT8 [1022-1037]		1	1868.91	High	High	High
Confidence	Identifying Node	Modifications	# Proteins	Master Protein Accessions	Protein Accessions	# Missed Cleavages	Charge	DeltaScore	DeltaCn	Rank	Search Engine Rank	m/z [Da]	Ions Score	# Protein Groups	Identity Strict	Identity Relaxed	Expectation Value	Percolator q-Value	Percolator PEP
High	Sequest HT (A12)		5	A0A8I5KWT8	A0A8I5KWT8; A0A0U4BW16; Q99529; Q86XU5; A0A024R1N1	1	3	0.5185	0	1	1	623.641		1				0.001339	0.001355
High	Mascot (A13)		5	A0A8I5KWT8	A0A8I5KWT8; A0A0U4BW16; Q99529; Q86XU5; A0A024R1N1	1	3	1	0	1	1	623.641	72	1	52	45	0.00011214	0.001397	0.001877
[R].IAQLEEELEEEQGNTELINDR.[L]		1	4	2	A0A8I5KWT8	A0A8I5KWT8 [1752-1772]		0	2472.17	High	High	High
Confidence	Identifying Node	Modifications	# Proteins	Master Protein Accessions	Protein Accessions	# Missed Cleavages	Charge	DeltaScore	DeltaCn	Rank	Search Engine Rank	m/z [Da]	Ions Score	# Protein Groups	Identity Strict	Identity Relaxed	Expectation Value	Percolator q-Value	Percolator PEP
High	Sequest HT (A12)		4	A0A8I5KWT8	A0A8I5KWT8; A0A0U4BW16; Q6ZNL4; A0A024R1N1	0	3	0.6505	0	1	1	824.73		1				0.001339	0.002113
High	Mascot (A13)		4	A0A8I5KWT8	A0A8I5KWT8; A0A0U4BW16; Q6ZNL4; A0A024R1N1	0	3	0.9589	0	1	1	824.73	73	1	49	42	4.58733e-05	0.001397	0.0008395
[K].IAQLEEQLDNETK.[E]		1	4	12	A0A8I5KWT8	A0A8I5KWT8 [1837-1849]		0	1530.76	High	High	High
Confidence	Identifying Node	Modifications	# Proteins	Master Protein Accessions	Protein Accessions	# Missed Cleavages	Charge	DeltaScore	DeltaCn	Rank	Search Engine Rank	m/z [Da]	Ions Score	# Protein Groups	Identity Strict	Identity Relaxed	Expectation Value	Percolator q-Value	Percolator PEP
High	Sequest HT (A12)		4	A0A8I5KWT8	A0A8I5KWT8; A0A0U4BW16; Q6ZNL4; A0A024R1N1	0	2	0.6784	0	1	1	765.885		1				0.001339	0.0002945
High	Sequest HT (A12)		4	A0A8I5KWT8	A0A8I5KWT8; A0A0U4BW16; Q6ZNL4; A0A024R1N1	0	2	0.6789	0	1	1	765.886		1				0.001339	0.0003153
High	Sequest HT (A12)		4	A0A8I5KWT8	A0A8I5KWT8; A0A0U4BW16; Q6ZNL4; A0A024R1N1	0	2	0.6976	0	1	1	765.885		1				0.001339	0.004258
High	Sequest HT (A12)		4	A0A8I5KWT8	A0A8I5KWT8; A0A0U4BW16; Q6ZNL4; A0A024R1N1	0	3	0.617	0	1	1	510.926		1				0.001339	0.004644
High	Sequest HT (A12)		4	A0A8I5KWT8	A0A8I5KWT8; A0A0U4BW16; Q6ZNL4; A0A024R1N1	0	2	0.6667	0	1	1	765.886		1				0.001339	0.0006576
High	Sequest HT (A12)		4	A0A8I5KWT8	A0A8I5KWT8; A0A0U4BW16; Q6ZNL4; A0A024R1N1	0	2	0.6635	0	1	1	765.886		1				0.001339	0.0001729
High	Mascot (A13)		4	A0A8I5KWT8	A0A8I5KWT8; A0A0U4BW16; Q6ZNL4; A0A024R1N1	0	2	0.9104	0	1	1	765.885	67	1	49	42	0.000188636	0.001397	0.0005335
High	Mascot (A13)		4	A0A8I5KWT8	A0A8I5KWT8; A0A0U4BW16; Q6ZNL4; A0A024R1N1	0	2	0.8644	0	1	1	765.885	59	1	49	42	0.00108177	0.001397	0.0002921
High	Mascot (A13)		4	A0A8I5KWT8	A0A8I5KWT8; A0A0U4BW16; Q6ZNL4; A0A024R1N1	0	2	0.8132	0	1	1	765.886	91	1	49	42	8.16751e-07	0.001397	8.639e-05
High	Mascot (A13)		4	A0A8I5KWT8	A0A8I5KWT8; A0A0U4BW16; Q6ZNL4; A0A024R1N1	0	2	0.95	0	1	1	765.886	60	1	49	42	0.000979599	0.001397	0.0003979
High	Mascot (A13)		4	A0A8I5KWT8	A0A8I5KWT8; A0A0U4BW16; Q6ZNL4; A0A024R1N1	0	3	0.8182	0	1	1	510.926	44	1	49	42	0.038641	0.001397	0.002053
High	Mascot (A13)		4	A0A8I5KWT8	A0A8I5KWT8; A0A0U4BW16; Q6ZNL4; A0A024R1N1	0	2	0.9059	0	1	1	765.886	85	1	49	42	2.96516e-06	0.001397	4.726e-05
[K].IAQLEEQLDNETKER.[Q]		1	4	4	A0A8I5KWT8	A0A8I5KWT8 [1837-1851]		1	1815.91	High	High	High
Confidence	Identifying Node	Modifications	# Proteins	Master Protein Accessions	Protein Accessions	# Missed Cleavages	Charge	DeltaScore	DeltaCn	Rank	Search Engine Rank	m/z [Da]	Ions Score	# Protein Groups	Identity Strict	Identity Relaxed	Expectation Value	Percolator q-Value	Percolator PEP
High	Sequest HT (A12)		4	A0A8I5KWT8	A0A8I5KWT8; A0A0U4BW16; Q6ZNL4; A0A024R1N1	1	3	0.6178	0	1	1	605.974		1				0.001339	6.011e-05
High	Sequest HT (A12)		4	A0A8I5KWT8	A0A8I5KWT8; A0A0U4BW16; Q6ZNL4; A0A024R1N1	1	3	0.5887	0	1	1	605.976		1				0.001339	9.174e-05
High	Mascot (A13)		4	A0A8I5KWT8	A0A8I5KWT8; A0A0U4BW16; Q6ZNL4; A0A024R1N1	1	3	1	0	1	1	605.974	66	1	51	44	0.00037675	0.001397	9.31e-05
High	Mascot (A13)		4	A0A8I5KWT8	A0A8I5KWT8; A0A0U4BW16; Q6ZNL4; A0A024R1N1	1	3	1	0	1	1	605.976	48	1	51	44	0.0223274	0.001397	0.0003053
[K].LDPHLVLDQLR.[C]		2	7	18	A0A8I5KWT8; P35580	A0A8I5KWT8 [704-714]; P35580 [690-700]		0	1318.75	High	High	High
Confidence	Identifying Node	Modifications	# Proteins	Master Protein Accessions	Protein Accessions	# Missed Cleavages	Charge	DeltaScore	DeltaCn	Rank	Search Engine Rank	m/z [Da]	Ions Score	# Protein Groups	Identity Strict	Identity Relaxed	Expectation Value	Percolator q-Value	Percolator PEP
High	Sequest HT (A12)		7	A0A8I5KWT8; P35580	A0A8I5KWT8; P35580; A0A8I5KZ38; A0A0U4BW16; Q86XU5; B4E3S1; A0A024R1N1	0	3	0.4921	0	1	1	440.254		2				0.001339	0.01185
High	Mascot (A13)		7	A0A8I5KWT8; P35580	A0A8I5KWT8; P35580; A0A8I5KZ38; A0A0U4BW16; Q86XU5; B4E3S1; A0A024R1N1	0	2	0.9565	0	1	1	659.878	46	2	43	36	0.00544454	0.001397	0.001268
High	Mascot (A13)		7	A0A8I5KWT8; P35580	A0A8I5KWT8; P35580; A0A8I5KZ38; A0A0U4BW16; Q86XU5; B4E3S1; A0A024R1N1	0	2	0.9706	0	1	1	659.878	35	2	43	36	0.0786976	0.001397	0.00208
High	Mascot (A13)		7	A0A8I5KWT8; P35580	A0A8I5KWT8; P35580; A0A8I5KZ38; A0A0U4BW16; Q86XU5; B4E3S1; A0A024R1N1	0	3	0.9189	0	1	1	440.254	37	2	43	36	0.0416832	0.001397	0.01025
High	Mascot (A13)		7	A0A8I5KWT8; P35580	A0A8I5KWT8; P35580; A0A8I5KZ38; A0A0U4BW16; Q86XU5; B4E3S1; A0A024R1N1	0	3	1	0	1	1	440.254	36	2	43	36	0.0538324	0.001397	0.02528
High	Mascot (A13)		7	A0A8I5KWT8; P35580	A0A8I5KWT8; P35580; A0A8I5KZ38; A0A0U4BW16; Q86XU5; B4E3S1; A0A024R1N1	0	2	0.9714	0	1	1	659.878	35	2	43	36	0.0609599	0.001397	0.007946
High	Mascot (A13)		7	A0A8I5KWT8; P35580	A0A8I5KWT8; P35580; A0A8I5KZ38; A0A0U4BW16; Q86XU5; B4E3S1; A0A024R1N1	0	2	0.9375	0	1	1	659.877	32	2	43	36	0.151184	0.001397	0.01057
High	Mascot (A13)		7	A0A8I5KWT8; P35580	A0A8I5KWT8; P35580; A0A8I5KZ38; A0A0U4BW16; Q86XU5; B4E3S1; A0A024R1N1	0	3	0.9167	0	1	1	440.255	36	2	42	35	0.0495265	0.001397	0.0009843
High	Sequest HT (A12)		7	A0A8I5KWT8; P35580	A0A8I5KWT8; P35580; A0A8I5KZ38; A0A0U4BW16; Q86XU5; B4E3S1; A0A024R1N1	0	3	0.4267	0	1	1	440.254		2				0.009751	0.1947
High	Sequest HT (A12)		7	A0A8I5KWT8; P35580	A0A8I5KWT8; P35580; A0A8I5KZ38; A0A0U4BW16; Q86XU5; B4E3S1; A0A024R1N1	0	3	0.6277	0	1	1	440.254		2				0.002541	0.09298
High	Sequest HT (A12)		7	A0A8I5KWT8; P35580	A0A8I5KWT8; P35580; A0A8I5KZ38; A0A0U4BW16; Q86XU5; B4E3S1; A0A024R1N1	0	2	0.6109	0	1	1	659.878		2				0.001339	0.001525
High	Sequest HT (A12)		7	A0A8I5KWT8; P35580	A0A8I5KWT8; P35580; A0A8I5KZ38; A0A0U4BW16; Q86XU5; B4E3S1; A0A024R1N1	0	3	0.5303	0	1	1	440.255		2				0.001339	0.0073
High	Sequest HT (A12)		7	A0A8I5KWT8; P35580	A0A8I5KWT8; P35580; A0A8I5KZ38; A0A0U4BW16; Q86XU5; B4E3S1; A0A024R1N1	0	2	0.5596	0	1	1	659.877		2				0.001339	0.01237
High	Sequest HT (A12)		7	A0A8I5KWT8; P35580	A0A8I5KWT8; P35580; A0A8I5KZ38; A0A0U4BW16; Q86XU5; B4E3S1; A0A024R1N1	0	3	0.5086	0	1	1	440.254		2				0.001339	0.05535
High	Sequest HT (A12)		7	A0A8I5KWT8; P35580	A0A8I5KWT8; P35580; A0A8I5KZ38; A0A0U4BW16; Q86XU5; B4E3S1; A0A024R1N1	0	2	0.5522	0	1	1	659.878		2				0.001339	0.0009445
High	Sequest HT (A12)		7	A0A8I5KWT8; P35580	A0A8I5KWT8; P35580; A0A8I5KZ38; A0A0U4BW16; Q86XU5; B4E3S1; A0A024R1N1	0	3	0.5	0	1	1	440.256		2				0.001339	0.003906
High	Sequest HT (A12)		7	A0A8I5KWT8; P35580	A0A8I5KWT8; P35580; A0A8I5KZ38; A0A0U4BW16; Q86XU5; B4E3S1; A0A024R1N1	0	2	0.5535	0	1	1	659.878		2				0.001339	0.000626
High	Mascot (A13)		7	A0A8I5KWT8; P35580	A0A8I5KWT8; P35580; A0A8I5KZ38; A0A0U4BW16; Q86XU5; B4E3S1; A0A024R1N1	0	3	0.9412	0	1	1	440.256	34	2	42	35	0.0722929	0.001397	0.01286
[K].LEEEQIILEDQNCK.[L]	1xCarbamidomethyl [C13]	1	5	12	A0A8I5KWT8	A0A8I5KWT8 [997-1010]		0	1760.84	High	High	High
Confidence	Identifying Node	Modifications	# Proteins	Master Protein Accessions	Protein Accessions	# Missed Cleavages	Charge	DeltaScore	DeltaCn	Rank	Search Engine Rank	m/z [Da]	Ions Score	# Protein Groups	Identity Strict	Identity Relaxed	Expectation Value	Percolator q-Value	Percolator PEP
High	Sequest HT (A12)	C13(Carbamidomethyl)	5	A0A8I5KWT8	A0A8I5KWT8; A0A0U4BW16; Q99529; Q86XU5; A0A024R1N1	0	2	0.4738	0	1	1	880.919		1				0.001339	0.001852
High	Sequest HT (A12)	C13(Carbamidomethyl)	5	A0A8I5KWT8	A0A8I5KWT8; A0A0U4BW16; Q99529; Q86XU5; A0A024R1N1	0	3	0.5928	0	1	1	587.617		1				0.004499	0.1505
High	Sequest HT (A12)	C13(Carbamidomethyl)	5	A0A8I5KWT8	A0A8I5KWT8; A0A0U4BW16; Q99529; Q86XU5; A0A024R1N1	0	2	0.4648	0	1	1	880.922		1				0.001339	0.0001596
High	Sequest HT (A12)	C13(Carbamidomethyl)	5	A0A8I5KWT8	A0A8I5KWT8; A0A0U4BW16; Q99529; Q86XU5; A0A024R1N1	0	3	0.5835	0	1	1	587.618		1				0.001339	0.00821
High	Sequest HT (A12)	C13(Carbamidomethyl)	5	A0A8I5KWT8	A0A8I5KWT8; A0A0U4BW16; Q99529; Q86XU5; A0A024R1N1	0	2	0.4273	0	1	1	880.921		1				0.001339	0.0001436
High	Sequest HT (A12)	C13(Carbamidomethyl)	5	A0A8I5KWT8	A0A8I5KWT8; A0A0U4BW16; Q99529; Q86XU5; A0A024R1N1	0	2	0.5352	0	1	1	880.922		1				0.001339	0.0004384
High	Mascot (A13)	C13(Carbamidomethyl)	5	A0A8I5KWT8	A0A8I5KWT8; A0A0U4BW16; Q99529; Q86XU5; A0A024R1N1	0	2	1	0	1	1	880.919	49	1	45	39	0.0049205	0.001397	0.000179
High	Mascot (A13)	C13(Carbamidomethyl)	5	A0A8I5KWT8	A0A8I5KWT8; A0A0U4BW16; Q99529; Q86XU5; A0A024R1N1	0	2	0.8919	0	1	1	880.921	74	1	46	39	1.58536e-05	0.001397	8.468e-05
High	Mascot (A13)	C13(Carbamidomethyl)	5	A0A8I5KWT8	A0A8I5KWT8; A0A0U4BW16; Q99529; Q86XU5; A0A024R1N1	0	2	0.8714	0	1	1	880.922	70	1	46	39	4.66743e-05	0.001397	2.364e-05
High	Mascot (A13)	C13(Carbamidomethyl)	5	A0A8I5KWT8	A0A8I5KWT8; A0A0U4BW16; Q99529; Q86XU5; A0A024R1N1	0	2	0.8302	0	1	1	880.922	53	1	46	39	0.00226146	0.001397	0.0002795
High	Mascot (A13)	C13(Carbamidomethyl)	5	A0A8I5KWT8	A0A8I5KWT8; A0A0U4BW16; Q99529; Q86XU5; A0A024R1N1	0	3	1	0	1	1	587.617	54	1	46	39	0.00174819	0.001397	0.001753
High	Mascot (A13)	C13(Carbamidomethyl)	5	A0A8I5KWT8	A0A8I5KWT8; A0A0U4BW16; Q99529; Q86XU5; A0A024R1N1	0	3	1	0	1	1	587.618	58	1	46	39	0.000743469	0.001397	0.004747
[R].LEVNLQAMK.[A]		1	4	2	A0A8I5KWT8	A0A8I5KWT8 [1579-1587]		0	1045.57	High	High	High
Confidence	Identifying Node	Modifications	# Proteins	Master Protein Accessions	Protein Accessions	# Missed Cleavages	Charge	DeltaScore	DeltaCn	Rank	Search Engine Rank	m/z [Da]	Ions Score	# Protein Groups	Identity Strict	Identity Relaxed	Expectation Value	Percolator q-Value	Percolator PEP
High	Sequest HT (A12)		4	A0A8I5KWT8	A0A8I5KWT8; A0A0U4BW16; Q6ZNL4; A0A024R1N1	0	2	0.1193	0	1	1	523.29		1				0.001339	0.05073
High	Mascot (A13)		4	A0A8I5KWT8	A0A8I5KWT8; A0A0U4BW16; Q6ZNL4; A0A024R1N1	0	2	0.3864	0	1	1	523.29	44	1	53	46	0.0855185	0.001397	0.04284
[R].LEVNLQAMK.[A]	1xOxidation [M8]	1	4	7	A0A8I5KWT8	A0A8I5KWT8 [1579-1587]		0	1061.57	High	High	High
Confidence	Identifying Node	Modifications	# Proteins	Master Protein Accessions	Protein Accessions	# Missed Cleavages	Charge	DeltaScore	DeltaCn	Rank	Search Engine Rank	m/z [Da]	Ions Score	# Protein Groups	Identity Strict	Identity Relaxed	Expectation Value	Percolator q-Value	Percolator PEP
High	Sequest HT (A12)	M8(Oxidation)	4	A0A8I5KWT8	A0A8I5KWT8; A0A0U4BW16; Q6ZNL4; A0A024R1N1	0	2	0.2798	0	1	1	531.287		1				0.001339	0.01067
High	Sequest HT (A12)	M8(Oxidation)	4	A0A8I5KWT8	A0A8I5KWT8; A0A0U4BW16; Q6ZNL4; A0A024R1N1	0	2	0.3216	0	1	1	531.286		1				0.001339	0.0169
High	Sequest HT (A12)	M8(Oxidation)	4	A0A8I5KWT8	A0A8I5KWT8; A0A0U4BW16; Q6ZNL4; A0A024R1N1	0	2	0.2978	0	1	1	531.286		1				0.002541	0.08735
High	Sequest HT (A12)	M8(Oxidation)	4	A0A8I5KWT8	A0A8I5KWT8; A0A0U4BW16; Q6ZNL4; A0A024R1N1	0	2	0.3514	0	1	1	531.286		1				0.001339	0.01814
High	Mascot (A13)	M8(Oxidation)	4	A0A8I5KWT8	A0A8I5KWT8; A0A0U4BW16; Q6ZNL4; A0A024R1N1	0	2	0.6341	0	1	1	531.286	41	1	47	40	0.0397	0.001397	0.0199
High	Mascot (A13)	M8(Oxidation)	4	A0A8I5KWT8	A0A8I5KWT8; A0A0U4BW16; Q6ZNL4; A0A024R1N1	0	2	0.6429	0	1	1	531.286	70	1	46	39	5.12861e-05	0.001397	0.01065
High	Mascot (A13)	M8(Oxidation)	4	A0A8I5KWT8	A0A8I5KWT8; A0A0U4BW16; Q6ZNL4; A0A024R1N1	0	2	0.6429	0	1	1	531.286	70	1	46	39	5.09331e-05	0.001397	0.006491
[K].LKDVLLQVDDER.[R]		1	4	9	A0A8I5KWT8	A0A8I5KWT8 [1865-1876]		1	1442.78	High	High	High
Confidence	Identifying Node	Modifications	# Proteins	Master Protein Accessions	Protein Accessions	# Missed Cleavages	Charge	DeltaScore	DeltaCn	Rank	Search Engine Rank	m/z [Da]	Ions Score	# Protein Groups	Identity Strict	Identity Relaxed	Expectation Value	Percolator q-Value	Percolator PEP
High	Sequest HT (A12)		4	A0A8I5KWT8	A0A8I5KWT8; A0A0U4BW16; Q6ZNL4; A0A024R1N1	1	3	0.4652	0	1	1	481.599		1				0.001339	0.06195
High	Sequest HT (A12)		4	A0A8I5KWT8	A0A8I5KWT8; A0A0U4BW16; Q6ZNL4; A0A024R1N1	1	2	0.6134	0	1	1	721.895		1				0.001339	0.006543
High	Sequest HT (A12)		4	A0A8I5KWT8	A0A8I5KWT8; A0A0U4BW16; Q6ZNL4; A0A024R1N1	1	3	0.4885	0	1	1	481.599		1				0.001339	0.0713
High	Sequest HT (A12)		4	A0A8I5KWT8	A0A8I5KWT8; A0A0U4BW16; Q6ZNL4; A0A024R1N1	1	2	0.5933	0	1	1	721.894		1				0.001339	0.001687
High	Sequest HT (A12)		4	A0A8I5KWT8	A0A8I5KWT8; A0A0U4BW16; Q6ZNL4; A0A024R1N1	1	2	0.5163	0	1	1	721.895		1				0.001339	0.002748
High	Mascot (A13)		4	A0A8I5KWT8	A0A8I5KWT8; A0A0U4BW16; Q6ZNL4; A0A024R1N1	1	3	1	0	1	1	481.599	29	1	50	43	1.55452	0.001397	0.02032
High	Mascot (A13)		4	A0A8I5KWT8	A0A8I5KWT8; A0A0U4BW16; Q6ZNL4; A0A024R1N1	1	2	0.9206	0	1	1	721.894	63	1	50	43	0.000607571	0.001397	0.0007325
High	Mascot (A13)		4	A0A8I5KWT8	A0A8I5KWT8; A0A0U4BW16; Q6ZNL4; A0A024R1N1	1	3	0.7742	0	1	1	481.599	31	1	50	43	0.821899	0.001397	0.02355
High	Mascot (A13)		4	A0A8I5KWT8	A0A8I5KWT8; A0A0U4BW16; Q6ZNL4; A0A024R1N1	1	2	0.8989	0	1	1	721.895	89	1	50	43	1.4819e-06	0.001397	3.652e-05
[K].LKDVLLQVDDERR.[N]		1	4	5	A0A8I5KWT8	A0A8I5KWT8 [1865-1877]		2	1598.89	High	n/a	High
Confidence	Identifying Node	Modifications	# Proteins	Master Protein Accessions	Protein Accessions	# Missed Cleavages	Charge	DeltaScore	DeltaCn	Rank	Search Engine Rank	m/z [Da]	Ions Score	# Protein Groups	Identity Strict	Identity Relaxed	Expectation Value	Percolator q-Value	Percolator PEP
High	Sequest HT (A12)		4	A0A8I5KWT8	A0A8I5KWT8; A0A0U4BW16; Q6ZNL4; A0A024R1N1	2	3	0.4006	0	1	1	533.633		1				0.001339	0.0001735
High	Sequest HT (A12)		4	A0A8I5KWT8	A0A8I5KWT8; A0A0U4BW16; Q6ZNL4; A0A024R1N1	2	4	0.5909	0	1	1	400.477		1				0.001339	0.01347
High	Sequest HT (A12)		4	A0A8I5KWT8	A0A8I5KWT8; A0A0U4BW16; Q6ZNL4; A0A024R1N1	2	3	0.5028	0	1	1	533.634		1				0.001339	0.0002439
High	Sequest HT (A12)		4	A0A8I5KWT8	A0A8I5KWT8; A0A0U4BW16; Q6ZNL4; A0A024R1N1	2	4	0.5757	0	1	1	400.478		1				0.001339	0.01032
High	Sequest HT (A12)		4	A0A8I5KWT8	A0A8I5KWT8; A0A0U4BW16; Q6ZNL4; A0A024R1N1	2	3	0.3707	0	1	1	533.634		1				0.001339	0.01255
[K].LKQVEDEK.[N]		1	4	10	A0A8I5KWT8	A0A8I5KWT8 [1352-1359]		1	988.531	High	High	High
Confidence	Identifying Node	Modifications	# Proteins	Master Protein Accessions	Protein Accessions	# Missed Cleavages	Charge	DeltaScore	DeltaCn	Rank	Search Engine Rank	m/z [Da]	Ions Score	# Protein Groups	Identity Strict	Identity Relaxed	Expectation Value	Percolator q-Value	Percolator PEP
High	Sequest HT (A12)		4	A0A8I5KWT8	A0A8I5KWT8; A0A0U4BW16; Q86XU5; A0A024R1N1	1	2	0.1739	0	1	1	494.769		1				0.004499	0.1364
High	Sequest HT (A12)		4	A0A8I5KWT8	A0A8I5KWT8; A0A0U4BW16; Q86XU5; A0A024R1N1	1	2	0.0698	0	1	1	494.769		1				0.004499	0.1675
High	Sequest HT (A12)		4	A0A8I5KWT8	A0A8I5KWT8; A0A0U4BW16; Q86XU5; A0A024R1N1	1	2	0.3203	0	1	1	494.77		1				0.001339	0.05518
High	Sequest HT (A12)		4	A0A8I5KWT8	A0A8I5KWT8; A0A0U4BW16; Q86XU5; A0A024R1N1	1	2	0.3464	0	1	1	494.769		1				0.001339	0.02774
High	Sequest HT (A12)		4	A0A8I5KWT8	A0A8I5KWT8; A0A0U4BW16; Q86XU5; A0A024R1N1	1	2	0.3729	0	1	1	494.77		1				0.001339	0.02886
High	Mascot (A13)		4	A0A8I5KWT8	A0A8I5KWT8; A0A0U4BW16; Q86XU5; A0A024R1N1	1	2	1	0	1	1	494.769	9	1	47	40	66.8646	0.002681	0.07264
High	Mascot (A13)		4	A0A8I5KWT8	A0A8I5KWT8; A0A0U4BW16; Q86XU5; A0A024R1N1	1	2	0.8378	0	1	1	494.769	37	1	47	40	0.107695	0.001397	0.02572
High	Mascot (A13)		4	A0A8I5KWT8	A0A8I5KWT8; A0A0U4BW16; Q86XU5; A0A024R1N1	1	2	1	0	1	1	494.769	18	1	46	39	7.58855	0.003797	0.09906
High	Mascot (A13)		4	A0A8I5KWT8	A0A8I5KWT8; A0A0U4BW16; Q86XU5; A0A024R1N1	1	2	0.5714	0	1	1	494.77	14	1	47	40	23.559	0.003797	0.1013
High	Mascot (A13)		4	A0A8I5KWT8	A0A8I5KWT8; A0A0U4BW16; Q86XU5; A0A024R1N1	1	2	0.8667	0	1	1	494.77	30	1	47	40	0.580974	0.001397	0.02912
[R].IIGLDQVAGMSETALPGAFK.[T]	1xOxidation [M10]	1	5	2	A0A8I5KWT8	A0A8I5KWT8 [639-658]		0	2034.06	High	High	High
Confidence	Identifying Node	Modifications	# Proteins	Master Protein Accessions	Protein Accessions	# Missed Cleavages	Charge	DeltaScore	DeltaCn	Rank	Search Engine Rank	m/z [Da]	Ions Score	# Protein Groups	Identity Strict	Identity Relaxed	Expectation Value	Percolator q-Value	Percolator PEP
High	Sequest HT (A12)	M10(Oxidation)	5	A0A8I5KWT8	A0A8I5KWT8; A0A0U4BW16; Q86XU5; B4E3S1; A0A024R1N1	0	3	0.6184	0	1	1	678.693		1				0.001339	0.0002794
High	Mascot (A13)	M10(Oxidation)	5	A0A8I5KWT8	A0A8I5KWT8; A0A0U4BW16; Q86XU5; B4E3S1; A0A024R1N1	0	3	1	0	1	1	678.693	28	1	47	40	0.955689	0.001397	0.002632
[R].IMGIPEEEQMGLLR.[V]		1	4	6	A0A8I5KWT8	A0A8I5KWT8 [328-341]		0	1615.82	High	High	High
Confidence	Identifying Node	Modifications	# Proteins	Master Protein Accessions	Protein Accessions	# Missed Cleavages	Charge	DeltaScore	DeltaCn	Rank	Search Engine Rank	m/z [Da]	Ions Score	# Protein Groups	Identity Strict	Identity Relaxed	Expectation Value	Percolator q-Value	Percolator PEP
High	Sequest HT (A12)		4	A0A8I5KWT8	A0A8I5KWT8; Q86XU5; B4E3S1; A0A024R1N1	0	2	0.5949	0	1	1	808.413		1				0.001339	0.002559
High	Mascot (A13)		4	A0A8I5KWT8	A0A8I5KWT8; Q86XU5; B4E3S1; A0A024R1N1	0	2	0.9	0	1	1	808.413	90	1	49	42	7.66719e-07	0.001397	2.077e-05
High	Mascot (A13)		4	A0A8I5KWT8	A0A8I5KWT8; Q86XU5; B4E3S1; A0A024R1N1	0	2	0.9385	0	1	1	808.413	65	1	49	42	0.000260397	0.001397	0.00425
High	Mascot (A13)		4	A0A8I5KWT8	A0A8I5KWT8; Q86XU5; B4E3S1; A0A024R1N1	0	2	0.9429	0	1	1	808.413	71	1	49	42	7.23829e-05	0.001397	0.000728
High	Sequest HT (A12)		4	A0A8I5KWT8	A0A8I5KWT8; Q86XU5; B4E3S1; A0A024R1N1	0	2	0.6504	0	1	1	808.413		1				0.001339	0.0001469
High	Sequest HT (A12)		4	A0A8I5KWT8	A0A8I5KWT8; Q86XU5; B4E3S1; A0A024R1N1	0	2	0.6879	0	1	1	808.413		1				0.001339	0.01092
[R].IMGIPEEEQMGLLR.[V]	1xOxidation [M]	1	4	6	A0A8I5KWT8	A0A8I5KWT8 [328-341]		0	1631.81	High	High	High
Confidence	Identifying Node	Modifications	# Proteins	Master Protein Accessions	Protein Accessions	# Missed Cleavages	Charge	DeltaScore	DeltaCn	Rank	Search Engine Rank	m/z [Da]	Ions Score	# Protein Groups	Identity Strict	Identity Relaxed	Expectation Value	Percolator q-Value	Percolator PEP
High	Sequest HT (A12)	M2(Oxidation)	4	A0A8I5KWT8	A0A8I5KWT8; Q86XU5; B4E3S1; A0A024R1N1	0	2	0.3289	0	1	1	816.41		1				0.001339	0.0005056
High	Mascot (A13)	M2(Oxidation)	4	A0A8I5KWT8	A0A8I5KWT8; Q86XU5; B4E3S1; A0A024R1N1	0	2	0.4444	0	1	1	816.409	36	1	50	43	0.324822	0.001397	0.001884
High	Sequest HT (A12)	M10(Oxidation)	4	A0A8I5KWT8	A0A8I5KWT8; Q86XU5; B4E3S1; A0A024R1N1	0	2	0.6705	0	1	1	816.409		1				0.001339	0.008045
High	Mascot (A13)	M2(Oxidation)	4	A0A8I5KWT8	A0A8I5KWT8; Q86XU5; B4E3S1; A0A024R1N1	0	2	0.2778	0	1	1	816.41	36	1	51	44	0.353584	0.001397	0.001693
High	Sequest HT (A12)	M2(Oxidation)	4	A0A8I5KWT8	A0A8I5KWT8; Q86XU5; B4E3S1; A0A024R1N1	0	2	0.4669	0	1	1	816.409		1				0.001339	0.000638
High	Mascot (A13)	M10(Oxidation)	4	A0A8I5KWT8	A0A8I5KWT8; Q86XU5; B4E3S1; A0A024R1N1	0	2	1	0	1	1	816.409	50	1	50	43	0.0123957	0.001397	0.01057
[R].IMGIPEEEQMGLLR.[V]	2xOxidation [M2; M10]	1	4	6	A0A8I5KWT8	A0A8I5KWT8 [328-341]		0	1647.81	High	High	High
Confidence	Identifying Node	Modifications	# Proteins	Master Protein Accessions	Protein Accessions	# Missed Cleavages	Charge	DeltaScore	DeltaCn	Rank	Search Engine Rank	m/z [Da]	Ions Score	# Protein Groups	Identity Strict	Identity Relaxed	Expectation Value	Percolator q-Value	Percolator PEP
High	Mascot (A13)	M2(Oxidation); M10(Oxidation)	4	A0A8I5KWT8	A0A8I5KWT8; Q86XU5; B4E3S1; A0A024R1N1	0	2	1	0	1	1	824.406	25	1	48	41	1.95353	0.002681	0.06734
High	Sequest HT (A12)	M2(Oxidation); M10(Oxidation)	4	A0A8I5KWT8	A0A8I5KWT8; Q86XU5; B4E3S1; A0A024R1N1	0	2	0.6542	0	1	1	824.407		1				0.001339	0.04754
High	Sequest HT (A12)	M2(Oxidation); M10(Oxidation)	4	A0A8I5KWT8	A0A8I5KWT8; Q86XU5; B4E3S1; A0A024R1N1	0	2	0.6507	0	1	1	824.406		1				0.001339	0.009877
High	Sequest HT (A12)	M2(Oxidation); M10(Oxidation)	4	A0A8I5KWT8	A0A8I5KWT8; Q86XU5; B4E3S1; A0A024R1N1	0	2	0.6273	0	1	1	824.407		1				0.001339	0.01845
High	Mascot (A13)	M2(Oxidation); M10(Oxidation)	4	A0A8I5KWT8	A0A8I5KWT8; Q86XU5; B4E3S1; A0A024R1N1	0	2	0.9787	0	1	1	824.407	47	1	48	41	0.0127989	0.001397	0.03006
High	Mascot (A13)	M2(Oxidation); M10(Oxidation)	4	A0A8I5KWT8	A0A8I5KWT8; Q86XU5; B4E3S1; A0A024R1N1	0	2	0.8298	0	1	1	824.407	47	1	48	41	0.0124234	0.003797	0.08951
[K].LQEMEGTVK.[S]		1	4	8	A0A8I5KWT8	A0A8I5KWT8 [1815-1823]		0	1034.52	High	High	High
Confidence	Identifying Node	Modifications	# Proteins	Master Protein Accessions	Protein Accessions	# Missed Cleavages	Charge	DeltaScore	DeltaCn	Rank	Search Engine Rank	m/z [Da]	Ions Score	# Protein Groups	Identity Strict	Identity Relaxed	Expectation Value	Percolator q-Value	Percolator PEP
High	Sequest HT (A12)		4	A0A8I5KWT8	A0A8I5KWT8; A0A0U4BW16; Q6ZNL4; A0A024R1N1	0	2	0.2216	0	1	1	517.763		1				0.001339	0.01171
High	Mascot (A13)		4	A0A8I5KWT8	A0A8I5KWT8; A0A0U4BW16; Q6ZNL4; A0A024R1N1	0	2	0.6591	0	1	1	517.763	44	1	48	41	0.0282686	0.001397	0.02446
High	Sequest HT (A12)		4	A0A8I5KWT8	A0A8I5KWT8; A0A0U4BW16; Q6ZNL4; A0A024R1N1	0	2	0.3896	0	1	1	517.763		1				0.001339	0.02705
High	Sequest HT (A12)		4	A0A8I5KWT8	A0A8I5KWT8; A0A0U4BW16; Q6ZNL4; A0A024R1N1	0	2	0.3504	0	1	1	517.763		1				0.001339	0.03194
High	Mascot (A13)		4	A0A8I5KWT8	A0A8I5KWT8; A0A0U4BW16; Q6ZNL4; A0A024R1N1	0	2	0.7429	0	1	1	517.763	35	1	48	41	0.23725	0.001397	0.0222
High	Sequest HT (A12)		4	A0A8I5KWT8	A0A8I5KWT8; A0A0U4BW16; Q6ZNL4; A0A024R1N1	0	2	0.3852	0	1	1	517.763		1				0.001339	0.02346
High	Mascot (A13)		4	A0A8I5KWT8	A0A8I5KWT8; A0A0U4BW16; Q6ZNL4; A0A024R1N1	0	2	0.6923	0	1	1	517.763	52	1	48	41	0.00472286	0.001397	0.03986
High	Mascot (A13)		4	A0A8I5KWT8	A0A8I5KWT8; A0A0U4BW16; Q6ZNL4; A0A024R1N1	0	2	0.7037	0	1	1	517.763	54	1	48	41	0.00263758	0.001397	0.0187
[K].LQEMEGTVK.[S]	1xOxidation [M4]	1	4	9	A0A8I5KWT8	A0A8I5KWT8 [1815-1823]		0	1050.51	High	High	High
Confidence	Identifying Node	Modifications	# Proteins	Master Protein Accessions	Protein Accessions	# Missed Cleavages	Charge	DeltaScore	DeltaCn	Rank	Search Engine Rank	m/z [Da]	Ions Score	# Protein Groups	Identity Strict	Identity Relaxed	Expectation Value	Percolator q-Value	Percolator PEP
High	Mascot (A13)	M4(Oxidation)	4	A0A8I5KWT8	A0A8I5KWT8; A0A0U4BW16; Q6ZNL4; A0A024R1N1	0	2	0.7297	0	1	1	525.761	37	1	50	43	0.229444	0.003797	0.08766
High	Mascot (A13)	M4(Oxidation)	4	A0A8I5KWT8	A0A8I5KWT8; A0A0U4BW16; Q6ZNL4; A0A024R1N1	0	2	0.7111	0	1	1	525.761	45	1	50	43	0.0369629	0.001397	0.0279
High	Mascot (A13)	M4(Oxidation)	4	A0A8I5KWT8	A0A8I5KWT8; A0A0U4BW16; Q6ZNL4; A0A024R1N1	0	2	0.5625	0	1	1	525.76	32	1	50	43	0.793933	0.001397	0.0322
High	Sequest HT (A12)	M4(Oxidation)	4	A0A8I5KWT8	A0A8I5KWT8; A0A0U4BW16; Q6ZNL4; A0A024R1N1	0	2	0.2297	0	1	1	525.76		1				0.001339	0.01534
High	Sequest HT (A12)	M4(Oxidation)	4	A0A8I5KWT8	A0A8I5KWT8; A0A0U4BW16; Q6ZNL4; A0A024R1N1	0	2	0.3543	0	1	1	525.761		1				0.001339	0.04547
High	Sequest HT (A12)	M4(Oxidation)	4	A0A8I5KWT8	A0A8I5KWT8; A0A0U4BW16; Q6ZNL4; A0A024R1N1	0	2	0.3046	0	1	1	525.761		1				0.002541	0.09009
High	Sequest HT (A12)	M4(Oxidation)	4	A0A8I5KWT8	A0A8I5KWT8; A0A0U4BW16; Q6ZNL4; A0A024R1N1	0	2	0.1149	0	1	1	525.761		1				0.004499	0.1473
High	Sequest HT (A12)	M4(Oxidation)	4	A0A8I5KWT8	A0A8I5KWT8; A0A0U4BW16; Q6ZNL4; A0A024R1N1	0	2	0.3218	0	1	1	525.762		1				0.001339	0.009632
High	Mascot (A13)	M4(Oxidation)	4	A0A8I5KWT8	A0A8I5KWT8; A0A0U4BW16; Q6ZNL4; A0A024R1N1	0	2	0.5833	0	1	1	525.762	48	1	50	43	0.01788	0.001397	0.01165
[R].LQQELDDLLVDLDHQR.[Q]		1	3	1	A0A8I5KWT8	A0A8I5KWT8 [1439-1454]		0	1949.99	High	Medium	High
Confidence	Identifying Node	Modifications	# Proteins	Master Protein Accessions	Protein Accessions	# Missed Cleavages	Charge	DeltaScore	DeltaCn	Rank	Search Engine Rank	m/z [Da]	Ions Score	# Protein Groups	Identity Strict	Identity Relaxed	Expectation Value	Percolator q-Value	Percolator PEP
High	Sequest HT (A12)		3	A0A8I5KWT8	A0A8I5KWT8; A0A0U4BW16; A0A024R1N1	0	3	0.5357	0	1	1	650.671		1				0.002541	0.07424
[R].LTEMETLQSQLMAEK.[L]		1	5	10	A0A8I5KWT8	A0A8I5KWT8 [889-903]		0	1751.86	High	High	High
Confidence	Identifying Node	Modifications	# Proteins	Master Protein Accessions	Protein Accessions	# Missed Cleavages	Charge	DeltaScore	DeltaCn	Rank	Search Engine Rank	m/z [Da]	Ions Score	# Protein Groups	Identity Strict	Identity Relaxed	Expectation Value	Percolator q-Value	Percolator PEP
High	Sequest HT (A12)		5	A0A8I5KWT8	A0A8I5KWT8; A0A0U4BW16; Q86XU5; B4E3S1; A0A024R1N1	0	2	0.5137	0	1	1	876.432		1				0.001339	0.0358
High	Mascot (A13)		5	A0A8I5KWT8	A0A8I5KWT8; A0A0U4BW16; Q86XU5; B4E3S1; A0A024R1N1	0	3	0.9744	0	1	1	584.624	39	1	50	43	0.126651	0.001397	0.005844
High	Mascot (A13)		5	A0A8I5KWT8	A0A8I5KWT8; A0A0U4BW16; Q86XU5; B4E3S1; A0A024R1N1	0	2	0.9545	0	1	1	876.432	44	1	50	43	0.0418926	0.001397	0.03352
High	Mascot (A13)		5	A0A8I5KWT8	A0A8I5KWT8; A0A0U4BW16; Q86XU5; B4E3S1; A0A024R1N1	0	3	0.8627	0	1	1	584.624	51	1	50	43	0.00799742	0.001397	0.004025
High	Mascot (A13)		5	A0A8I5KWT8	A0A8I5KWT8; A0A0U4BW16; Q86XU5; B4E3S1; A0A024R1N1	0	2	0.973	0	1	1	876.431	74	1	50	43	4.47042e-05	0.001397	3.183e-05
High	Mascot (A13)		5	A0A8I5KWT8	A0A8I5KWT8; A0A0U4BW16; Q86XU5; B4E3S1; A0A024R1N1	0	2	1	0	1	1	876.431	77	1	50	43	2.33228e-05	0.001397	0.001188
High	Sequest HT (A12)		5	A0A8I5KWT8	A0A8I5KWT8; A0A0U4BW16; Q86XU5; B4E3S1; A0A024R1N1	0	3	1	0	1	1	584.624		1				0.002541	0.08465
High	Sequest HT (A12)		5	A0A8I5KWT8	A0A8I5KWT8; A0A0U4BW16; Q86XU5; B4E3S1; A0A024R1N1	0	3	0.5063	0	1	1	584.624		1				0.001339	0.02498
High	Sequest HT (A12)		5	A0A8I5KWT8	A0A8I5KWT8; A0A0U4BW16; Q86XU5; B4E3S1; A0A024R1N1	0	2	0.5398	0	1	1	876.431		1				0.001339	0.0008656
High	Sequest HT (A12)		5	A0A8I5KWT8	A0A8I5KWT8; A0A0U4BW16; Q86XU5; B4E3S1; A0A024R1N1	0	2	0.6134	0	1	1	876.431		1				0.001339	0.001344
[R].LTEMETLQSQLMAEK.[L]	1xOxidation [M]	1	5	12	A0A8I5KWT8	A0A8I5KWT8 [889-903]		0	1767.85	High	High	High
Confidence	Identifying Node	Modifications	# Proteins	Master Protein Accessions	Protein Accessions	# Missed Cleavages	Charge	DeltaScore	DeltaCn	Rank	Search Engine Rank	m/z [Da]	Ions Score	# Protein Groups	Identity Strict	Identity Relaxed	Expectation Value	Percolator q-Value	Percolator PEP
High	Sequest HT (A12)	M12(Oxidation)	5	A0A8I5KWT8	A0A8I5KWT8; A0A0U4BW16; Q86XU5; B4E3S1; A0A024R1N1	0	2	0.6616	0	1	1	884.43		1				0.001339	4.578e-05
High	Mascot (A13)	M4(Oxidation)	5	A0A8I5KWT8	A0A8I5KWT8; A0A0U4BW16; Q86XU5; B4E3S1; A0A024R1N1	0	2	1	0	1	1	884.429	89	1	47	40	7.48018e-07	0.001397	2.503e-05
High	Sequest HT (A12)	M4(Oxidation)	5	A0A8I5KWT8	A0A8I5KWT8; A0A0U4BW16; Q86XU5; B4E3S1; A0A024R1N1	0	2	0.688	0	1	1	884.428		1				0.001339	0.0007394
High	Mascot (A13)	M12(Oxidation)	5	A0A8I5KWT8	A0A8I5KWT8; A0A0U4BW16; Q86XU5; B4E3S1; A0A024R1N1	0	2	1	0	1	1	884.43	76	1	48	41	1.84047e-05	0.001397	0.0001089
High	Sequest HT (A12)	M4(Oxidation)	5	A0A8I5KWT8	A0A8I5KWT8; A0A0U4BW16; Q86XU5; B4E3S1; A0A024R1N1	0	2	0.6562	0	1	1	884.429		1				0.001339	0.0001576
High	Sequest HT (A12)	M4(Oxidation)	5	A0A8I5KWT8	A0A8I5KWT8; A0A0U4BW16; Q86XU5; B4E3S1; A0A024R1N1	0	2	0.5507	0	1	1	884.433		1				0.001339	0.0004253
High	Sequest HT (A12)	M4(Oxidation)	5	A0A8I5KWT8	A0A8I5KWT8; A0A0U4BW16; Q86XU5; B4E3S1; A0A024R1N1	0	2	0.6713	0	1	1	884.429		1				0.001339	0.0001938
High	Mascot (A13)	M4(Oxidation)	5	A0A8I5KWT8	A0A8I5KWT8; A0A0U4BW16; Q86XU5; B4E3S1; A0A024R1N1	0	2	0.8831	0	1	1	884.433	77	1	48	41	1.4809e-05	0.001397	0.0001828
High	Mascot (A13)	M4(Oxidation)	5	A0A8I5KWT8	A0A8I5KWT8; A0A0U4BW16; Q86XU5; B4E3S1; A0A024R1N1	0	2	0.9512	0	1	1	884.428	82	1	48	41	4.43011e-06	0.001397	0.0003151
High	Mascot (A13)	M12(Oxidation)	5	A0A8I5KWT8	A0A8I5KWT8; A0A0U4BW16; Q86XU5; B4E3S1; A0A024R1N1	0	2	1	0	1	1	884.428	83	1	48	41	3.02338e-06	0.001397	1.655e-05
High	Sequest HT (A12)	M12(Oxidation)	5	A0A8I5KWT8	A0A8I5KWT8; A0A0U4BW16; Q86XU5; B4E3S1; A0A024R1N1	0	2	0.6156	0	1	1	884.428		1				0.001339	0.0002212
High	Mascot (A13)	M4(Oxidation)	5	A0A8I5KWT8	A0A8I5KWT8; A0A0U4BW16; Q86XU5; B4E3S1; A0A024R1N1	0	2	0.9444	0	1	1	884.429	72	1	47	40	3.83814e-05	0.001397	7.015e-05
[R].LTEMETLQSQLMAEK.[L]	2xOxidation [M4; M12]	1	5	6	A0A8I5KWT8	A0A8I5KWT8 [889-903]		0	1783.85	High	High	High
Confidence	Identifying Node	Modifications	# Proteins	Master Protein Accessions	Protein Accessions	# Missed Cleavages	Charge	DeltaScore	DeltaCn	Rank	Search Engine Rank	m/z [Da]	Ions Score	# Protein Groups	Identity Strict	Identity Relaxed	Expectation Value	Percolator q-Value	Percolator PEP
High	Mascot (A13)	M4(Oxidation); M12(Oxidation)	5	A0A8I5KWT8	A0A8I5KWT8; A0A0U4BW16; Q86XU5; B4E3S1; A0A024R1N1	0	2	1	0	1	1	892.425	58	1	48	41	0.000998011	0.001397	0.0002786
High	Sequest HT (A12)	M4(Oxidation); M12(Oxidation)	5	A0A8I5KWT8	A0A8I5KWT8; A0A0U4BW16; Q86XU5; B4E3S1; A0A024R1N1	0	2	0.6842	0	1	1	892.426		1				0.001339	0.0001055
High	Sequest HT (A12)	M4(Oxidation); M12(Oxidation)	5	A0A8I5KWT8	A0A8I5KWT8; A0A0U4BW16; Q86XU5; B4E3S1; A0A024R1N1	0	2	0.6443	0	1	1	892.425		1				0.001339	0.004065
High	Sequest HT (A12)	M4(Oxidation); M12(Oxidation)	5	A0A8I5KWT8	A0A8I5KWT8; A0A0U4BW16; Q86XU5; B4E3S1; A0A024R1N1	0	2	0.6449	0	1	1	892.428		1				0.001339	0.000258
High	Mascot (A13)	M4(Oxidation); M12(Oxidation)	5	A0A8I5KWT8	A0A8I5KWT8; A0A0U4BW16; Q86XU5; B4E3S1; A0A024R1N1	0	2	1	0	1	1	892.426	66	1	48	41	0.000180502	0.001397	6.053e-05
High	Mascot (A13)	M4(Oxidation); M12(Oxidation)	5	A0A8I5KWT8	A0A8I5KWT8; A0A0U4BW16; Q86XU5; B4E3S1; A0A024R1N1	0	2	1	0	1	1	892.428	58	1	48	41	0.00127118	0.001397	9.833e-05
[K].LVWVPSDK.[S]		1	9	8	A0A8I5KWT8	A0A8I5KWT8 [31-38]		0	943.525	High	High	High
Confidence	Identifying Node	Modifications	# Proteins	Master Protein Accessions	Protein Accessions	# Missed Cleavages	Charge	DeltaScore	DeltaCn	Rank	Search Engine Rank	m/z [Da]	Ions Score	# Protein Groups	Identity Strict	Identity Relaxed	Expectation Value	Percolator q-Value	Percolator PEP
High	Sequest HT (A12)		9	A0A8I5KWT8	Q5BKV1; A0A8I5KWT8; A0A8I5KU92; A0A0U4BW16; Q86XU5; A0A8I5KYI1; B4E3S1; A0A024R1N1; B1AH99	0	2	0.5519	0	1	1	472.265		1				0.004499	0.1509
High	Sequest HT (A12)		9	A0A8I5KWT8	Q5BKV1; A0A8I5KWT8; A0A8I5KU92; A0A0U4BW16; Q86XU5; A0A8I5KYI1; B4E3S1; A0A024R1N1; B1AH99	0	2	0.6	0	1	1	472.265		1				0.004499	0.1676
High	Sequest HT (A12)		9	A0A8I5KWT8	Q5BKV1; A0A8I5KWT8; A0A8I5KU92; A0A0U4BW16; Q86XU5; A0A8I5KYI1; B4E3S1; A0A024R1N1; B1AH99	0	2	0.5682	0	1	1	472.265		1				0.001339	0.04581
High	Sequest HT (A12)		9	A0A8I5KWT8	Q5BKV1; A0A8I5KWT8; A0A8I5KU92; A0A0U4BW16; Q86XU5; A0A8I5KYI1; B4E3S1; A0A024R1N1; B1AH99	0	2	0.5618	0	1	1	472.266		1				0.001339	0.07142
High	Mascot (A13)		9	A0A8I5KWT8	Q5BKV1; A0A8I5KWT8; A0A8I5KU92; A0A0U4BW16; Q86XU5; A0A8I5KYI1; B4E3S1; A0A024R1N1; B1AH99	0	2	0.5897	0	1	1	472.265	39	1	43	36	0.0242862	0.001397	0.05079
High	Mascot (A13)		9	A0A8I5KWT8	Q5BKV1; A0A8I5KWT8; A0A8I5KU92; A0A0U4BW16; Q86XU5; A0A8I5KYI1; B4E3S1; A0A024R1N1; B1AH99	0	2	0.65	0	1	1	472.265	40	1	43	36	0.0199326	0.002681	0.06258
High	Mascot (A13)		9	A0A8I5KWT8	Q5BKV1; A0A8I5KWT8; A0A8I5KU92; A0A0U4BW16; Q86XU5; A0A8I5KYI1; B4E3S1; A0A024R1N1; B1AH99	0	2	0.65	0	1	1	472.265	40	1	43	36	0.0231507	0.002681	0.07074
High	Mascot (A13)		9	A0A8I5KWT8	Q5BKV1; A0A8I5KWT8; A0A8I5KU92; A0A0U4BW16; Q86XU5; A0A8I5KYI1; B4E3S1; A0A024R1N1; B1AH99	0	2	0.7419	0	1	1	472.266	31	1	43	36	0.157391	0.001397	0.0493
[K].MEDSVGCLETAEEVK.[R]	1xCarbamidomethyl [C7]	1	3	4	A0A8I5KWT8	A0A8I5KWT8 [1394-1408]		0	1696.74	High	High	High
Confidence	Identifying Node	Modifications	# Proteins	Master Protein Accessions	Protein Accessions	# Missed Cleavages	Charge	DeltaScore	DeltaCn	Rank	Search Engine Rank	m/z [Da]	Ions Score	# Protein Groups	Identity Strict	Identity Relaxed	Expectation Value	Percolator q-Value	Percolator PEP
High	Sequest HT (A12)	C7(Carbamidomethyl)	3	A0A8I5KWT8	A0A8I5KWT8; A0A0U4BW16; A0A024R1N1	0	2	0.6832	0	1	1	848.874		1				0.001339	0.000115
High	Sequest HT (A12)	C7(Carbamidomethyl)	3	A0A8I5KWT8	A0A8I5KWT8; A0A0U4BW16; A0A024R1N1	0	2	0.6755	0	1	1	848.872		1				0.001339	0.0001332
High	Mascot (A13)	C7(Carbamidomethyl)	3	A0A8I5KWT8	A0A8I5KWT8; A0A0U4BW16; A0A024R1N1	0	2	1	0	1	1	848.872	77	1	45	38	6.38647e-06	0.001397	5.687e-05
High	Mascot (A13)	C7(Carbamidomethyl)	3	A0A8I5KWT8	A0A8I5KWT8; A0A0U4BW16; A0A024R1N1	0	2	1	0	1	1	848.874	75	1	45	38	1.21722e-05	0.001397	4.158e-05
[K].MEDSVGCLETAEEVK.[R]	1xCarbamidomethyl [C7]; 1xOxidation [M1]	1	3	6	A0A8I5KWT8	A0A8I5KWT8 [1394-1408]		0	1712.74	High	High	High
Confidence	Identifying Node	Modifications	# Proteins	Master Protein Accessions	Protein Accessions	# Missed Cleavages	Charge	DeltaScore	DeltaCn	Rank	Search Engine Rank	m/z [Da]	Ions Score	# Protein Groups	Identity Strict	Identity Relaxed	Expectation Value	Percolator q-Value	Percolator PEP
High	Sequest HT (A12)	M1(Oxidation); C7(Carbamidomethyl)	3	A0A8I5KWT8	A0A8I5KWT8; A0A0U4BW16; A0A024R1N1	0	2	0.6135	0	1	1	856.871		1				0.001339	0.002717
High	Sequest HT (A12)	M1(Oxidation); C7(Carbamidomethyl)	3	A0A8I5KWT8	A0A8I5KWT8; A0A0U4BW16; A0A024R1N1	0	2	0.6272	0	1	1	856.871		1				0.001339	3.641e-06
High	Sequest HT (A12)	M1(Oxidation); C7(Carbamidomethyl)	3	A0A8I5KWT8	A0A8I5KWT8; A0A0U4BW16; A0A024R1N1	0	2	0.6469	0	1	1	856.871		1				0.001339	0.001497
High	Mascot (A13)	M1(Oxidation); C7(Carbamidomethyl)	3	A0A8I5KWT8	A0A8I5KWT8; A0A0U4BW16; A0A024R1N1	0	2	1	0	1	1	856.871	72	1	44	37	1.98991e-05	0.001397	5.14e-05
High	Mascot (A13)	M1(Oxidation); C7(Carbamidomethyl)	3	A0A8I5KWT8	A0A8I5KWT8; A0A0U4BW16; A0A024R1N1	0	2	0.9479	0	1	1	856.871	96	1	46	39	1.28669e-07	0.001397	2.368e-05
High	Mascot (A13)	M1(Oxidation); C7(Carbamidomethyl)	3	A0A8I5KWT8	A0A8I5KWT8; A0A0U4BW16; A0A024R1N1	0	2	1	0	1	1	856.871	78	1	46	39	8.28845e-06	0.001397	3.463e-05
[K].MEDSVGCLETAEEVKR.[K]	1xCarbamidomethyl [C7]	1	3	4	A0A8I5KWT8	A0A8I5KWT8 [1394-1409]		1	1852.84	High	High	High
Confidence	Identifying Node	Modifications	# Proteins	Master Protein Accessions	Protein Accessions	# Missed Cleavages	Charge	DeltaScore	DeltaCn	Rank	Search Engine Rank	m/z [Da]	Ions Score	# Protein Groups	Identity Strict	Identity Relaxed	Expectation Value	Percolator q-Value	Percolator PEP
High	Sequest HT (A12)	C7(Carbamidomethyl)	3	A0A8I5KWT8	A0A8I5KWT8; A0A0U4BW16; A0A024R1N1	1	3	0.7584	0	1	1	618.286		1				0.001339	9.63e-05
High	Sequest HT (A12)	C7(Carbamidomethyl)	3	A0A8I5KWT8	A0A8I5KWT8; A0A0U4BW16; A0A024R1N1	1	3	0.7453	0	1	1	618.285		1				0.001339	4.521e-05
High	Mascot (A13)	C7(Carbamidomethyl)	3	A0A8I5KWT8	A0A8I5KWT8; A0A0U4BW16; A0A024R1N1	1	3	1	0	1	1	618.285	59	1	45	38	0.000414518	0.001397	3.522e-06
High	Mascot (A13)	C7(Carbamidomethyl)	3	A0A8I5KWT8	A0A8I5KWT8; A0A0U4BW16; A0A024R1N1	1	3	1	0	1	1	618.286	72	1	45	38	2.3396e-05	0.001397	6.915e-07
[K].MEDSVGCLETAEEVKR.[K]	1xCarbamidomethyl [C7]; 1xOxidation [M1]	1	3	6	A0A8I5KWT8	A0A8I5KWT8 [1394-1409]		1	1868.84	High	High	High
Confidence	Identifying Node	Modifications	# Proteins	Master Protein Accessions	Protein Accessions	# Missed Cleavages	Charge	DeltaScore	DeltaCn	Rank	Search Engine Rank	m/z [Da]	Ions Score	# Protein Groups	Identity Strict	Identity Relaxed	Expectation Value	Percolator q-Value	Percolator PEP
High	Sequest HT (A12)	M1(Oxidation); C7(Carbamidomethyl)	3	A0A8I5KWT8	A0A8I5KWT8; A0A0U4BW16; A0A024R1N1	1	3	0.7861	0	1	1	623.616		1				0.001339	5.54e-06
High	Sequest HT (A12)	M1(Oxidation); C7(Carbamidomethyl)	3	A0A8I5KWT8	A0A8I5KWT8; A0A0U4BW16; A0A024R1N1	1	3	0.7795	0	1	1	623.618		1				0.001339	7.183e-06
High	Sequest HT (A12)	M1(Oxidation); C7(Carbamidomethyl)	3	A0A8I5KWT8	A0A8I5KWT8; A0A0U4BW16; A0A024R1N1	1	3	0.5686	0	1	1	623.618		1				0.001339	0.04344
High	Mascot (A13)	M1(Oxidation); C7(Carbamidomethyl)	3	A0A8I5KWT8	A0A8I5KWT8; A0A0U4BW16; A0A024R1N1	1	3	1	0	1	1	623.616	72	1	43	36	1.3999e-05	0.001397	8.414e-07
High	Mascot (A13)	M1(Oxidation); C7(Carbamidomethyl)	3	A0A8I5KWT8	A0A8I5KWT8; A0A0U4BW16; A0A024R1N1	1	3	1	0	1	1	623.618	72	1	44	37	1.98121e-05	0.001397	9.129e-07
High	Mascot (A13)	M1(Oxidation); C7(Carbamidomethyl)	3	A0A8I5KWT8	A0A8I5KWT8; A0A0U4BW16; A0A024R1N1	1	3	1	0	1	1	623.618	24	1	44	37	1.27621	0.001397	0.04389
[K-].MQQNIQELEEQLEEEESAR.[Q]	1xOxidation [M1]	1	5	2	A0A8I5KWT8	A0A8I5KWT8 [962-980]		0	2349.05	High	High	High
Confidence	Identifying Node	Modifications	# Proteins	Master Protein Accessions	Protein Accessions	# Missed Cleavages	Charge	DeltaScore	DeltaCn	Rank	Search Engine Rank	m/z [Da]	Ions Score	# Protein Groups	Identity Strict	Identity Relaxed	Expectation Value	Percolator q-Value	Percolator PEP
High	Sequest HT (A12)	M1(Oxidation)	5	A0A8I5KWT8	A0A8I5KWT8; A0A0U4BW16; Q99529; Q86XU5; A0A024R1N1	0	3	0.6332	0	1	1	783.689		1				0.001339	0.0009794
High	Mascot (A13)	M1(Oxidation)	5	A0A8I5KWT8	A0A8I5KWT8; A0A0U4BW16; Q99529; Q86XU5; A0A024R1N1	0	3	1	0	1	1	783.689	26	1	45	38	0.903488	0.001397	0.005481
[R].NAEQYKDQADK.[A]		1	4	18	A0A8I5KWT8	A0A8I5KWT8 [1878-1888]		1	1309.6	High	High	High
Confidence	Identifying Node	Modifications	# Proteins	Master Protein Accessions	Protein Accessions	# Missed Cleavages	Charge	DeltaScore	DeltaCn	Rank	Search Engine Rank	m/z [Da]	Ions Score	# Protein Groups	Identity Strict	Identity Relaxed	Expectation Value	Percolator q-Value	Percolator PEP
High	Sequest HT (A12)		4	A0A8I5KWT8	A0A8I5KWT8; A0A0U4BW16; Q6ZNL4; A0A024R1N1	1	2	0.509	0	1	1	655.305		1				0.001339	0.003624
High	Mascot (A13)		4	A0A8I5KWT8	A0A8I5KWT8; A0A0U4BW16; Q6ZNL4; A0A024R1N1	1	3	1	0	1	1	437.206	29	1	48	41	0.896884	0.001397	0.03004
High	Mascot (A13)		4	A0A8I5KWT8	A0A8I5KWT8; A0A0U4BW16; Q6ZNL4; A0A024R1N1	1	2	0.9306	0	1	1	655.305	72	1	48	41	4.46723e-05	0.001397	0.0004573
High	Mascot (A13)		4	A0A8I5KWT8	A0A8I5KWT8; A0A0U4BW16; Q6ZNL4; A0A024R1N1	1	3	0.9091	0	1	1	437.206	33	1	48	41	0.337317	0.001397	0.02438
High	Mascot (A13)		4	A0A8I5KWT8	A0A8I5KWT8; A0A0U4BW16; Q6ZNL4; A0A024R1N1	1	2	0.8769	0	1	1	655.305	65	1	48	41	0.000229107	0.001397	0.001715
High	Mascot (A13)		4	A0A8I5KWT8	A0A8I5KWT8; A0A0U4BW16; Q6ZNL4; A0A024R1N1	1	2	0.9306	0	1	1	655.304	72	1	48	41	4.44642e-05	0.001397	0.0008651
High	Mascot (A13)		4	A0A8I5KWT8	A0A8I5KWT8; A0A0U4BW16; Q6ZNL4; A0A024R1N1	1	3	0.9375	0	1	1	437.205	32	1	48	41	0.415921	0.001397	0.003952
High	Mascot (A13)		4	A0A8I5KWT8	A0A8I5KWT8; A0A0U4BW16; Q6ZNL4; A0A024R1N1	1	3	1	0	1	1	437.205	27	1	48	41	1.23464	0.001397	0.02269
High	Sequest HT (A12)		4	A0A8I5KWT8	A0A8I5KWT8; A0A0U4BW16; Q6ZNL4; A0A024R1N1	1	3	0.413	0	1	1	437.206		1				0.001339	0.02409
High	Sequest HT (A12)		4	A0A8I5KWT8	A0A8I5KWT8; A0A0U4BW16; Q6ZNL4; A0A024R1N1	1	3	0.5621	0	1	1	437.206		1				0.001339	0.01723
High	Sequest HT (A12)		4	A0A8I5KWT8	A0A8I5KWT8; A0A0U4BW16; Q6ZNL4; A0A024R1N1	1	2	0.5942	0	1	1	655.305		1				0.001339	0.001209
High	Sequest HT (A12)		4	A0A8I5KWT8	A0A8I5KWT8; A0A0U4BW16; Q6ZNL4; A0A024R1N1	1	2	0.6068	0	1	1	655.304		1				0.001339	0.0002888
High	Sequest HT (A12)		4	A0A8I5KWT8	A0A8I5KWT8; A0A0U4BW16; Q6ZNL4; A0A024R1N1	1	3	0.487	0	1	1	437.205		1				0.001339	0.01459
High	Sequest HT (A12)		4	A0A8I5KWT8	A0A8I5KWT8; A0A0U4BW16; Q6ZNL4; A0A024R1N1	1	2	0.6237	0	1	1	655.305		1				0.001339	0.0008024
High	Sequest HT (A12)		4	A0A8I5KWT8	A0A8I5KWT8; A0A0U4BW16; Q6ZNL4; A0A024R1N1	1	3	0.4908	0	1	1	437.206		1				0.001339	0.01417
High	Sequest HT (A12)		4	A0A8I5KWT8	A0A8I5KWT8; A0A0U4BW16; Q6ZNL4; A0A024R1N1	1	3	0.4848	0	1	1	437.205		1				0.001339	0.004
High	Mascot (A13)		4	A0A8I5KWT8	A0A8I5KWT8; A0A0U4BW16; Q6ZNL4; A0A024R1N1	1	2	0.9831	0	1	1	655.305	59	1	48	41	0.000760351	0.001397	0.00131
High	Mascot (A13)		4	A0A8I5KWT8	A0A8I5KWT8; A0A0U4BW16; Q6ZNL4; A0A024R1N1	1	3	0.5	0	1	1	437.206	12	1	48	41	44.876	0.001397	0.01133
[K].NFINNPLAQADWAAK.[K]		1	9	8	A0A8I5KWT8	A0A8I5KWT8 [15-29]		0	1672.84	High	High	High
Confidence	Identifying Node	Modifications	# Proteins	Master Protein Accessions	Protein Accessions	# Missed Cleavages	Charge	DeltaScore	DeltaCn	Rank	Search Engine Rank	m/z [Da]	Ions Score	# Protein Groups	Identity Strict	Identity Relaxed	Expectation Value	Percolator q-Value	Percolator PEP
High	Sequest HT (A12)		9	A0A8I5KWT8	Q5BKV1; A0A8I5KWT8; A0A8I5KU92; A0A0U4BW16; Q86XU5; A0A8I5KYI1; B4E3S1; A0A024R1N1; B1AH99	0	2	0.6177	0	1	1	836.927		1				0.001339	0.001051
High	Sequest HT (A12)		9	A0A8I5KWT8	Q5BKV1; A0A8I5KWT8; A0A8I5KU92; A0A0U4BW16; Q86XU5; A0A8I5KYI1; B4E3S1; A0A024R1N1; B1AH99	0	2	0.6676	0	1	1	836.925		1				0.001339	5.817e-05
High	Sequest HT (A12)		9	A0A8I5KWT8	Q5BKV1; A0A8I5KWT8; A0A8I5KU92; A0A0U4BW16; Q86XU5; A0A8I5KYI1; B4E3S1; A0A024R1N1; B1AH99	0	2	0.713	0	1	1	836.926		1				0.001339	0.002845
High	Sequest HT (A12)		9	A0A8I5KWT8	Q5BKV1; A0A8I5KWT8; A0A8I5KU92; A0A0U4BW16; Q86XU5; A0A8I5KYI1; B4E3S1; A0A024R1N1; B1AH99	0	2	0.6692	0	1	1	836.926		1				0.001339	5.094e-05
High	Mascot (A13)		9	A0A8I5KWT8	Q5BKV1; A0A8I5KWT8; A0A8I5KU92; A0A0U4BW16; Q86XU5; A0A8I5KYI1; B4E3S1; A0A024R1N1; B1AH99	0	2	1	0	1	1	836.925	93	1	50	43	5.96217e-07	0.001397	9.859e-05
High	Mascot (A13)		9	A0A8I5KWT8	Q5BKV1; A0A8I5KWT8; A0A8I5KU92; A0A0U4BW16; Q86XU5; A0A8I5KYI1; B4E3S1; A0A024R1N1; B1AH99	0	2	1	0	1	1	836.926	82	1	50	43	6.5986e-06	0.001397	4.07e-05
High	Mascot (A13)		9	A0A8I5KWT8	Q5BKV1; A0A8I5KWT8; A0A8I5KU92; A0A0U4BW16; Q86XU5; A0A8I5KYI1; B4E3S1; A0A024R1N1; B1AH99	0	2	1	0	1	1	836.926	80	1	50	43	1.09999e-05	0.001397	9.25e-05
High	Mascot (A13)		9	A0A8I5KWT8	Q5BKV1; A0A8I5KWT8; A0A8I5KU92; A0A0U4BW16; Q86XU5; A0A8I5KYI1; B4E3S1; A0A024R1N1; B1AH99	0	2	1	0	1	1	836.927	83	1	49	42	4.59661e-06	0.001397	5.605e-05
[K].NKHEAMITDLEER.[L]		1	5	8	A0A8I5KWT8	A0A8I5KWT8 [1044-1056]		1	1585.76	High	High	High
Confidence	Identifying Node	Modifications	# Proteins	Master Protein Accessions	Protein Accessions	# Missed Cleavages	Charge	DeltaScore	DeltaCn	Rank	Search Engine Rank	m/z [Da]	Ions Score	# Protein Groups	Identity Strict	Identity Relaxed	Expectation Value	Percolator q-Value	Percolator PEP
High	Sequest HT (A12)		5	A0A8I5KWT8	A0A8I5KWT8; A0A0U4BW16; Q99529; Q86XU5; A0A024R1N1	1	2	0.5851	0	1	1	793.385		1				0.001339	0.01209
High	Mascot (A13)		5	A0A8I5KWT8	A0A8I5KWT8; A0A0U4BW16; Q99529; Q86XU5; A0A024R1N1	1	3	0.8654	0	1	1	529.259	52	1	46	39	0.00273281	0.001397	0.001197
High	Mascot (A13)		5	A0A8I5KWT8	A0A8I5KWT8; A0A0U4BW16; Q99529; Q86XU5; A0A024R1N1	1	2	0.9688	0	1	1	793.385	64	1	46	39	0.000198431	0.001397	1.15e-05
High	Sequest HT (A12)		5	A0A8I5KWT8	A0A8I5KWT8; A0A0U4BW16; Q99529; Q86XU5; A0A024R1N1	1	3	0.577	0	1	1	529.259		1				0.001339	0.003043
High	Sequest HT (A12)		5	A0A8I5KWT8	A0A8I5KWT8; A0A0U4BW16; Q99529; Q86XU5; A0A024R1N1	1	2	0.6425	0	1	1	793.385		1				0.001339	0.0006876
High	Sequest HT (A12)		5	A0A8I5KWT8	A0A8I5KWT8; A0A0U4BW16; Q99529; Q86XU5; A0A024R1N1	1	3	0.6259	0	1	1	529.259		1				0.001339	0.001209
High	Mascot (A13)		5	A0A8I5KWT8	A0A8I5KWT8; A0A0U4BW16; Q99529; Q86XU5; A0A024R1N1	1	3	0.7867	0	1	1	529.259	75	1	46	39	1.30008e-05	0.001397	0.0006389
High	Mascot (A13)		5	A0A8I5KWT8	A0A8I5KWT8; A0A0U4BW16; Q99529; Q86XU5; A0A024R1N1	1	2	1	0	1	1	793.385	50	1	46	39	0.00423518	0.001397	0.004514
[K].NKHEAMITDLEER.[L]	1xOxidation [M6]	1	5	16	A0A8I5KWT8	A0A8I5KWT8 [1044-1056]		1	1601.76	High	High	High
Confidence	Identifying Node	Modifications	# Proteins	Master Protein Accessions	Protein Accessions	# Missed Cleavages	Charge	DeltaScore	DeltaCn	Rank	Search Engine Rank	m/z [Da]	Ions Score	# Protein Groups	Identity Strict	Identity Relaxed	Expectation Value	Percolator q-Value	Percolator PEP
High	Mascot (A13)	M6(Oxidation)	5	A0A8I5KWT8	A0A8I5KWT8; A0A0U4BW16; Q99529; Q86XU5; A0A024R1N1	1	3	0.6316	0	1	1	534.592	19	1	55	48	49.0588	0.001397	0.03948
High	Mascot (A13)	M6(Oxidation)	5	A0A8I5KWT8	A0A8I5KWT8; A0A0U4BW16; Q99529; Q86XU5; A0A024R1N1	1	3	0.75	0	1	1	534.591	88	1	55	48	5.20862e-06	0.001397	0.000393
High	Mascot (A13)	M6(Oxidation)	5	A0A8I5KWT8	A0A8I5KWT8; A0A0U4BW16; Q99529; Q86XU5; A0A024R1N1	1	3	0.7941	0	1	1	534.591	68	1	55	48	0.000511385	0.001397	0.0008796
High	Mascot (A13)	M6(Oxidation)	5	A0A8I5KWT8	A0A8I5KWT8; A0A0U4BW16; Q99529; Q86XU5; A0A024R1N1	1	3	0.6893	0	1	1	534.591	103	1	55	48	1.90869e-07	0.001397	9.839e-05
High	Mascot (A13)	M6(Oxidation)	5	A0A8I5KWT8	A0A8I5KWT8; A0A0U4BW16; Q99529; Q86XU5; A0A024R1N1	1	3	0.7015	0	1	1	534.591	67	1	55	48	0.000692804	0.001397	0.002583
High	Mascot (A13)	M6(Oxidation)	5	A0A8I5KWT8	A0A8I5KWT8; A0A0U4BW16; Q99529; Q86XU5; A0A024R1N1	1	2	0.9808	0	1	1	801.382	52	1	55	48	0.0207092	0.001397	0.007331
High	Sequest HT (A12)	M6(Oxidation)	5	A0A8I5KWT8	A0A8I5KWT8; A0A0U4BW16; Q99529; Q86XU5; A0A024R1N1	1	3	0.3978	0	1	1	534.591		1				0.001339	0.01168
High	Sequest HT (A12)	M6(Oxidation)	5	A0A8I5KWT8	A0A8I5KWT8; A0A0U4BW16; Q99529; Q86XU5; A0A024R1N1	1	3	0.2759	0	1	1	534.592		1				0.001339	0.04054
High	Sequest HT (A12)	M6(Oxidation)	5	A0A8I5KWT8	A0A8I5KWT8; A0A0U4BW16; Q99529; Q86XU5; A0A024R1N1	1	3	0.3577	0	1	1	534.591		1				0.001339	0.005609
High	Sequest HT (A12)	M6(Oxidation)	5	A0A8I5KWT8	A0A8I5KWT8; A0A0U4BW16; Q99529; Q86XU5; A0A024R1N1	1	4	0.2797	0	1	1	401.195		1				0.004499	0.1394
High	Sequest HT (A12)	M6(Oxidation)	5	A0A8I5KWT8	A0A8I5KWT8; A0A0U4BW16; Q99529; Q86XU5; A0A024R1N1	1	3	0.2914	0	1	1	534.591		1				0.001339	0.006695
High	Sequest HT (A12)	M6(Oxidation)	5	A0A8I5KWT8	A0A8I5KWT8; A0A0U4BW16; Q99529; Q86XU5; A0A024R1N1	1	3	0.3377	0	1	1	534.592		1				0.003576	0.1044
High	Sequest HT (A12)	M6(Oxidation)	5	A0A8I5KWT8	A0A8I5KWT8; A0A0U4BW16; Q99529; Q86XU5; A0A024R1N1	1	3	0.3771	0	1	1	534.591		1				0.001339	0.003196
High	Sequest HT (A12)	M6(Oxidation)	5	A0A8I5KWT8	A0A8I5KWT8; A0A0U4BW16; Q99529; Q86XU5; A0A024R1N1	1	2	0.5074	0	1	1	801.382		1				0.001339	0.0108
High	Mascot (A13)	M6(Oxidation)	5	A0A8I5KWT8	A0A8I5KWT8; A0A0U4BW16; Q99529; Q86XU5; A0A024R1N1	1	4	0.1429	0	1	1	401.195	28	1	55	48	5.07828	0.003797	0.1061
High	Mascot (A13)	M6(Oxidation)	5	A0A8I5KWT8	A0A8I5KWT8; A0A0U4BW16; Q99529; Q86XU5; A0A024R1N1	1	3	1	0	1	1	534.592	18	1	55	48	60.498	0.001397	0.04291
[K].NLPIYSEEIVEMYK.[G]		1	8	6	A0A8I5KWT8	A0A8I5KWT8 [126-139]		0	1727.86	High	High	High
Confidence	Identifying Node	Modifications	# Proteins	Master Protein Accessions	Protein Accessions	# Missed Cleavages	Charge	DeltaScore	DeltaCn	Rank	Search Engine Rank	m/z [Da]	Ions Score	# Protein Groups	Identity Strict	Identity Relaxed	Expectation Value	Percolator q-Value	Percolator PEP
High	Sequest HT (A12)		8	A0A8I5KWT8	Q5BKV1; A0A8I5KWT8; A0A8I5KU92; A0A0U4BW16; Q86XU5; A0A8I5KYI1; B4E3S1; A0A024R1N1	0	2	0.6679	0	1	1	864.433		1				0.001339	0.02905
High	Sequest HT (A12)		8	A0A8I5KWT8	Q5BKV1; A0A8I5KWT8; A0A8I5KU92; A0A0U4BW16; Q86XU5; A0A8I5KYI1; B4E3S1; A0A024R1N1	0	2	0.6847	0	1	1	864.429		1				0.001339	0.001693
High	Sequest HT (A12)		8	A0A8I5KWT8	Q5BKV1; A0A8I5KWT8; A0A8I5KU92; A0A0U4BW16; Q86XU5; A0A8I5KYI1; B4E3S1; A0A024R1N1	0	2	0.6482	0	1	1	864.432		1				0.001339	0.0004294
High	Mascot (A13)		8	A0A8I5KWT8	Q5BKV1; A0A8I5KWT8; A0A8I5KU92; A0A0U4BW16; Q86XU5; A0A8I5KYI1; B4E3S1; A0A024R1N1	0	2	1	0	1	1	864.429	57	1	48	41	0.00156646	0.001397	0.0007784
High	Mascot (A13)		8	A0A8I5KWT8	Q5BKV1; A0A8I5KWT8; A0A8I5KU92; A0A0U4BW16; Q86XU5; A0A8I5KYI1; B4E3S1; A0A024R1N1	0	2	1	0	1	1	864.432	73	1	48	41	3.43929e-05	0.001397	0.0002072
High	Mascot (A13)		8	A0A8I5KWT8	Q5BKV1; A0A8I5KWT8; A0A8I5KU92; A0A0U4BW16; Q86XU5; A0A8I5KYI1; B4E3S1; A0A024R1N1	0	2	1	0	1	1	864.433	55	1	49	42	0.00256145	0.001397	0.01254
[K].NLPIYSEEIVEMYK.[G]	1xOxidation [M12]	1	8	6	A0A8I5KWT8	A0A8I5KWT8 [126-139]		0	1743.85	High	High	High
Confidence	Identifying Node	Modifications	# Proteins	Master Protein Accessions	Protein Accessions	# Missed Cleavages	Charge	DeltaScore	DeltaCn	Rank	Search Engine Rank	m/z [Da]	Ions Score	# Protein Groups	Identity Strict	Identity Relaxed	Expectation Value	Percolator q-Value	Percolator PEP
High	Sequest HT (A12)	M12(Oxidation)	8	A0A8I5KWT8	Q5BKV1; A0A8I5KWT8; A0A8I5KU92; A0A0U4BW16; Q86XU5; A0A8I5KYI1; B4E3S1; A0A024R1N1	0	2	0.5607	0	1	1	872.431		1				0.001339	0.002843
High	Sequest HT (A12)	M12(Oxidation)	8	A0A8I5KWT8	Q5BKV1; A0A8I5KWT8; A0A8I5KU92; A0A0U4BW16; Q86XU5; A0A8I5KYI1; B4E3S1; A0A024R1N1	0	2	0.64	0	1	1	872.43		1				0.001339	0.0002929
High	Sequest HT (A12)	M12(Oxidation)	8	A0A8I5KWT8	Q5BKV1; A0A8I5KWT8; A0A8I5KU92; A0A0U4BW16; Q86XU5; A0A8I5KYI1; B4E3S1; A0A024R1N1	0	2	0.6488	0	1	1	872.429		1				0.001339	0.0001967
High	Mascot (A13)	M12(Oxidation)	8	A0A8I5KWT8	Q5BKV1; A0A8I5KWT8; A0A8I5KU92; A0A0U4BW16; Q86XU5; A0A8I5KYI1; B4E3S1; A0A024R1N1	0	2	1	0	1	1	872.429	67	1	48	41	0.000135178	0.001397	0.0002363
High	Mascot (A13)	M12(Oxidation)	8	A0A8I5KWT8	Q5BKV1; A0A8I5KWT8; A0A8I5KU92; A0A0U4BW16; Q86XU5; A0A8I5KYI1; B4E3S1; A0A024R1N1	0	2	1	0	1	1	872.43	75	1	48	41	1.85502e-05	0.001397	5.336e-05
High	Mascot (A13)	M12(Oxidation)	8	A0A8I5KWT8	Q5BKV1; A0A8I5KWT8; A0A8I5KU92; A0A0U4BW16; Q86XU5; A0A8I5KYI1; B4E3S1; A0A024R1N1	0	2	1	0	1	1	872.431	77	1	47	40	1.14334e-05	0.001397	0.0002319
[K].NLPIYSEEIVEMYK.[G]	1xDeamidated [N1]; 1xOxidation [M12]	1	8	1	A0A8I5KWT8	A0A8I5KWT8 [126-139]		0	1744.83	High	n/a	High
Confidence	Identifying Node	Modifications	# Proteins	Master Protein Accessions	Protein Accessions	# Missed Cleavages	Charge	DeltaScore	DeltaCn	Rank	Search Engine Rank	m/z [Da]	Ions Score	# Protein Groups	Identity Strict	Identity Relaxed	Expectation Value	Percolator q-Value	Percolator PEP
High	Sequest HT (A12)	N1(Deamidated); M12(Oxidation)	8	A0A8I5KWT8	Q5BKV1; A0A8I5KWT8; A0A8I5KU92; A0A0U4BW16; Q86XU5; A0A8I5KYI1; B4E3S1; A0A024R1N1	0	2	0.55	0	1	1	872.93		1				0.001339	0.0274
[K].NMDPLNDNIATLLHQSSDK.[F]		1	5	4	A0A8I5KWT8	A0A8I5KWT8 [588-606]		0	2126.02	High	High	High
Confidence	Identifying Node	Modifications	# Proteins	Master Protein Accessions	Protein Accessions	# Missed Cleavages	Charge	DeltaScore	DeltaCn	Rank	Search Engine Rank	m/z [Da]	Ions Score	# Protein Groups	Identity Strict	Identity Relaxed	Expectation Value	Percolator q-Value	Percolator PEP
High	Sequest HT (A12)		5	A0A8I5KWT8	A0A8I5KWT8; A0A0U4BW16; Q86XU5; B4E3S1; A0A024R1N1	0	3	0.745	0	1	1	709.345		1				0.001339	3.381e-05
High	Sequest HT (A12)		5	A0A8I5KWT8	A0A8I5KWT8; A0A0U4BW16; Q86XU5; B4E3S1; A0A024R1N1	0	3	0.7394	0	1	1	709.345		1				0.001339	4.433e-06
High	Mascot (A13)		5	A0A8I5KWT8	A0A8I5KWT8; A0A0U4BW16; Q86XU5; B4E3S1; A0A024R1N1	0	3	1	0	1	1	709.345	66	1	49	42	0.000223492	0.001397	2.547e-05
High	Mascot (A13)		5	A0A8I5KWT8	A0A8I5KWT8; A0A0U4BW16; Q86XU5; B4E3S1; A0A024R1N1	0	3	1	0	1	1	709.345	54	1	50	43	0.00378701	0.001397	0.0004353
[K].NMDPLNDNIATLLHQSSDK.[F]	1xOxidation [M2]	1	5	6	A0A8I5KWT8	A0A8I5KWT8 [588-606]		0	2142.01	High	High	High
Confidence	Identifying Node	Modifications	# Proteins	Master Protein Accessions	Protein Accessions	# Missed Cleavages	Charge	DeltaScore	DeltaCn	Rank	Search Engine Rank	m/z [Da]	Ions Score	# Protein Groups	Identity Strict	Identity Relaxed	Expectation Value	Percolator q-Value	Percolator PEP
High	Sequest HT (A12)	M2(Oxidation)	5	A0A8I5KWT8	A0A8I5KWT8; A0A0U4BW16; Q86XU5; B4E3S1; A0A024R1N1	0	3	0.7367	0	1	1	714.675		1				0.001339	7.772e-06
High	Sequest HT (A12)	M2(Oxidation)	5	A0A8I5KWT8	A0A8I5KWT8; A0A0U4BW16; Q86XU5; B4E3S1; A0A024R1N1	0	3	0.7521	0	1	1	714.676		1				0.001339	1.183e-06
High	Sequest HT (A12)	M2(Oxidation)	5	A0A8I5KWT8	A0A8I5KWT8; A0A0U4BW16; Q86XU5; B4E3S1; A0A024R1N1	0	3	0.7628	0	1	1	714.676		1				0.001339	1.614e-06
High	Mascot (A13)	M2(Oxidation)	5	A0A8I5KWT8	A0A8I5KWT8; A0A0U4BW16; Q86XU5; B4E3S1; A0A024R1N1	0	3	1	0	1	1	714.675	50	1	46	39	0.00484489	0.001397	0.0003006
High	Mascot (A13)	M2(Oxidation)	5	A0A8I5KWT8	A0A8I5KWT8; A0A0U4BW16; Q86XU5; B4E3S1; A0A024R1N1	0	3	1	0	1	1	714.676	45	1	46	39	0.0145003	0.001397	3.586e-06
High	Mascot (A13)	M2(Oxidation)	5	A0A8I5KWT8	A0A8I5KWT8; A0A0U4BW16; Q86XU5; B4E3S1; A0A024R1N1	0	3	1	0	1	1	714.676	67	1	46	39	0.000100205	0.001397	5.383e-06
[R].NTDQASMPDNTAAQK.[V]		1	10	10	A0A8I5KWT8	A0A8I5KWT8 [359-373]		0	1591.7	High	High	High
Confidence	Identifying Node	Modifications	# Proteins	Master Protein Accessions	Protein Accessions	# Missed Cleavages	Charge	DeltaScore	DeltaCn	Rank	Search Engine Rank	m/z [Da]	Ions Score	# Protein Groups	Identity Strict	Identity Relaxed	Expectation Value	Percolator q-Value	Percolator PEP
High	Sequest HT (A12)		10	A0A8I5KWT8	A0A024QZJ6; A0A8I5KWT8; A0A0U4BW16; P35749; Q86XU5; B4E3S1; A0A024R1N1; A0A7R6KYT5; A0A494C024; B1PS43	0	2	0.75	0	1	1	796.354		1				0.001339	0.0001047
High	Mascot (A13)		10	A0A8I5KWT8	A0A024QZJ6; A0A8I5KWT8; A0A0U4BW16; P35749; Q86XU5; B4E3S1; A0A024R1N1; A0A7R6KYT5; A0A494C024; B1PS43	0	2	1	0	1	1	796.354	76	1	45	38	8.97402e-06	0.001397	0.0001553
High	Mascot (A13)		10	A0A8I5KWT8	A0A024QZJ6; A0A8I5KWT8; A0A0U4BW16; P35749; Q86XU5; B4E3S1; A0A024R1N1; A0A7R6KYT5; A0A494C024; B1PS43	0	2	1	0	1	1	796.354	95	1	45	38	1.02091e-07	0.001397	0.0001218
High	Mascot (A13)		10	A0A8I5KWT8	A0A024QZJ6; A0A8I5KWT8; A0A0U4BW16; P35749; Q86XU5; B4E3S1; A0A024R1N1; A0A7R6KYT5; A0A494C024; B1PS43	0	2	1	0	1	1	796.354	95	1	45	38	1.01388e-07	0.001397	2.464e-05
High	Sequest HT (A12)		10	A0A8I5KWT8	A0A024QZJ6; A0A8I5KWT8; A0A0U4BW16; P35749; Q86XU5; B4E3S1; A0A024R1N1; A0A7R6KYT5; A0A494C024; B1PS43	0	2	0.7569	0	1	1	796.355		1				0.001339	8.571e-05
High	Mascot (A13)		10	A0A8I5KWT8	A0A024QZJ6; A0A8I5KWT8; A0A0U4BW16; P35749; Q86XU5; B4E3S1; A0A024R1N1; A0A7R6KYT5; A0A494C024; B1PS43	0	2	1	0	1	1	796.355	84	1	45	38	1.75455e-06	0.001397	9.428e-05
High	Sequest HT (A12)		10	A0A8I5KWT8	A0A024QZJ6; A0A8I5KWT8; A0A0U4BW16; P35749; Q86XU5; B4E3S1; A0A024R1N1; A0A7R6KYT5; A0A494C024; B1PS43	0	2	0.7394	0	1	1	796.354		1				0.001339	0.0003185
High	Mascot (A13)		10	A0A8I5KWT8	A0A024QZJ6; A0A8I5KWT8; A0A0U4BW16; P35749; Q86XU5; B4E3S1; A0A024R1N1; A0A7R6KYT5; A0A494C024; B1PS43	0	2	1	0	1	1	796.355	83	1	45	38	2.02048e-06	0.001397	0.0001524
High	Sequest HT (A12)		10	A0A8I5KWT8	A0A024QZJ6; A0A8I5KWT8; A0A0U4BW16; P35749; Q86XU5; B4E3S1; A0A024R1N1; A0A7R6KYT5; A0A494C024; B1PS43	0	2	0.7508	0	1	1	796.355		1				0.001339	0.00198
High	Sequest HT (A12)		10	A0A8I5KWT8	A0A024QZJ6; A0A8I5KWT8; A0A0U4BW16; P35749; Q86XU5; B4E3S1; A0A024R1N1; A0A7R6KYT5; A0A494C024; B1PS43	0	2	0.7644	0	1	1	796.354		1				0.001339	5.691e-05
[R].NTDQASMPDNTAAQK.[V]	1xOxidation [M7]	1	10	8	A0A8I5KWT8	A0A8I5KWT8 [359-373]		0	1607.7	High	High	High
Confidence	Identifying Node	Modifications	# Proteins	Master Protein Accessions	Protein Accessions	# Missed Cleavages	Charge	DeltaScore	DeltaCn	Rank	Search Engine Rank	m/z [Da]	Ions Score	# Protein Groups	Identity Strict	Identity Relaxed	Expectation Value	Percolator q-Value	Percolator PEP
High	Mascot (A13)	M7(Oxidation)	10	A0A8I5KWT8	A0A024QZJ6; A0A8I5KWT8; A0A0U4BW16; P35749; Q86XU5; B4E3S1; A0A024R1N1; A0A7R6KYT5; A0A494C024; B1PS43	0	2	0.7857	0	1	1	804.35	56	1	45	38	0.00107908	0.001397	0.01513
High	Mascot (A13)	M7(Oxidation)	10	A0A8I5KWT8	A0A024QZJ6; A0A8I5KWT8; A0A0U4BW16; P35749; Q86XU5; B4E3S1; A0A024R1N1; A0A7R6KYT5; A0A494C024; B1PS43	0	2	0.8571	0	1	1	804.351	84	1	45	38	1.51161e-06	0.001397	0.0006125
High	Mascot (A13)	M7(Oxidation)	10	A0A8I5KWT8	A0A024QZJ6; A0A8I5KWT8; A0A0U4BW16; P35749; Q86XU5; B4E3S1; A0A024R1N1; A0A7R6KYT5; A0A494C024; B1PS43	0	2	0.775	0	1	1	804.351	80	1	45	38	4.2788e-06	0.001397	7.895e-05
High	Sequest HT (A12)	M7(Oxidation)	10	A0A8I5KWT8	A0A024QZJ6; A0A8I5KWT8; A0A0U4BW16; P35749; Q86XU5; B4E3S1; A0A024R1N1; A0A7R6KYT5; A0A494C024; B1PS43	0	2	0.4717	0	1	1	804.351		1				0.001339	9.87e-05
High	Sequest HT (A12)	M7(Oxidation)	10	A0A8I5KWT8	A0A024QZJ6; A0A8I5KWT8; A0A0U4BW16; P35749; Q86XU5; B4E3S1; A0A024R1N1; A0A7R6KYT5; A0A494C024; B1PS43	0	2	0.4429	0	1	1	804.35		1				0.001339	0.004943
High	Sequest HT (A12)	M7(Oxidation)	10	A0A8I5KWT8	A0A024QZJ6; A0A8I5KWT8; A0A0U4BW16; P35749; Q86XU5; B4E3S1; A0A024R1N1; A0A7R6KYT5; A0A494C024; B1PS43	0	2	0.4749	0	1	1	804.351		1				0.001339	0.004337
High	Sequest HT (A12)	M7(Oxidation)	10	A0A8I5KWT8	A0A024QZJ6; A0A8I5KWT8; A0A0U4BW16; P35749; Q86XU5; B4E3S1; A0A024R1N1; A0A7R6KYT5; A0A494C024; B1PS43	0	2	0.5313	0	1	1	804.351		1				0.001339	0.00019
High	Mascot (A13)	M7(Oxidation)	10	A0A8I5KWT8	A0A024QZJ6; A0A8I5KWT8; A0A0U4BW16; P35749; Q86XU5; B4E3S1; A0A024R1N1; A0A7R6KYT5; A0A494C024; B1PS43	0	2	0.8267	0	1	1	804.351	75	1	45	38	1.12994e-05	0.001397	0.0009594
[R].NTNPNFVR.[C]		2	7	9	A0A8I5KWT8; P35580	A0A8I5KWT8 [684-691]; P35580 [670-677]		0	961.485	High	High	High
Confidence	Identifying Node	Modifications	# Proteins	Master Protein Accessions	Protein Accessions	# Missed Cleavages	Charge	DeltaScore	DeltaCn	Rank	Search Engine Rank	m/z [Da]	Ions Score	# Protein Groups	Identity Strict	Identity Relaxed	Expectation Value	Percolator q-Value	Percolator PEP
High	Sequest HT (A12)		7	A0A8I5KWT8; P35580	A0A8I5KWT8; P35580; A0A8I5KZ38; A0A0U4BW16; Q86XU5; B4E3S1; A0A024R1N1	0	2	0.2318	0	1	1	481.246		2				0.009751	0.192
High	Sequest HT (A12)		7	A0A8I5KWT8; P35580	A0A8I5KWT8; P35580; A0A8I5KZ38; A0A0U4BW16; Q86XU5; B4E3S1; A0A024R1N1	0	2	0.2	0	1	1	481.246		2				0.002541	0.07615
High	Sequest HT (A12)		7	A0A8I5KWT8; P35580	A0A8I5KWT8; P35580; A0A8I5KZ38; A0A0U4BW16; Q86XU5; B4E3S1; A0A024R1N1	0	2	0.2445	0	1	1	481.246		2				0.009751	0.196
High	Sequest HT (A12)		7	A0A8I5KWT8; P35580	A0A8I5KWT8; P35580; A0A8I5KZ38; A0A0U4BW16; Q86XU5; B4E3S1; A0A024R1N1	0	2	0.214	0	1	1	481.246		2				0.001339	0.05988
High	Sequest HT (A12)		7	A0A8I5KWT8; P35580	A0A8I5KWT8; P35580; A0A8I5KZ38; A0A0U4BW16; Q86XU5; B4E3S1; A0A024R1N1	0	2	0.278	0	1	1	481.246		2				0.004499	0.1294
High	Mascot (A13)		7	A0A8I5KWT8; P35580	A0A8I5KWT8; P35580; A0A8I5KZ38; A0A0U4BW16; Q86XU5; B4E3S1; A0A024R1N1	0	2	0.7105	0	1	1	481.246	38	2	49	42	0.121124	0.001397	0.04227
High	Mascot (A13)		7	A0A8I5KWT8; P35580	A0A8I5KWT8; P35580; A0A8I5KZ38; A0A0U4BW16; Q86XU5; B4E3S1; A0A024R1N1	0	2	0.6667	0	1	1	481.246	48	2	49	42	0.0115133	0.001397	0.05753
High	Mascot (A13)		7	A0A8I5KWT8; P35580	A0A8I5KWT8; P35580; A0A8I5KZ38; A0A0U4BW16; Q86XU5; B4E3S1; A0A024R1N1	0	2	0.619	0	1	1	481.246	42	2	49	42	0.0541459	0.003797	0.08778
High	Mascot (A13)		7	A0A8I5KWT8; P35580	A0A8I5KWT8; P35580; A0A8I5KZ38; A0A0U4BW16; Q86XU5; B4E3S1; A0A024R1N1	0	2	0.619	0	1	1	481.246	42	2	50	43	0.0589525	0.003797	0.08976
[K].QACVLMIK.[A]	1xCarbamidomethyl [C3]	1	5	4	A0A8I5KWT8	A0A8I5KWT8 [759-766]		0	962.516	High	High	High
Confidence	Identifying Node	Modifications	# Proteins	Master Protein Accessions	Protein Accessions	# Missed Cleavages	Charge	DeltaScore	DeltaCn	Rank	Search Engine Rank	m/z [Da]	Ions Score	# Protein Groups	Identity Strict	Identity Relaxed	Expectation Value	Percolator q-Value	Percolator PEP
High	Sequest HT (A12)	C3(Carbamidomethyl)	5	A0A8I5KWT8	A0A8I5KWT8; A0A0U4BW16; Q86XU5; B4E3S1; A0A024R1N1	0	2	0.4157	0	1	1	481.762		1				0.001339	0.05704
High	Mascot (A13)	C3(Carbamidomethyl)	5	A0A8I5KWT8	A0A8I5KWT8; A0A0U4BW16; Q86XU5; B4E3S1; A0A024R1N1	0	2	0.7941	0	1	1	481.761	34	1	48	41	0.250337	0.002681	0.06318
High	Mascot (A13)	C3(Carbamidomethyl)	5	A0A8I5KWT8	A0A8I5KWT8; A0A0U4BW16; Q86XU5; B4E3S1; A0A024R1N1	0	2	0.8462	0	1	1	481.762	52	1	47	40	0.00378447	0.001397	0.04631
High	Mascot (A13)	C3(Carbamidomethyl)	5	A0A8I5KWT8	A0A8I5KWT8; A0A0U4BW16; Q86XU5; B4E3S1; A0A024R1N1	0	2	0.9362	0	1	1	481.762	47	1	47	40	0.0118531	0.002681	0.07591
[R].QAQQERDELADEIANSSGK.[G]		1	4	6	A0A8I5KWT8	A0A8I5KWT8 [1719-1737]		1	2088.98	High	High	High
Confidence	Identifying Node	Modifications	# Proteins	Master Protein Accessions	Protein Accessions	# Missed Cleavages	Charge	DeltaScore	DeltaCn	Rank	Search Engine Rank	m/z [Da]	Ions Score	# Protein Groups	Identity Strict	Identity Relaxed	Expectation Value	Percolator q-Value	Percolator PEP
High	Sequest HT (A12)		4	A0A8I5KWT8	A0A8I5KWT8; A0A0U4BW16; Q6ZNL4; A0A024R1N1	1	3	0.6831	0	1	1	696.997		1				0.001339	8.65e-05
High	Sequest HT (A12)		4	A0A8I5KWT8	A0A8I5KWT8; A0A0U4BW16; Q6ZNL4; A0A024R1N1	1	3	0.668	0	1	1	696.998		1				0.001339	6.62e-05
High	Sequest HT (A12)		4	A0A8I5KWT8	A0A8I5KWT8; A0A0U4BW16; Q6ZNL4; A0A024R1N1	1	3	0.69	0	1	1	696.998		1				0.001339	0.007887
High	Mascot (A13)		4	A0A8I5KWT8	A0A8I5KWT8; A0A0U4BW16; Q6ZNL4; A0A024R1N1	1	3	1	0	1	1	696.997	46	1	48	41	0.0173499	0.001397	0.0006077
High	Mascot (A13)		4	A0A8I5KWT8	A0A8I5KWT8; A0A0U4BW16; Q6ZNL4; A0A024R1N1	1	3	1	0	1	1	696.998	49	1	48	41	0.00949064	0.001397	0.0002425
High	Mascot (A13)		4	A0A8I5KWT8	A0A8I5KWT8; A0A0U4BW16; Q6ZNL4; A0A024R1N1	1	3	1	0	1	1	696.998	61	1	48	41	0.000567892	0.001397	7.854e-05
[R].QEEEMMAK.[E]		1	5	17	A0A8I5KWT8	A0A8I5KWT8 [864-871]		0	995.417	High	High	High
Confidence	Identifying Node	Modifications	# Proteins	Master Protein Accessions	Protein Accessions	# Missed Cleavages	Charge	DeltaScore	DeltaCn	Rank	Search Engine Rank	m/z [Da]	Ions Score	# Protein Groups	Identity Strict	Identity Relaxed	Expectation Value	Percolator q-Value	Percolator PEP
High	Sequest HT (A12)		5	A0A8I5KWT8	A0A8I5KWT8; A0A0U4BW16; Q86XU5; B4E3S1; A0A024R1N1	0	2	0.2339	0	1	1	498.212		1				0.004499	0.153
High	Mascot (A13)		5	A0A8I5KWT8	A0A8I5KWT8; A0A0U4BW16; Q86XU5; B4E3S1; A0A024R1N1	0	2	0.6857	0	1	1	498.213	35	1	46	39	0.149391	0.001397	0.04587
High	Mascot (A13)		5	A0A8I5KWT8	A0A8I5KWT8; A0A0U4BW16; Q86XU5; B4E3S1; A0A024R1N1	0	2	0.6053	0	1	1	498.213	38	1	46	39	0.0635805	0.001397	0.03657
High	Mascot (A13)		5	A0A8I5KWT8	A0A8I5KWT8; A0A0U4BW16; Q86XU5; B4E3S1; A0A024R1N1	0	2	1	0	1	1	498.212	16	1	45	38	10.4264	0.005959	0.1486
High	Mascot (A13)		5	A0A8I5KWT8	A0A8I5KWT8; A0A0U4BW16; Q86XU5; B4E3S1; A0A024R1N1	0	2	0.6471	0	1	1	498.212	34	1	45	39	0.14697	0.002681	0.07376
High	Mascot (A13)		5	A0A8I5KWT8	A0A8I5KWT8; A0A0U4BW16; Q86XU5; B4E3S1; A0A024R1N1	0	2	0.6053	0	1	1	498.212	38	1	45	39	0.0703441	0.002681	0.07167
High	Mascot (A13)		5	A0A8I5KWT8	A0A8I5KWT8; A0A0U4BW16; Q86XU5; B4E3S1; A0A024R1N1	0	2	0.5957	0	1	1	498.213	47	1	46	39	0.00969001	0.001397	0.02379
High	Sequest HT (A12)		5	A0A8I5KWT8	A0A8I5KWT8; A0A0U4BW16; Q86XU5; B4E3S1; A0A024R1N1	0	2	0.2713	0	1	1	498.213		1				0.003576	0.1057
High	Sequest HT (A12)		5	A0A8I5KWT8	A0A8I5KWT8; A0A0U4BW16; Q86XU5; B4E3S1; A0A024R1N1	0	2	0.4151	0	1	1	498.212		1				0.001339	0.04965
High	Sequest HT (A12)		5	A0A8I5KWT8	A0A8I5KWT8; A0A0U4BW16; Q86XU5; B4E3S1; A0A024R1N1	0	2	0.4189	0	1	1	498.212		1				0.001339	0.03872
High	Mascot (A13)		5	A0A8I5KWT8	A0A8I5KWT8; A0A0U4BW16; Q86XU5; B4E3S1; A0A024R1N1	0	2	0.6667	0	1	1	498.213	39	1	46	39	0.0582538	0.003797	0.08325
High	Sequest HT (A12)		5	A0A8I5KWT8	A0A8I5KWT8; A0A0U4BW16; Q86XU5; B4E3S1; A0A024R1N1	0	2	0.4	0	1	1	498.212		1				0.004499	0.1411
High	Sequest HT (A12)		5	A0A8I5KWT8	A0A8I5KWT8; A0A0U4BW16; Q86XU5; B4E3S1; A0A024R1N1	0	2	0.401	0	1	1	498.213		1				0.002541	0.08193
High	Sequest HT (A12)		5	A0A8I5KWT8	A0A8I5KWT8; A0A0U4BW16; Q86XU5; B4E3S1; A0A024R1N1	0	2	0.4079	0	1	1	498.213		1				0.003576	0.1059
High	Sequest HT (A12)		5	A0A8I5KWT8	A0A8I5KWT8; A0A0U4BW16; Q86XU5; B4E3S1; A0A024R1N1	0	2	0.3957	0	1	1	498.213		1				0.001339	0.02754
High	Sequest HT (A12)		5	A0A8I5KWT8	A0A8I5KWT8; A0A0U4BW16; Q86XU5; B4E3S1; A0A024R1N1	0	2	0.33	0	1	1	498.213		1				0.001339	0.03676
High	Mascot (A13)		5	A0A8I5KWT8	A0A8I5KWT8; A0A0U4BW16; Q86XU5; B4E3S1; A0A024R1N1	0	2	0.587	0	1	1	498.213	46	1	46	39	0.0102642	0.001397	0.02239
[R].QEEEMMAK.[E]	1xOxidation [M]	1	5	8	A0A8I5KWT8	A0A8I5KWT8 [864-871]		0	1011.41	High	High	High
Confidence	Identifying Node	Modifications	# Proteins	Master Protein Accessions	Protein Accessions	# Missed Cleavages	Charge	DeltaScore	DeltaCn	Rank	Search Engine Rank	m/z [Da]	Ions Score	# Protein Groups	Identity Strict	Identity Relaxed	Expectation Value	Percolator q-Value	Percolator PEP
High	Mascot (A13)	M5(Oxidation)	5	A0A8I5KWT8	A0A8I5KWT8; A0A0U4BW16; Q86XU5; B4E3S1; A0A024R1N1	0	2	1	0	1	1	506.208	21	1	39	32	0.752676	0.005959	0.1494
High	Mascot (A13)	M6(Oxidation)	5	A0A8I5KWT8	A0A8I5KWT8; A0A0U4BW16; Q86XU5; B4E3S1; A0A024R1N1	0	2	1	0	1	2	506.208	21	1	39	32	0.761392	0.005959	0.1494
High	Mascot (A13)	M6(Oxidation)	5	A0A8I5KWT8	A0A8I5KWT8; A0A0U4BW16; Q86XU5; B4E3S1; A0A024R1N1	0	2	0.1333	0	1	1	506.209	30	1	41	34	0.137473	0.001397	0.04146
High	Mascot (A13)	M6(Oxidation)	5	A0A8I5KWT8	A0A8I5KWT8; A0A0U4BW16; Q86XU5; B4E3S1; A0A024R1N1	0	2	0.1852	0	1	1	506.207	27	1	39	32	0.164976	0.004802	0.1266
High	Sequest HT (A12)	M5(Oxidation)	5	A0A8I5KWT8	A0A8I5KWT8; A0A0U4BW16; Q86XU5; B4E3S1; A0A024R1N1	0	2		0.016	2	2	506.209		1				0.001339	0.05813
High	Sequest HT (A12)	M6(Oxidation)	5	A0A8I5KWT8	A0A8I5KWT8; A0A0U4BW16; Q86XU5; B4E3S1; A0A024R1N1	0	2	0.1085	0	1	1	506.209		1				0.003576	0.09845
High	Sequest HT (A12)	M6(Oxidation)	5	A0A8I5KWT8	A0A8I5KWT8; A0A0U4BW16; Q86XU5; B4E3S1; A0A024R1N1	0	2	0.069	0	1	1	506.21		1				0.004499	0.1321
High	Mascot (A13)	M6(Oxidation)	5	A0A8I5KWT8	A0A8I5KWT8; A0A0U4BW16; Q86XU5; B4E3S1; A0A024R1N1	0	2	0.125	0	1	1	506.21	24	1	41	34	0.530565	0.004802	0.1339
[K].QELEEICHDLEAR.[V]	1xCarbamidomethyl [C7]	1	4	10	A0A8I5KWT8	A0A8I5KWT8 [932-944]		0	1641.75	High	High	High
Confidence	Identifying Node	Modifications	# Proteins	Master Protein Accessions	Protein Accessions	# Missed Cleavages	Charge	DeltaScore	DeltaCn	Rank	Search Engine Rank	m/z [Da]	Ions Score	# Protein Groups	Identity Strict	Identity Relaxed	Expectation Value	Percolator q-Value	Percolator PEP
High	Sequest HT (A12)	C7(Carbamidomethyl)	4	A0A8I5KWT8	A0A8I5KWT8; A0A0U4BW16; Q86XU5; A0A024R1N1	0	3	0.6815	0	1	1	547.922		1				0.001339	0.0002001
High	Sequest HT (A12)	C7(Carbamidomethyl)	4	A0A8I5KWT8	A0A8I5KWT8; A0A0U4BW16; Q86XU5; A0A024R1N1	0	2	0.7139	0	1	1	821.379		1				0.001339	0.001212
High	Sequest HT (A12)	C7(Carbamidomethyl)	4	A0A8I5KWT8	A0A8I5KWT8; A0A0U4BW16; Q86XU5; A0A024R1N1	0	3	0.637	0	1	1	547.923		1				0.001339	0.0002225
High	Sequest HT (A12)	C7(Carbamidomethyl)	4	A0A8I5KWT8	A0A8I5KWT8; A0A0U4BW16; Q86XU5; A0A024R1N1	0	3	0.6564	0	1	1	547.923		1				0.001339	0.0002407
High	Sequest HT (A12)	C7(Carbamidomethyl)	4	A0A8I5KWT8	A0A8I5KWT8; A0A0U4BW16; Q86XU5; A0A024R1N1	0	3	0.5274	0	1	1	547.922		1				0.001339	0.008818
High	Mascot (A13)	C7(Carbamidomethyl)	4	A0A8I5KWT8	A0A8I5KWT8; A0A0U4BW16; Q86XU5; A0A024R1N1	0	2	1	0	1	1	821.379	61	1	46	39	0.000389761	0.001397	0.001024
High	Mascot (A13)	C7(Carbamidomethyl)	4	A0A8I5KWT8	A0A8I5KWT8; A0A0U4BW16; Q86XU5; A0A024R1N1	0	3	1	0	1	1	547.922	65	1	46	39	0.000161299	0.001397	0.002143
High	Mascot (A13)	C7(Carbamidomethyl)	4	A0A8I5KWT8	A0A8I5KWT8; A0A0U4BW16; Q86XU5; A0A024R1N1	0	3	1	0	1	1	547.922	33	1	48	41	0.35257	0.001397	0.01294
High	Mascot (A13)	C7(Carbamidomethyl)	4	A0A8I5KWT8	A0A8I5KWT8; A0A0U4BW16; Q86XU5; A0A024R1N1	0	3	1	0	1	1	547.923	78	1	48	41	1.17358e-05	0.001397	0.0005972
High	Mascot (A13)	C7(Carbamidomethyl)	4	A0A8I5KWT8	A0A8I5KWT8; A0A0U4BW16; Q86XU5; A0A024R1N1	0	3	1	0	1	1	547.923	49	1	48	41	0.00840544	0.001397	0.00196
[R].QKHSQAVEELAEQLEQTK.[R]		1	4	4	A0A8I5KWT8	A0A8I5KWT8 [1213-1230]		1	2096.06	High	High	High
Confidence	Identifying Node	Modifications	# Proteins	Master Protein Accessions	Protein Accessions	# Missed Cleavages	Charge	DeltaScore	DeltaCn	Rank	Search Engine Rank	m/z [Da]	Ions Score	# Protein Groups	Identity Strict	Identity Relaxed	Expectation Value	Percolator q-Value	Percolator PEP
High	Sequest HT (A12)		4	A0A8I5KWT8	A0A8I5KWT8; A0A0U4BW16; Q86XU5; A0A024R1N1	1	3	0.5671	0	1	1	699.361		1				0.001339	0.06448
High	Mascot (A13)		4	A0A8I5KWT8	A0A8I5KWT8; A0A0U4BW16; Q86XU5; A0A024R1N1	1	3	0.7812	0	1	1	699.36	32	1	50	43	0.842478	0.002681	0.06366
High	Mascot (A13)		4	A0A8I5KWT8	A0A8I5KWT8; A0A0U4BW16; Q86XU5; A0A024R1N1	1	3	0.8478	0	1	1	699.361	46	1	50	43	0.0293657	0.001397	0.02126
High	Mascot (A13)		4	A0A8I5KWT8	A0A8I5KWT8; A0A0U4BW16; Q86XU5; A0A024R1N1	1	3	0.75	0	1	1	699.361	24	1	50	43	4.90728	0.001397	0.05196
[R].QKHSQAVEELAEQLEQTKR.[V]		1	4	1	A0A8I5KWT8	A0A8I5KWT8 [1213-1231]		2	2252.16	High	n/a	High
Confidence	Identifying Node	Modifications	# Proteins	Master Protein Accessions	Protein Accessions	# Missed Cleavages	Charge	DeltaScore	DeltaCn	Rank	Search Engine Rank	m/z [Da]	Ions Score	# Protein Groups	Identity Strict	Identity Relaxed	Expectation Value	Percolator q-Value	Percolator PEP
High	Sequest HT (A12)		4	A0A8I5KWT8	A0A8I5KWT8; A0A0U4BW16; Q86XU5; A0A024R1N1	2	4	0.5139	0	1	1	563.797		1				0.001339	0.008002
[K].QIATLHAQVADMK.[K]		1	4	6	A0A8I5KWT8	A0A8I5KWT8 [1379-1391]		0	1425.75	High	High	High
Confidence	Identifying Node	Modifications	# Proteins	Master Protein Accessions	Protein Accessions	# Missed Cleavages	Charge	DeltaScore	DeltaCn	Rank	Search Engine Rank	m/z [Da]	Ions Score	# Protein Groups	Identity Strict	Identity Relaxed	Expectation Value	Percolator q-Value	Percolator PEP
High	Sequest HT (A12)		4	A0A8I5KWT8	A0A8I5KWT8; A0A0U4BW16; Q86XU5; A0A024R1N1	0	3	0.6081	0	1	1	475.922		1				0.001339	0.005082
High	Sequest HT (A12)		4	A0A8I5KWT8	A0A8I5KWT8; A0A0U4BW16; Q86XU5; A0A024R1N1	0	2	0.6182	0	1	1	713.38		1				0.001339	0.005122
High	Sequest HT (A12)		4	A0A8I5KWT8	A0A8I5KWT8; A0A0U4BW16; Q86XU5; A0A024R1N1	0	3	0.6117	0	1	1	475.922		1				0.003576	0.09592
High	Mascot (A13)		4	A0A8I5KWT8	A0A8I5KWT8; A0A0U4BW16; Q86XU5; A0A024R1N1	0	3	1	0	1	1	475.922	39	1	50	43	0.119101	0.003797	0.09531
High	Mascot (A13)		4	A0A8I5KWT8	A0A8I5KWT8; A0A0U4BW16; Q86XU5; A0A024R1N1	0	3	1	0	1	1	475.922	43	1	44	37	0.0134826	0.001397	0.006422
High	Mascot (A13)		4	A0A8I5KWT8	A0A8I5KWT8; A0A0U4BW16; Q86XU5; A0A024R1N1	0	2	1	0	1	1	713.38	65	1	44	37	0.000100777	0.001397	0.01604
[K].QIATLHAQVADMK.[K]	1xOxidation [M12]	1	4	4	A0A8I5KWT8	A0A8I5KWT8 [1379-1391]		0	1441.75	High	High	High
Confidence	Identifying Node	Modifications	# Proteins	Master Protein Accessions	Protein Accessions	# Missed Cleavages	Charge	DeltaScore	DeltaCn	Rank	Search Engine Rank	m/z [Da]	Ions Score	# Protein Groups	Identity Strict	Identity Relaxed	Expectation Value	Percolator q-Value	Percolator PEP
High	Sequest HT (A12)	M12(Oxidation)	4	A0A8I5KWT8	A0A8I5KWT8; A0A0U4BW16; Q86XU5; A0A024R1N1	0	3	0.5719	0	1	1	481.254		1				0.001339	0.02002
High	Sequest HT (A12)	M12(Oxidation)	4	A0A8I5KWT8	A0A8I5KWT8; A0A0U4BW16; Q86XU5; A0A024R1N1	0	3	0.5619	0	1	1	481.254		1				0.001339	0.009969
High	Mascot (A13)	M12(Oxidation)	4	A0A8I5KWT8	A0A8I5KWT8; A0A0U4BW16; Q86XU5; A0A024R1N1	0	3	1	0	1	1	481.254	29	1	51	44	1.56012	0.001397	0.02665
High	Mascot (A13)	M12(Oxidation)	4	A0A8I5KWT8	A0A8I5KWT8; A0A0U4BW16; Q86XU5; A0A024R1N1	0	3	1	0	1	1	481.254	26	1	48	41	1.6586	0.001397	0.04544
[R].QLEEAEEEAQR.[A]		1	4	4	A0A8I5KWT8	A0A8I5KWT8 [1899-1909]		0	1331.61	High	High	High
Confidence	Identifying Node	Modifications	# Proteins	Master Protein Accessions	Protein Accessions	# Missed Cleavages	Charge	DeltaScore	DeltaCn	Rank	Search Engine Rank	m/z [Da]	Ions Score	# Protein Groups	Identity Strict	Identity Relaxed	Expectation Value	Percolator q-Value	Percolator PEP
High	Sequest HT (A12)		4	A0A8I5KWT8	A0A8I5KWT8; A0A0U4BW16; Q6ZNL4; A0A024R1N1	0	2	0.5135	0	1	1	666.307		1				0.001339	0.003536
High	Sequest HT (A12)		4	A0A8I5KWT8	A0A8I5KWT8; A0A0U4BW16; Q6ZNL4; A0A024R1N1	0	2	0.5406	0	1	1	666.307		1				0.001339	0.01066
High	Mascot (A13)		4	A0A8I5KWT8	A0A8I5KWT8; A0A0U4BW16; Q6ZNL4; A0A024R1N1	0	2	0.7794	0	1	1	666.307	68	1	44	37	5.18784e-05	0.001397	0.00222
High	Mascot (A13)		4	A0A8I5KWT8	A0A8I5KWT8; A0A0U4BW16; Q6ZNL4; A0A024R1N1	0	2	0.6774	0	1	1	666.307	62	1	44	37	0.000170509	0.001397	0.001419
[R].QLEEAEEEAQR.[A]	1xDeamidated [Q10]	1	4	1	A0A8I5KWT8	A0A8I5KWT8 [1899-1909]		0	1332.59	High	n/a	High
Confidence	Identifying Node	Modifications	# Proteins	Master Protein Accessions	Protein Accessions	# Missed Cleavages	Charge	DeltaScore	DeltaCn	Rank	Search Engine Rank	m/z [Da]	Ions Score	# Protein Groups	Identity Strict	Identity Relaxed	Expectation Value	Percolator q-Value	Percolator PEP
High	Sequest HT (A12)	Q10(Deamidated)	4	A0A8I5KWT8	A0A8I5KWT8; A0A0U4BW16; Q6ZNL4; A0A024R1N1	0	2	0.1603	0	1	1	666.799		1				0.002541	0.08841
[RK].QLLQANPILEAFGNAK.[T]		1	13	22	A0A8I5KWT8	A0A8I5KWT8 [210-225]		0	1726.95	High	High	High
Confidence	Identifying Node	Modifications	# Proteins	Master Protein Accessions	Protein Accessions	# Missed Cleavages	Charge	DeltaScore	DeltaCn	Rank	Search Engine Rank	m/z [Da]	Ions Score	# Protein Groups	Identity Strict	Identity Relaxed	Expectation Value	Percolator q-Value	Percolator PEP
High	Sequest HT (A12)		13	A0A8I5KWT8	A0A2R8Y4C3; A0A024QZJ6; A0A8I5KWT8; A0A0U4BW16; M0QY43; P35749; Q86XU5; B4E3S1; A0A024R1N1; Q7Z406; A0A7R6KYT5; A0A494C024; B1PS43	0	2	0.6858	0	1	1	863.978		1				0.001339	0.006703
High	Mascot (A13)		13	A0A8I5KWT8	A0A2R8Y4C3; A0A024QZJ6; A0A8I5KWT8; A0A0U4BW16; M0QY43; P35749; Q86XU5; B4E3S1; A0A024R1N1; Q7Z406; A0A7R6KYT5; A0A494C024; B1PS43	0	2	0.956	0	1	1	863.978	91	1	51	44	1.28602e-06	0.001397	5.169e-05
High	Mascot (A13)		13	A0A8I5KWT8	A0A2R8Y4C3; A0A024QZJ6; A0A8I5KWT8; A0A0U4BW16; M0QY43; P35749; Q86XU5; B4E3S1; A0A024R1N1; Q7Z406; A0A7R6KYT5; A0A494C024; B1PS43	0	2	0.8704	0	1	1	863.978	54	1	51	44	0.00581097	0.001397	0.01479
High	Mascot (A13)		13	A0A8I5KWT8	A0A2R8Y4C3; A0A024QZJ6; A0A8I5KWT8; A0A0U4BW16; M0QY43; P35749; Q86XU5; B4E3S1; A0A024R1N1; Q7Z406; A0A7R6KYT5; A0A494C024; B1PS43	0	2	0.8841	0	1	1	863.978	69	1	51	44	0.000210014	0.001397	0.008301
High	Mascot (A13)		13	A0A8I5KWT8	A0A2R8Y4C3; A0A024QZJ6; A0A8I5KWT8; A0A0U4BW16; M0QY43; P35749; Q86XU5; B4E3S1; A0A024R1N1; Q7Z406; A0A7R6KYT5; A0A494C024; B1PS43	0	2	0.9839	0	1	1	863.978	62	1	51	44	0.000863444	0.001397	0.001252
High	Mascot (A13)		13	A0A8I5KWT8	A0A2R8Y4C3; A0A024QZJ6; A0A8I5KWT8; A0A0U4BW16; M0QY43; P35749; Q86XU5; B4E3S1; A0A024R1N1; Q7Z406; A0A7R6KYT5; A0A494C024; B1PS43	0	3	1	0	1	1	576.321	40	1	51	44	0.143296	0.001397	0.03546
High	Mascot (A13)		13	A0A8I5KWT8	A0A2R8Y4C3; A0A024QZJ6; A0A8I5KWT8; A0A0U4BW16; M0QY43; P35749; Q86XU5; B4E3S1; A0A024R1N1; Q7Z406; A0A7R6KYT5; A0A494C024; B1PS43	0	2	1	0	1	1	863.977	69	1	52	45	0.000181627	0.001397	8.637e-05
High	Mascot (A13)		13	A0A8I5KWT8	A0A2R8Y4C3; A0A024QZJ6; A0A8I5KWT8; A0A0U4BW16; M0QY43; P35749; Q86XU5; B4E3S1; A0A024R1N1; Q7Z406; A0A7R6KYT5; A0A494C024; B1PS43	0	2	0.956	0	1	1	863.977	91	1	51	44	1.15367e-06	0.001397	4.905e-05
High	Mascot (A13)		13	A0A8I5KWT8	A0A2R8Y4C3; A0A024QZJ6; A0A8I5KWT8; A0A0U4BW16; M0QY43; P35749; Q86XU5; B4E3S1; A0A024R1N1; Q7Z406; A0A7R6KYT5; A0A494C024; B1PS43	0	2	0.908	0	1	1	863.977	87	1	51	44	2.73579e-06	0.001397	6.611e-05
High	Mascot (A13)		13	A0A8I5KWT8	A0A2R8Y4C3; A0A024QZJ6; A0A8I5KWT8; A0A0U4BW16; M0QY43; P35749; Q86XU5; B4E3S1; A0A024R1N1; Q7Z406; A0A7R6KYT5; A0A494C024; B1PS43	0	3	1	0	1	1	576.32	48	1	51	44	0.0241037	0.001397	0.007716
High	Sequest HT (A12)		13	A0A8I5KWT8	A0A2R8Y4C3; A0A024QZJ6; A0A8I5KWT8; A0A0U4BW16; M0QY43; P35749; Q86XU5; B4E3S1; A0A024R1N1; Q7Z406; A0A7R6KYT5; A0A494C024; B1PS43	0	2	0.6779	0	1	1	863.978		1				0.001339	0.04314
High	Sequest HT (A12)		13	A0A8I5KWT8	A0A2R8Y4C3; A0A024QZJ6; A0A8I5KWT8; A0A0U4BW16; M0QY43; P35749; Q86XU5; B4E3S1; A0A024R1N1; Q7Z406; A0A7R6KYT5; A0A494C024; B1PS43	0	2	0.5673	0	1	1	863.978		1				0.001339	0.01324
High	Sequest HT (A12)		13	A0A8I5KWT8	A0A2R8Y4C3; A0A024QZJ6; A0A8I5KWT8; A0A0U4BW16; M0QY43; P35749; Q86XU5; B4E3S1; A0A024R1N1; Q7Z406; A0A7R6KYT5; A0A494C024; B1PS43	0	2	0.6861	0	1	1	863.978		1				0.001339	0.0005774
High	Sequest HT (A12)		13	A0A8I5KWT8	A0A2R8Y4C3; A0A024QZJ6; A0A8I5KWT8; A0A0U4BW16; M0QY43; P35749; Q86XU5; B4E3S1; A0A024R1N1; Q7Z406; A0A7R6KYT5; A0A494C024; B1PS43	0	2	0.6163	0	1	1	863.978		1				0.001339	7.647e-06
High	Sequest HT (A12)		13	A0A8I5KWT8	A0A2R8Y4C3; A0A024QZJ6; A0A8I5KWT8; A0A0U4BW16; M0QY43; P35749; Q86XU5; B4E3S1; A0A024R1N1; Q7Z406; A0A7R6KYT5; A0A494C024; B1PS43	0	3	0.6861	0	1	1	576.322		1				0.001339	0.001791
High	Sequest HT (A12)		13	A0A8I5KWT8	A0A2R8Y4C3; A0A024QZJ6; A0A8I5KWT8; A0A0U4BW16; M0QY43; P35749; Q86XU5; B4E3S1; A0A024R1N1; Q7Z406; A0A7R6KYT5; A0A494C024; B1PS43	0	2	0.5895	0	1	1	863.977		1				0.001339	5.878e-05
High	Sequest HT (A12)		13	A0A8I5KWT8	A0A2R8Y4C3; A0A024QZJ6; A0A8I5KWT8; A0A0U4BW16; M0QY43; P35749; Q86XU5; B4E3S1; A0A024R1N1; Q7Z406; A0A7R6KYT5; A0A494C024; B1PS43	0	3	0.5922	0	1	1	576.32		1				0.001339	0.02027
High	Sequest HT (A12)		13	A0A8I5KWT8	A0A2R8Y4C3; A0A024QZJ6; A0A8I5KWT8; A0A0U4BW16; M0QY43; P35749; Q86XU5; B4E3S1; A0A024R1N1; Q7Z406; A0A7R6KYT5; A0A494C024; B1PS43	0	2	0.5918	0	1	1	863.977		1				0.001339	0.000128
High	Sequest HT (A12)		13	A0A8I5KWT8	A0A2R8Y4C3; A0A024QZJ6; A0A8I5KWT8; A0A0U4BW16; M0QY43; P35749; Q86XU5; B4E3S1; A0A024R1N1; Q7Z406; A0A7R6KYT5; A0A494C024; B1PS43	0	3	0.6615	0	1	1	576.321		1				0.001339	0.02166
High	Sequest HT (A12)		13	A0A8I5KWT8	A0A2R8Y4C3; A0A024QZJ6; A0A8I5KWT8; A0A0U4BW16; M0QY43; P35749; Q86XU5; B4E3S1; A0A024R1N1; Q7Z406; A0A7R6KYT5; A0A494C024; B1PS43	0	2	0.6582	0	1	1	863.977		1				0.001339	2.384e-05
High	Mascot (A13)		13	A0A8I5KWT8	A0A2R8Y4C3; A0A024QZJ6; A0A8I5KWT8; A0A0U4BW16; M0QY43; P35749; Q86XU5; B4E3S1; A0A024R1N1; Q7Z406; A0A7R6KYT5; A0A494C024; B1PS43	0	2	0.9714	0	1	1	863.978	70	1	51	44	0.00014101	0.001397	0.01007
High	Mascot (A13)		13	A0A8I5KWT8	A0A2R8Y4C3; A0A024QZJ6; A0A8I5KWT8; A0A0U4BW16; M0QY43; P35749; Q86XU5; B4E3S1; A0A024R1N1; Q7Z406; A0A7R6KYT5; A0A494C024; B1PS43	0	3	1	0	1	1	576.322	46	1	52	45	0.0430193	0.001397	0.002856
[R].QQQLTAMK.[V]		1	9	5	A0A8I5KWT8	A0A8I5KWT8 [824-831]		0	947.498	High	High	High
Confidence	Identifying Node	Modifications	# Proteins	Master Protein Accessions	Protein Accessions	# Missed Cleavages	Charge	DeltaScore	DeltaCn	Rank	Search Engine Rank	m/z [Da]	Ions Score	# Protein Groups	Identity Strict	Identity Relaxed	Expectation Value	Percolator q-Value	Percolator PEP
High	Mascot (A13)		9	A0A8I5KWT8	A0A024QZJ6; A0A8I5KWT8; A0A0U4BW16; P35749; Q86XU5; B4E3S1; A0A024R1N1; A0A7R6KYT5; B1PS43	0	2	0.7561	0	1	1	474.252	41	1	51	44	0.112355	0.001397	0.05391
High	Mascot (A13)		9	A0A8I5KWT8	A0A024QZJ6; A0A8I5KWT8; A0A0U4BW16; P35749; Q86XU5; B4E3S1; A0A024R1N1; A0A7R6KYT5; B1PS43	0	2	0.7778	0	1	1	474.252	36	1	51	44	0.325632	0.004802	0.1291
High	Sequest HT (A12)		9	A0A8I5KWT8	A0A024QZJ6; A0A8I5KWT8; A0A0U4BW16; P35749; Q86XU5; B4E3S1; A0A024R1N1; A0A7R6KYT5; B1PS43	0	2	0.5344	0	1	1	474.252		1				0.001339	0.04669
High	Sequest HT (A12)		9	A0A8I5KWT8	A0A024QZJ6; A0A8I5KWT8; A0A0U4BW16; P35749; Q86XU5; B4E3S1; A0A024R1N1; A0A7R6KYT5; B1PS43	0	2	0.5714	0	1	1	474.253		1				0.004499	0.1576
High	Sequest HT (A12)		9	A0A8I5KWT8	A0A024QZJ6; A0A8I5KWT8; A0A0U4BW16; P35749; Q86XU5; B4E3S1; A0A024R1N1; A0A7R6KYT5; B1PS43	0	2	0.4048	0	1	1	474.254		1				0.002541	0.08502
[R].QQQLTAMK.[V]	1xOxidation [M7]	1	9	9	A0A8I5KWT8	A0A8I5KWT8 [824-831]		0	963.493	High	High	High
Confidence	Identifying Node	Modifications	# Proteins	Master Protein Accessions	Protein Accessions	# Missed Cleavages	Charge	DeltaScore	DeltaCn	Rank	Search Engine Rank	m/z [Da]	Ions Score	# Protein Groups	Identity Strict	Identity Relaxed	Expectation Value	Percolator q-Value	Percolator PEP
High	Sequest HT (A12)	M7(Oxidation)	9	A0A8I5KWT8	A0A024QZJ6; A0A8I5KWT8; A0A0U4BW16; P35749; Q86XU5; B4E3S1; A0A024R1N1; A0A7R6KYT5; B1PS43	0	2	0.3939	0	1	1	482.25		1				0.004499	0.1635
High	Sequest HT (A12)	M7(Oxidation)	9	A0A8I5KWT8	A0A024QZJ6; A0A8I5KWT8; A0A0U4BW16; P35749; Q86XU5; B4E3S1; A0A024R1N1; A0A7R6KYT5; B1PS43	0	2	0.5943	0	1	1	482.251		1				0.002541	0.09374
High	Sequest HT (A12)	M7(Oxidation)	9	A0A8I5KWT8	A0A024QZJ6; A0A8I5KWT8; A0A0U4BW16; P35749; Q86XU5; B4E3S1; A0A024R1N1; A0A7R6KYT5; B1PS43	0	2	0.5702	0	1	1	482.25		1				0.004499	0.1541
High	Sequest HT (A12)	M7(Oxidation)	9	A0A8I5KWT8	A0A024QZJ6; A0A8I5KWT8; A0A0U4BW16; P35749; Q86XU5; B4E3S1; A0A024R1N1; A0A7R6KYT5; B1PS43	0	2	0.5897	0	1	1	482.25		1				0.004499	0.15
High	Sequest HT (A12)	M7(Oxidation)	9	A0A8I5KWT8	A0A024QZJ6; A0A8I5KWT8; A0A0U4BW16; P35749; Q86XU5; B4E3S1; A0A024R1N1; A0A7R6KYT5; B1PS43	0	2	0.586	0	1	1	482.25		1				0.004499	0.1504
High	Sequest HT (A12)	M7(Oxidation)	9	A0A8I5KWT8	A0A024QZJ6; A0A8I5KWT8; A0A0U4BW16; P35749; Q86XU5; B4E3S1; A0A024R1N1; A0A7R6KYT5; B1PS43	0	2	0.5853	0	1	1	482.25		1				0.004499	0.1627
High	Sequest HT (A12)	M7(Oxidation)	9	A0A8I5KWT8	A0A024QZJ6; A0A8I5KWT8; A0A0U4BW16; P35749; Q86XU5; B4E3S1; A0A024R1N1; A0A7R6KYT5; B1PS43	0	2	0.5026	0	1	1	482.25		1				0.004499	0.1446
High	Sequest HT (A12)	M7(Oxidation)	9	A0A8I5KWT8	A0A024QZJ6; A0A8I5KWT8; A0A0U4BW16; P35749; Q86XU5; B4E3S1; A0A024R1N1; A0A7R6KYT5; B1PS43	0	2	0.4467	0	1	1	482.251		1				0.002541	0.08834
High	Mascot (A13)	M7(Oxidation)	9	A0A8I5KWT8	A0A024QZJ6; A0A8I5KWT8; A0A0U4BW16; P35749; Q86XU5; B4E3S1; A0A024R1N1; A0A7R6KYT5; B1PS43	0	2	1	0	1	1	482.25	26	1	48	41	2.13892	0.009302	0.1576
[R].QRYEILTPNSIPK.[G]		1	5	5	A0A8I5KWT8	A0A8I5KWT8 [740-752]		1	1558.86	High	High	High
Confidence	Identifying Node	Modifications	# Proteins	Master Protein Accessions	Protein Accessions	# Missed Cleavages	Charge	DeltaScore	DeltaCn	Rank	Search Engine Rank	m/z [Da]	Ions Score	# Protein Groups	Identity Strict	Identity Relaxed	Expectation Value	Percolator q-Value	Percolator PEP
High	Sequest HT (A12)		5	A0A8I5KWT8	A0A8I5KWT8; A0A0U4BW16; Q86XU5; B4E3S1; A0A024R1N1	1	3	0.5882	0	1	1	520.291		1				0.001339	0.001131
High	Sequest HT (A12)		5	A0A8I5KWT8	A0A8I5KWT8; A0A0U4BW16; Q86XU5; B4E3S1; A0A024R1N1	1	3	0.5808	0	1	1	520.29		1				0.001339	0.003733
High	Mascot (A13)		5	A0A8I5KWT8	A0A8I5KWT8; A0A0U4BW16; Q86XU5; B4E3S1; A0A024R1N1	1	2	0.4062	0	1	1	779.93	32	1	49	42	0.616749	0.001397	0.02588
High	Mascot (A13)		5	A0A8I5KWT8	A0A8I5KWT8; A0A0U4BW16; Q86XU5; B4E3S1; A0A024R1N1	1	3	0.871	0	1	1	520.29	31	1	49	42	0.718653	0.001397	0.0005373
High	Mascot (A13)		5	A0A8I5KWT8	A0A8I5KWT8; A0A0U4BW16; Q86XU5; B4E3S1; A0A024R1N1	1	3	0.85	0	1	1	520.291	20	1	49	42	8.02014	0.001397	0.003062
[K].QTLENERGELANEVK.[V]		1	4	2	A0A8I5KWT8	A0A8I5KWT8 [1241-1255]		1	1729.87	High	High	High
Confidence	Identifying Node	Modifications	# Proteins	Master Protein Accessions	Protein Accessions	# Missed Cleavages	Charge	DeltaScore	DeltaCn	Rank	Search Engine Rank	m/z [Da]	Ions Score	# Protein Groups	Identity Strict	Identity Relaxed	Expectation Value	Percolator q-Value	Percolator PEP
High	Sequest HT (A12)		4	A0A8I5KWT8	A0A8I5KWT8; A0A0U4BW16; Q86XU5; A0A024R1N1	1	3	0.446	0	1	1	577.295		1				0.001339	0.02269
High	Mascot (A13)		4	A0A8I5KWT8	A0A8I5KWT8; A0A0U4BW16; Q86XU5; A0A024R1N1	1	3	1	0	1	1	577.295	4	1	48	41	338.075	0.001397	0.02128
[K].RDLGEELEALK.[T]		1	9	2	A0A8I5KWT8	A0A8I5KWT8 [1156-1166]		1	1272.68	High	High	High
Confidence	Identifying Node	Modifications	# Proteins	Master Protein Accessions	Protein Accessions	# Missed Cleavages	Charge	DeltaScore	DeltaCn	Rank	Search Engine Rank	m/z [Da]	Ions Score	# Protein Groups	Identity Strict	Identity Relaxed	Expectation Value	Percolator q-Value	Percolator PEP
High	Sequest HT (A12)		9	A0A8I5KWT8	Q7Z7R0; A0A024QZJ6; A0A8I5KWT8; A0A0U4BW16; P35749; Q86XU5; A0A024R1N1; A0A7R6KYT5; B1PS43	1	2	0.2366	0	1	1	636.843		1				0.001339	0.03887
High	Mascot (A13)		9	A0A8I5KWT8	Q7Z7R0; A0A024QZJ6; A0A8I5KWT8; A0A0U4BW16; P35749; Q86XU5; A0A024R1N1; A0A7R6KYT5; B1PS43	1	2	0.383	0	1	1	636.843	47	1	62	55	0.285978	0.001397	0.001649
[K].REQEVNILK.[K]		1	4	4	A0A8I5KWT8	A0A8I5KWT8 [1186-1194]		1	1128.64	High	High	High
Confidence	Identifying Node	Modifications	# Proteins	Master Protein Accessions	Protein Accessions	# Missed Cleavages	Charge	DeltaScore	DeltaCn	Rank	Search Engine Rank	m/z [Da]	Ions Score	# Protein Groups	Identity Strict	Identity Relaxed	Expectation Value	Percolator q-Value	Percolator PEP
High	Sequest HT (A12)		4	A0A8I5KWT8	A0A8I5KWT8; A0A0U4BW16; Q86XU5; A0A024R1N1	1	2	0.084	0	1	1	564.822		1				0.001339	0.05636
High	Sequest HT (A12)		4	A0A8I5KWT8	A0A8I5KWT8; A0A0U4BW16; Q86XU5; A0A024R1N1	1	2	0.1134	0	1	1	564.822		1				0.002541	0.08497
High	Mascot (A13)		4	A0A8I5KWT8	A0A8I5KWT8; A0A0U4BW16; Q86XU5; A0A024R1N1	1	2	0.2979	0	1	1	564.822	47	1	43	36	0.00507927	0.001397	0.02909
High	Mascot (A13)		4	A0A8I5KWT8	A0A8I5KWT8; A0A0U4BW16; Q86XU5; A0A024R1N1	1	2	0.3	0	1	1	564.822	40	1	43	36	0.0214557	0.001397	0.03766
[R].RGDLPFVVPR.[R]		1	4	12	A0A8I5KWT8	A0A8I5KWT8 [1944-1953]		1	1155.66	High	High	High
Confidence	Identifying Node	Modifications	# Proteins	Master Protein Accessions	Protein Accessions	# Missed Cleavages	Charge	DeltaScore	DeltaCn	Rank	Search Engine Rank	m/z [Da]	Ions Score	# Protein Groups	Identity Strict	Identity Relaxed	Expectation Value	Percolator q-Value	Percolator PEP
High	Sequest HT (A12)		4	A0A8I5KWT8	A0A8I5KWT8; A0A0U4BW16; Q6ZNL4; A0A024R1N1	1	2	0.5816	0	1	1	578.335		1				0.001339	0.0006492
High	Sequest HT (A12)		4	A0A8I5KWT8	A0A8I5KWT8; A0A0U4BW16; Q6ZNL4; A0A024R1N1	1	2	0.6194	0	1	1	578.337		1				0.001339	0.001032
High	Sequest HT (A12)		4	A0A8I5KWT8	A0A8I5KWT8; A0A0U4BW16; Q6ZNL4; A0A024R1N1	1	2	0.5745	0	1	1	578.335		1				0.001339	0.004698
High	Sequest HT (A12)		4	A0A8I5KWT8	A0A8I5KWT8; A0A0U4BW16; Q6ZNL4; A0A024R1N1	1	2	0.6027	0	1	1	578.336		1				0.001339	0.005254
High	Sequest HT (A12)		4	A0A8I5KWT8	A0A8I5KWT8; A0A0U4BW16; Q6ZNL4; A0A024R1N1	1	2	0.5805	0	1	1	578.336		1				0.001339	0.04993
High	Sequest HT (A12)		4	A0A8I5KWT8	A0A8I5KWT8; A0A0U4BW16; Q6ZNL4; A0A024R1N1	1	2	0.5294	0	1	1	578.335		1				0.001339	0.05524
High	Mascot (A13)		4	A0A8I5KWT8	A0A8I5KWT8; A0A0U4BW16; Q6ZNL4; A0A024R1N1	1	2	0.8361	0	1	1	578.335	61	1	45	38	0.000265777	0.001397	0.002191
High	Mascot (A13)		4	A0A8I5KWT8	A0A8I5KWT8; A0A0U4BW16; Q6ZNL4; A0A024R1N1	1	2	0.8929	0	1	1	578.335	56	1	45	38	0.000832756	0.001397	0.0006669
High	Mascot (A13)		4	A0A8I5KWT8	A0A8I5KWT8; A0A0U4BW16; Q6ZNL4; A0A024R1N1	1	2	0.8788	0	1	1	578.335	33	1	45	38	0.171996	0.001397	0.01002
High	Mascot (A13)		4	A0A8I5KWT8	A0A8I5KWT8; A0A0U4BW16; Q6ZNL4; A0A024R1N1	1	2	0.8333	0	1	1	578.336	54	1	44	37	0.00131235	0.001397	0.001536
High	Mascot (A13)		4	A0A8I5KWT8	A0A8I5KWT8; A0A0U4BW16; Q6ZNL4; A0A024R1N1	1	2	0.8889	0	1	1	578.336	72	1	44	37	1.9539e-05	0.001397	1.552e-05
High	Mascot (A13)		4	A0A8I5KWT8	A0A8I5KWT8; A0A0U4BW16; Q6ZNL4; A0A024R1N1	1	2	0.8852	0	1	1	578.337	61	1	44	37	0.000242776	0.001397	0.0006176
[K].RHEMPPHIYAITDTAYR.[S]	1xOxidation [M4]	1	7	2	A0A8I5KWT8	A0A8I5KWT8 [143-159]		1	2087.01	High	High	High
Confidence	Identifying Node	Modifications	# Proteins	Master Protein Accessions	Protein Accessions	# Missed Cleavages	Charge	DeltaScore	DeltaCn	Rank	Search Engine Rank	m/z [Da]	Ions Score	# Protein Groups	Identity Strict	Identity Relaxed	Expectation Value	Percolator q-Value	Percolator PEP
High	Sequest HT (A12)	M4(Oxidation)	7	A0A8I5KWT8	Q5BKV1; A0A8I5KWT8; A0A8I5KU92; Q86XU5; A0A8I5KYI1; B4E3S1; A0A024R1N1	1	4	0.6177	0	1	1	522.509		1				0.001339	0.05296
High	Mascot (A13)	M4(Oxidation)	7	A0A8I5KWT8	Q5BKV1; A0A8I5KWT8; A0A8I5KU92; Q86XU5; A0A8I5KYI1; B4E3S1; A0A024R1N1	1	4	0.7857	0	1	1	522.509	42	1	48	41	0.0490697	0.002681	0.06946
[K].RQLEEAEEEAQR.[A]		1	4	7	A0A8I5KWT8	A0A8I5KWT8 [1898-1909]		1	1487.71	High	High	High
Confidence	Identifying Node	Modifications	# Proteins	Master Protein Accessions	Protein Accessions	# Missed Cleavages	Charge	DeltaScore	DeltaCn	Rank	Search Engine Rank	m/z [Da]	Ions Score	# Protein Groups	Identity Strict	Identity Relaxed	Expectation Value	Percolator q-Value	Percolator PEP
High	Sequest HT (A12)		4	A0A8I5KWT8	A0A8I5KWT8; A0A0U4BW16; Q6ZNL4; A0A024R1N1	1	2	0.0833	0	1	1	744.356		1				0.003576	0.1129
High	Sequest HT (A12)		4	A0A8I5KWT8	A0A8I5KWT8; A0A0U4BW16; Q6ZNL4; A0A024R1N1	1	3	0.4504	0	1	1	496.574		1				0.001339	0.03318
High	Sequest HT (A12)		4	A0A8I5KWT8	A0A8I5KWT8; A0A0U4BW16; Q6ZNL4; A0A024R1N1	1	2	0.4737	0	1	1	744.357		1				0.001339	0.0004452
High	Sequest HT (A12)		4	A0A8I5KWT8	A0A8I5KWT8; A0A0U4BW16; Q6ZNL4; A0A024R1N1	1	3	0.4363	0	1	1	496.574		1				0.001339	0.001738
High	Mascot (A13)		4	A0A8I5KWT8	A0A8I5KWT8; A0A0U4BW16; Q6ZNL4; A0A024R1N1	1	2	0.7333	0	1	1	744.357	60	1	48	41	0.000791846	0.001397	0.002016
High	Mascot (A13)		4	A0A8I5KWT8	A0A8I5KWT8; A0A0U4BW16; Q6ZNL4; A0A024R1N1	1	3	0.6769	0	1	1	496.574	65	1	48	41	0.000198264	0.001397	5.348e-05
High	Mascot (A13)		4	A0A8I5KWT8	A0A8I5KWT8; A0A0U4BW16; Q6ZNL4; A0A024R1N1	1	3	0.7222	0	1	1	496.574	54	1	48	41	0.00272325	0.001397	1.935e-05
[K].RQQQLTAMK.[V]		1	9	4	A0A8I5KWT8	A0A8I5KWT8 [823-831]		1	1103.6	High	High	High
Confidence	Identifying Node	Modifications	# Proteins	Master Protein Accessions	Protein Accessions	# Missed Cleavages	Charge	DeltaScore	DeltaCn	Rank	Search Engine Rank	m/z [Da]	Ions Score	# Protein Groups	Identity Strict	Identity Relaxed	Expectation Value	Percolator q-Value	Percolator PEP
High	Sequest HT (A12)		9	A0A8I5KWT8	A0A024QZJ6; A0A8I5KWT8; A0A0U4BW16; P35749; Q86XU5; B4E3S1; A0A024R1N1; A0A7R6KYT5; B1PS43	1	2	0.456	0	1	1	552.304		1				0.008801	0.18
High	Mascot (A13)		9	A0A8I5KWT8	A0A024QZJ6; A0A8I5KWT8; A0A0U4BW16; P35749; Q86XU5; B4E3S1; A0A024R1N1; A0A7R6KYT5; B1PS43	1	2	0.8605	0	1	1	552.304	43	1	45	38	0.0199296	0.001397	0.004515
High	Mascot (A13)		9	A0A8I5KWT8	A0A024QZJ6; A0A8I5KWT8; A0A0U4BW16; P35749; Q86XU5; B4E3S1; A0A024R1N1; A0A7R6KYT5; B1PS43	1	2	0.8485	0	1	1	552.304	33	1	45	38	0.180509	0.001397	0.01243
High	Mascot (A13)		9	A0A8I5KWT8	A0A024QZJ6; A0A8I5KWT8; A0A0U4BW16; P35749; Q86XU5; B4E3S1; A0A024R1N1; A0A7R6KYT5; B1PS43	1	2	0.7949	0	1	1	552.304	39	1	45	38	0.0532719	0.004802	0.1275
[K].SGFEPASLK.[E]		1	9	8	A0A8I5KWT8	A0A8I5KWT8 [39-47]		0	935.483	High	High	High
Confidence	Identifying Node	Modifications	# Proteins	Master Protein Accessions	Protein Accessions	# Missed Cleavages	Charge	DeltaScore	DeltaCn	Rank	Search Engine Rank	m/z [Da]	Ions Score	# Protein Groups	Identity Strict	Identity Relaxed	Expectation Value	Percolator q-Value	Percolator PEP
High	Sequest HT (A12)		9	A0A8I5KWT8	Q5BKV1; A0A8I5KWT8; A0A8I5KU92; A0A0U4BW16; Q86XU5; A0A8I5KYI1; B4E3S1; A0A024R1N1; B1AH99	0	2	0.6279	0	1	1	468.245		1				0.001339	0.004733
High	Sequest HT (A12)		9	A0A8I5KWT8	Q5BKV1; A0A8I5KWT8; A0A8I5KU92; A0A0U4BW16; Q86XU5; A0A8I5KYI1; B4E3S1; A0A024R1N1; B1AH99	0	2	0.6667	0	1	1	468.245		1				0.001339	0.005251
High	Sequest HT (A12)		9	A0A8I5KWT8	Q5BKV1; A0A8I5KWT8; A0A8I5KU92; A0A0U4BW16; Q86XU5; A0A8I5KYI1; B4E3S1; A0A024R1N1; B1AH99	0	2	0.6766	0	1	1	468.245		1				0.001339	0.005092
High	Sequest HT (A12)		9	A0A8I5KWT8	Q5BKV1; A0A8I5KWT8; A0A8I5KU92; A0A0U4BW16; Q86XU5; A0A8I5KYI1; B4E3S1; A0A024R1N1; B1AH99	0	2	0.6	0	1	1	468.246		1				0.001339	0.06767
High	Mascot (A13)		9	A0A8I5KWT8	Q5BKV1; A0A8I5KWT8; A0A8I5KU92; A0A0U4BW16; Q86XU5; A0A8I5KYI1; B4E3S1; A0A024R1N1; B1AH99	0	2	0.9024	0	1	1	468.245	41	1	46	39	0.0302677	0.001397	0.01122
High	Mascot (A13)		9	A0A8I5KWT8	Q5BKV1; A0A8I5KWT8; A0A8I5KU92; A0A0U4BW16; Q86XU5; A0A8I5KYI1; B4E3S1; A0A024R1N1; B1AH99	0	2	0.9024	0	1	1	468.245	41	1	46	39	0.0363061	0.001397	0.02812
High	Mascot (A13)		9	A0A8I5KWT8	Q5BKV1; A0A8I5KWT8; A0A8I5KU92; A0A0U4BW16; Q86XU5; A0A8I5KYI1; B4E3S1; A0A024R1N1; B1AH99	0	2	0.9184	0	1	1	468.245	49	1	46	39	0.00553657	0.001397	0.02829
High	Mascot (A13)		9	A0A8I5KWT8	Q5BKV1; A0A8I5KWT8; A0A8I5KU92; A0A0U4BW16; Q86XU5; A0A8I5KYI1; B4E3S1; A0A024R1N1; B1AH99	0	2	0.92	0	1	1	468.246	25	1	46	39	1.28009	0.004802	0.1203
[K].SMEAEMIQLQEELAAAER.[A]	2xOxidation [M2; M6]	1	4	2	A0A8I5KWT8	A0A8I5KWT8 [1698-1715]		0	2080.95	High	High	High
Confidence	Identifying Node	Modifications	# Proteins	Master Protein Accessions	Protein Accessions	# Missed Cleavages	Charge	DeltaScore	DeltaCn	Rank	Search Engine Rank	m/z [Da]	Ions Score	# Protein Groups	Identity Strict	Identity Relaxed	Expectation Value	Percolator q-Value	Percolator PEP
High	Sequest HT (A12)	M2(Oxidation); M6(Oxidation)	4	A0A8I5KWT8	A0A8I5KWT8; A0A0U4BW16; Q6ZNL4; A0A024R1N1	0	3	0.4272	0	1	1	694.321		1				0.001339	0.02513
High	Mascot (A13)	M2(Oxidation); M6(Oxidation)	4	A0A8I5KWT8	A0A8I5KWT8; A0A0U4BW16; Q6ZNL4; A0A024R1N1	0	3	0.766	0	1	1	694.321	47	1	47	40	0.010713	0.001397	0.006016
[K].TDLLLEPYNK.[Y]		1	4	7	A0A8I5KWT8	A0A8I5KWT8 [290-299]		0	1205.64	High	High	High
Confidence	Identifying Node	Modifications	# Proteins	Master Protein Accessions	Protein Accessions	# Missed Cleavages	Charge	DeltaScore	DeltaCn	Rank	Search Engine Rank	m/z [Da]	Ions Score	# Protein Groups	Identity Strict	Identity Relaxed	Expectation Value	Percolator q-Value	Percolator PEP
High	Sequest HT (A12)		4	A0A8I5KWT8	A0A8I5KWT8; Q86XU5; B4E3S1; A0A024R1N1	0	2	0.5541	0	1	1	603.325		1				0.001339	0.01804
High	Sequest HT (A12)		4	A0A8I5KWT8	A0A8I5KWT8; Q86XU5; B4E3S1; A0A024R1N1	0	2	0.526	0	1	1	603.324		1				0.001339	0.04596
High	Sequest HT (A12)		4	A0A8I5KWT8	A0A8I5KWT8; Q86XU5; B4E3S1; A0A024R1N1	0	2	0.5615	0	1	1	603.324		1				0.001339	0.05708
High	Sequest HT (A12)		4	A0A8I5KWT8	A0A8I5KWT8; Q86XU5; B4E3S1; A0A024R1N1	0	2	0.4919	0	1	1	603.326		1				0.001339	0.0339
High	Mascot (A13)		4	A0A8I5KWT8	A0A8I5KWT8; Q86XU5; B4E3S1; A0A024R1N1	0	2	0.8958	0	1	1	603.324	48	1	49	42	0.0122016	0.001397	0.01856
High	Mascot (A13)		4	A0A8I5KWT8	A0A8I5KWT8; Q86XU5; B4E3S1; A0A024R1N1	0	2	0.8958	0	1	1	603.324	48	1	49	42	0.0125724	0.001397	0.00597
High	Mascot (A13)		4	A0A8I5KWT8	A0A8I5KWT8; Q86XU5; B4E3S1; A0A024R1N1	0	2	0.8958	0	1	1	603.325	48	1	48	41	0.0101662	0.001397	0.01576
[K].TELEDTLDSTAAQQELR.[S]		1	4	9	A0A8I5KWT8	A0A8I5KWT8 [1167-1183]		0	1919.92	High	High	High
Confidence	Identifying Node	Modifications	# Proteins	Master Protein Accessions	Protein Accessions	# Missed Cleavages	Charge	DeltaScore	DeltaCn	Rank	Search Engine Rank	m/z [Da]	Ions Score	# Protein Groups	Identity Strict	Identity Relaxed	Expectation Value	Percolator q-Value	Percolator PEP
High	Sequest HT (A12)		4	A0A8I5KWT8	A0A8I5KWT8; A0A0U4BW16; Q86XU5; A0A024R1N1	0	2	0.6767	0	1	1	960.462		1				0.001339	0.001014
High	Sequest HT (A12)		4	A0A8I5KWT8	A0A8I5KWT8; A0A0U4BW16; Q86XU5; A0A024R1N1	0	2	0.6446	0	1	1	960.462		1				0.001339	5.013e-05
High	Sequest HT (A12)		4	A0A8I5KWT8	A0A8I5KWT8; A0A0U4BW16; Q86XU5; A0A024R1N1	0	3	0.1241	0	1	1	640.645		1				0.004499	0.1442
High	Sequest HT (A12)		4	A0A8I5KWT8	A0A8I5KWT8; A0A0U4BW16; Q86XU5; A0A024R1N1	0	2	0.6163	0	1	1	960.463		1				0.001339	0.0002789
High	Sequest HT (A12)		4	A0A8I5KWT8	A0A8I5KWT8; A0A0U4BW16; Q86XU5; A0A024R1N1	0	3	0.5442	0	1	1	640.645		1				0.001339	0.001717
High	Mascot (A13)		4	A0A8I5KWT8	A0A8I5KWT8; A0A0U4BW16; Q86XU5; A0A024R1N1	0	2	0.9348	0	1	1	960.462	92	1	51	44	9.58345e-07	0.001397	2.718e-05
High	Mascot (A13)		4	A0A8I5KWT8	A0A8I5KWT8; A0A0U4BW16; Q86XU5; A0A024R1N1	0	2	1	0	1	1	960.462	102	1	51	44	9.95732e-08	0.001397	1.579e-05
High	Mascot (A13)		4	A0A8I5KWT8	A0A8I5KWT8; A0A0U4BW16; Q86XU5; A0A024R1N1	0	2	0.9904	0	1	1	960.463	104	1	51	44	5.54473e-08	0.001397	1.469e-06
High	Mascot (A13)		4	A0A8I5KWT8	A0A8I5KWT8; A0A0U4BW16; Q86XU5; A0A024R1N1	0	3	0.9815	0	1	1	640.645	54	1	51	44	0.00566557	0.001397	0.001431
[R].TEMEDLMSSK.[D]		1	5	6	A0A8I5KWT8	A0A8I5KWT8 [1525-1534]		0	1170.5	High	High	High
Confidence	Identifying Node	Modifications	# Proteins	Master Protein Accessions	Protein Accessions	# Missed Cleavages	Charge	DeltaScore	DeltaCn	Rank	Search Engine Rank	m/z [Da]	Ions Score	# Protein Groups	Identity Strict	Identity Relaxed	Expectation Value	Percolator q-Value	Percolator PEP
High	Sequest HT (A12)		5	A0A8I5KWT8	A0A8I5KWT8; A0A0U4BW16; Q2PS10; Q6ZNL4; A0A024R1N1	0	2	0.5644	0	1	1	585.755		1				0.001339	0.06473
High	Mascot (A13)		5	A0A8I5KWT8	A0A8I5KWT8; A0A0U4BW16; Q2PS10; Q6ZNL4; A0A024R1N1	0	2	0.9375	0	1	1	585.755	64	1	41	34	5.28686e-05	0.001397	0.004871
High	Mascot (A13)		5	A0A8I5KWT8	A0A8I5KWT8; A0A0U4BW16; Q2PS10; Q6ZNL4; A0A024R1N1	0	2	1	0	1	1	585.755	50	1	41	34	0.0011874	0.001397	0.006559
High	Mascot (A13)		5	A0A8I5KWT8	A0A8I5KWT8; A0A0U4BW16; Q2PS10; Q6ZNL4; A0A024R1N1	0	2	1	0	1	1	585.755	64	1	41	34	5.86038e-05	0.001397	0.006574
High	Sequest HT (A12)		5	A0A8I5KWT8	A0A8I5KWT8; A0A0U4BW16; Q2PS10; Q6ZNL4; A0A024R1N1	0	2	0.5506	0	1	1	585.755		1				0.001339	0.004756
High	Sequest HT (A12)		5	A0A8I5KWT8	A0A8I5KWT8; A0A0U4BW16; Q2PS10; Q6ZNL4; A0A024R1N1	0	2	0.5547	0	1	1	585.755		1				0.001339	0.005601
[R].TEMEDLMSSK.[D]	1xOxidation [M]	1	5	12	A0A8I5KWT8	A0A8I5KWT8 [1525-1534]		0	1186.5	High	High	High
Confidence	Identifying Node	Modifications	# Proteins	Master Protein Accessions	Protein Accessions	# Missed Cleavages	Charge	DeltaScore	DeltaCn	Rank	Search Engine Rank	m/z [Da]	Ions Score	# Protein Groups	Identity Strict	Identity Relaxed	Expectation Value	Percolator q-Value	Percolator PEP
High	Mascot (A13)	M7(Oxidation)	5	A0A8I5KWT8	A0A8I5KWT8; A0A0U4BW16; Q2PS10; Q6ZNL4; A0A024R1N1	0	2	1	0	1	1	593.751	34	1	37	30	0.0211101	0.001397	0.03499
High	Mascot (A13)	M3(Oxidation)	5	A0A8I5KWT8	A0A8I5KWT8; A0A0U4BW16; Q2PS10; Q6ZNL4; A0A024R1N1	0	2	0.8519	0	1	1	593.751	54	1	37	30	0.00019342	0.001397	0.02054
High	Mascot (A13)	M3(Oxidation)	5	A0A8I5KWT8	A0A8I5KWT8; A0A0U4BW16; Q2PS10; Q6ZNL4; A0A024R1N1	0	2	0.34	0	1	1	593.752	50	1	38	31	0.000695411	0.001397	0.02666
High	Sequest HT (A12)	M7(Oxidation)	5	A0A8I5KWT8	A0A8I5KWT8; A0A0U4BW16; Q2PS10; Q6ZNL4; A0A024R1N1	0	2	0.5049	0	1	1	593.751		1				0.001339	0.004913
High	Sequest HT (A12)	M7(Oxidation)	5	A0A8I5KWT8	A0A8I5KWT8; A0A0U4BW16; Q2PS10; Q6ZNL4; A0A024R1N1	0	2	0.541	0	1	1	593.752		1				0.001339	0.003728
High	Sequest HT (A12)	M7(Oxidation)	5	A0A8I5KWT8	A0A8I5KWT8; A0A0U4BW16; Q2PS10; Q6ZNL4; A0A024R1N1	0	2	0.2597	0	1	1	593.752		1				0.001339	0.004172
High	Sequest HT (A12)	M3(Oxidation)	5	A0A8I5KWT8	A0A8I5KWT8; A0A0U4BW16; Q2PS10; Q6ZNL4; A0A024R1N1	0	2	0.1719	0	1	1	593.752		1				0.001339	0.01284
High	Sequest HT (A12)	M3(Oxidation)	5	A0A8I5KWT8	A0A8I5KWT8; A0A0U4BW16; Q2PS10; Q6ZNL4; A0A024R1N1	0	2	0.4777	0	1	1	593.752		1				0.001339	0.04746
High	Sequest HT (A12)	M3(Oxidation)	5	A0A8I5KWT8	A0A8I5KWT8; A0A0U4BW16; Q2PS10; Q6ZNL4; A0A024R1N1	0	2	0.4079	0	1	1	593.751		1				0.001339	0.04044
High	Mascot (A13)	M3(Oxidation)	5	A0A8I5KWT8	A0A8I5KWT8; A0A0U4BW16; Q2PS10; Q6ZNL4; A0A024R1N1	0	2	0.8889	0	1	1	593.752	54	1	38	31	0.000249598	0.001397	0.02407
High	Mascot (A13)	M7(Oxidation)	5	A0A8I5KWT8	A0A8I5KWT8; A0A0U4BW16; Q2PS10; Q6ZNL4; A0A024R1N1	0	2	0.3091	0	1	1	593.752	55	1	37	30	0.000147166	0.001397	0.003808
High	Mascot (A13)	M7(Oxidation)	5	A0A8I5KWT8	A0A8I5KWT8; A0A0U4BW16; Q2PS10; Q6ZNL4; A0A024R1N1	0	2	0.8571	0	1	1	593.752	56	1	37	30	0.00013766	0.001397	0.003885
[R].TEMEDLMSSK.[D]	2xOxidation [M3; M7]	1	5	16	A0A8I5KWT8	A0A8I5KWT8 [1525-1534]		0	1202.49	High	High	High
Confidence	Identifying Node	Modifications	# Proteins	Master Protein Accessions	Protein Accessions	# Missed Cleavages	Charge	DeltaScore	DeltaCn	Rank	Search Engine Rank	m/z [Da]	Ions Score	# Protein Groups	Identity Strict	Identity Relaxed	Expectation Value	Percolator q-Value	Percolator PEP
High	Mascot (A13)	M3(Oxidation); M7(Oxidation)	5	A0A8I5KWT8	A0A8I5KWT8; A0A0U4BW16; Q2PS10; Q6ZNL4; A0A024R1N1	0	2	1	0	1	1	601.75	46	1	35	28	0.000838283	0.001397	0.008964
High	Mascot (A13)	M3(Oxidation); M7(Oxidation)	5	A0A8I5KWT8	A0A8I5KWT8; A0A0U4BW16; Q2PS10; Q6ZNL4; A0A024R1N1	0	2	1	0	1	1	601.75	38	1	35	28	0.00603102	0.001397	0.02106
High	Mascot (A13)	M3(Oxidation); M7(Oxidation)	5	A0A8I5KWT8	A0A8I5KWT8; A0A0U4BW16; Q2PS10; Q6ZNL4; A0A024R1N1	0	2	1	0	1	1	601.75	36	1	35	28	0.00882931	0.001397	0.02435
High	Mascot (A13)	M3(Oxidation); M7(Oxidation)	5	A0A8I5KWT8	A0A8I5KWT8; A0A0U4BW16; Q2PS10; Q6ZNL4; A0A024R1N1	0	2	1	0	1	1	601.75	38	1	35	28	0.00545666	0.001397	0.01241
High	Mascot (A13)	M3(Oxidation); M7(Oxidation)	5	A0A8I5KWT8	A0A8I5KWT8; A0A0U4BW16; Q2PS10; Q6ZNL4; A0A024R1N1	0	2	1	0	1	1	601.75	41	1	35	28	0.00303081	0.001397	0.0391
High	Mascot (A13)	M3(Oxidation); M7(Oxidation)	5	A0A8I5KWT8	A0A8I5KWT8; A0A0U4BW16; Q2PS10; Q6ZNL4; A0A024R1N1	0	2	1	0	1	1	601.75	37	1	35	28	0.00738726	0.001397	0.008139
High	Sequest HT (A12)	M3(Oxidation); M7(Oxidation)	5	A0A8I5KWT8	A0A8I5KWT8; A0A0U4BW16; Q2PS10; Q6ZNL4; A0A024R1N1	0	2	0.6111	0	1	1	601.75		1				0.001339	0.007266
High	Sequest HT (A12)	M3(Oxidation); M7(Oxidation)	5	A0A8I5KWT8	A0A8I5KWT8; A0A0U4BW16; Q2PS10; Q6ZNL4; A0A024R1N1	0	2	0.5238	0	1	1	601.75		1				0.001339	0.005307
High	Sequest HT (A12)	M3(Oxidation); M7(Oxidation)	5	A0A8I5KWT8	A0A8I5KWT8; A0A0U4BW16; Q2PS10; Q6ZNL4; A0A024R1N1	0	2	0.6382	0	1	1	601.75		1				0.001339	0.008928
High	Sequest HT (A12)	M3(Oxidation); M7(Oxidation)	5	A0A8I5KWT8	A0A8I5KWT8; A0A0U4BW16; Q2PS10; Q6ZNL4; A0A024R1N1	0	2	0.5806	0	1	1	601.75		1				0.001339	0.01697
High	Sequest HT (A12)	M3(Oxidation); M7(Oxidation)	5	A0A8I5KWT8	A0A8I5KWT8; A0A0U4BW16; Q2PS10; Q6ZNL4; A0A024R1N1	0	2	0.6715	0	1	1	601.75		1				0.001339	0.06376
High	Sequest HT (A12)	M3(Oxidation); M7(Oxidation)	5	A0A8I5KWT8	A0A8I5KWT8; A0A0U4BW16; Q2PS10; Q6ZNL4; A0A024R1N1	0	2	0.6227	0	1	1	601.751		1				0.001339	0.01715
High	Sequest HT (A12)	M3(Oxidation); M7(Oxidation)	5	A0A8I5KWT8	A0A8I5KWT8; A0A0U4BW16; Q2PS10; Q6ZNL4; A0A024R1N1	0	2	0.6286	0	1	1	601.75		1				0.001339	0.01194
High	Sequest HT (A12)	M3(Oxidation); M7(Oxidation)	5	A0A8I5KWT8	A0A8I5KWT8; A0A0U4BW16; Q2PS10; Q6ZNL4; A0A024R1N1	0	2	0.6774	0	1	1	601.751		1				0.001339	0.01241
High	Mascot (A13)	M3(Oxidation); M7(Oxidation)	5	A0A8I5KWT8	A0A8I5KWT8; A0A0U4BW16; Q2PS10; Q6ZNL4; A0A024R1N1	0	2	1	0	1	1	601.751	37	1	34	27	0.00474571	0.001397	0.01317
High	Mascot (A13)	M3(Oxidation); M7(Oxidation)	5	A0A8I5KWT8	A0A8I5KWT8; A0A0U4BW16; Q2PS10; Q6ZNL4; A0A024R1N1	0	2	1	0	1	1	601.751	43	1	34	27	0.00119757	0.001397	0.05471
[R].TEMEDLMSSKDDVGK.[S]	1xOxidation [M7]	1	4	3	A0A8I5KWT8	A0A8I5KWT8 [1525-1539]		1	1700.74	High	High	High
Confidence	Identifying Node	Modifications	# Proteins	Master Protein Accessions	Protein Accessions	# Missed Cleavages	Charge	DeltaScore	DeltaCn	Rank	Search Engine Rank	m/z [Da]	Ions Score	# Protein Groups	Identity Strict	Identity Relaxed	Expectation Value	Percolator q-Value	Percolator PEP
High	Sequest HT (A12)	M7(Oxidation)	4	A0A8I5KWT8	A0A8I5KWT8; A0A0U4BW16; Q6ZNL4; A0A024R1N1	1	3	0.2322	0	1	1	567.584		1				0.003576	0.1277
High	Sequest HT (A12)	M7(Oxidation)	4	A0A8I5KWT8	A0A8I5KWT8; A0A0U4BW16; Q6ZNL4; A0A024R1N1	1	3	0.254	0	1	1	567.582		1				0.001339	0.01354
High	Mascot (A13)	M7(Oxidation)	4	A0A8I5KWT8	A0A8I5KWT8; A0A0U4BW16; Q6ZNL4; A0A024R1N1	1	3	0.7429	0	1	1	567.582	35	1	48	41	0.215604	0.001397	0.0029
[R].TEMEDLMSSKDDVGK.[S]	2xOxidation [M3; M7]	1	4	6	A0A8I5KWT8	A0A8I5KWT8 [1525-1539]		1	1716.73	High	High	High
Confidence	Identifying Node	Modifications	# Proteins	Master Protein Accessions	Protein Accessions	# Missed Cleavages	Charge	DeltaScore	DeltaCn	Rank	Search Engine Rank	m/z [Da]	Ions Score	# Protein Groups	Identity Strict	Identity Relaxed	Expectation Value	Percolator q-Value	Percolator PEP
High	Sequest HT (A12)	M3(Oxidation); M7(Oxidation)	4	A0A8I5KWT8	A0A8I5KWT8; A0A0U4BW16; Q6ZNL4; A0A024R1N1	1	3	0.6721	0	1	1	572.917		1				0.001339	0.005082
High	Sequest HT (A12)	M3(Oxidation); M7(Oxidation)	4	A0A8I5KWT8	A0A8I5KWT8; A0A0U4BW16; Q6ZNL4; A0A024R1N1	1	2	0.7239	0	1	1	858.87		1				0.002541	0.07476
High	Sequest HT (A12)	M3(Oxidation); M7(Oxidation)	4	A0A8I5KWT8	A0A8I5KWT8; A0A0U4BW16; Q6ZNL4; A0A024R1N1	1	3	0.7233	0	1	1	572.915		1				0.001339	0.002631
High	Mascot (A13)	M3(Oxidation); M7(Oxidation)	4	A0A8I5KWT8	A0A8I5KWT8; A0A0U4BW16; Q6ZNL4; A0A024R1N1	1	3	1	0	1	1	572.915	50	1	40	33	0.00105718	0.001397	0.0116
High	Mascot (A13)	M3(Oxidation); M7(Oxidation)	4	A0A8I5KWT8	A0A8I5KWT8; A0A0U4BW16; Q6ZNL4; A0A024R1N1	1	2	1	0	1	1	858.87	37	1	40	33	0.0223267	0.001397	0.02388
High	Mascot (A13)	M3(Oxidation); M7(Oxidation)	4	A0A8I5KWT8	A0A8I5KWT8; A0A0U4BW16; Q6ZNL4; A0A024R1N1	1	3	1	0	1	1	572.917	28	1	39	32	0.157729	0.001397	0.001058
[K].THEAQIQEMR.[Q]		1	4	11	A0A8I5KWT8	A0A8I5KWT8 [1203-1212]		0	1242.59	High	High	High
Confidence	Identifying Node	Modifications	# Proteins	Master Protein Accessions	Protein Accessions	# Missed Cleavages	Charge	DeltaScore	DeltaCn	Rank	Search Engine Rank	m/z [Da]	Ions Score	# Protein Groups	Identity Strict	Identity Relaxed	Expectation Value	Percolator q-Value	Percolator PEP
High	Sequest HT (A12)		4	A0A8I5KWT8	A0A8I5KWT8; A0A0U4BW16; Q86XU5; A0A024R1N1	0	2	0.4889	0	1	1	621.799		1				0.001339	0.001962
High	Sequest HT (A12)		4	A0A8I5KWT8	A0A8I5KWT8; A0A0U4BW16; Q86XU5; A0A024R1N1	0	2	0.5625	0	1	1	621.798		1				0.001339	0.0005577
High	Sequest HT (A12)		4	A0A8I5KWT8	A0A8I5KWT8; A0A0U4BW16; Q86XU5; A0A024R1N1	0	2	0.5927	0	1	1	621.798		1				0.009751	0.1953
High	Sequest HT (A12)		4	A0A8I5KWT8	A0A8I5KWT8; A0A0U4BW16; Q86XU5; A0A024R1N1	0	2	0.4926	0	1	1	621.798		1				0.001339	0.02555
High	Mascot (A13)		4	A0A8I5KWT8	A0A8I5KWT8; A0A0U4BW16; Q86XU5; A0A024R1N1	0	2	0.9268	0	1	1	621.798	41	1	48	41	0.0557906	0.001397	0.05085
High	Mascot (A13)		4	A0A8I5KWT8	A0A8I5KWT8; A0A0U4BW16; Q86XU5; A0A024R1N1	0	2	0.8923	0	1	1	621.798	65	1	48	41	0.000196138	0.001397	0.001121
High	Mascot (A13)		4	A0A8I5KWT8	A0A8I5KWT8; A0A0U4BW16; Q86XU5; A0A024R1N1	0	3	0.9149	0	1	1	414.868	47	1	48	41	0.012262	0.001397	0.02727
High	Mascot (A13)		4	A0A8I5KWT8	A0A8I5KWT8; A0A0U4BW16; Q86XU5; A0A024R1N1	0	3	0.902	0	1	1	414.868	51	1	48	41	0.00536449	0.009302	0.1552
High	Mascot (A13)		4	A0A8I5KWT8	A0A8I5KWT8; A0A0U4BW16; Q86XU5; A0A024R1N1	0	2	0.8431	0	1	1	621.798	51	1	48	41	0.00499492	0.004802	0.1271
High	Mascot (A13)		4	A0A8I5KWT8	A0A8I5KWT8; A0A0U4BW16; Q86XU5; A0A024R1N1	0	3	0.88	0	1	1	414.868	50	1	48	41	0.00599185	0.004802	0.1296
High	Mascot (A13)		4	A0A8I5KWT8	A0A8I5KWT8; A0A0U4BW16; Q86XU5; A0A024R1N1	0	2	0.7885	0	1	1	621.799	52	1	48	41	0.0041837	0.001397	0.003655
[KR].TQLEELEDELQATEDAK.[L]		2	13	4	A0A8I5KWT8; P35580	A0A8I5KWT8 [1560-1576]; P35580 [1546-1562]		0	1961.92	High	High	High
Confidence	Identifying Node	Modifications	# Proteins	Master Protein Accessions	Protein Accessions	# Missed Cleavages	Charge	DeltaScore	DeltaCn	Rank	Search Engine Rank	m/z [Da]	Ions Score	# Protein Groups	Identity Strict	Identity Relaxed	Expectation Value	Percolator q-Value	Percolator PEP
High	Sequest HT (A12)		13	A0A8I5KWT8; P35580	A0A024QZJ6; A0A8I5KWT8; P35580; A0A8I5KZ38; A0A0U4BW16; Q66K75; P35749; Q6ZNL4; O14729; A0A024R1N1; O14794; A0A7R6KYT5; B1PS43	0	2	0.5973	0	1	1	981.462		2				0.001339	0.0001845
High	Sequest HT (A12)		13	A0A8I5KWT8; P35580	A0A024QZJ6; A0A8I5KWT8; P35580; A0A8I5KZ38; A0A0U4BW16; Q66K75; P35749; Q6ZNL4; O14729; A0A024R1N1; O14794; A0A7R6KYT5; B1PS43	0	2	0.6599	0	1	1	981.461		2				0.001339	0.001776
High	Mascot (A13)		13	A0A8I5KWT8; P35580	A0A024QZJ6; A0A8I5KWT8; P35580; A0A8I5KZ38; A0A0U4BW16; Q66K75; P35749; Q6ZNL4; O14729; A0A024R1N1; O14794; A0A7R6KYT5; B1PS43	0	2	0.9355	0	1	1	981.461	93	2	48	41	3.66005e-07	0.001397	0.0004452
High	Mascot (A13)		13	A0A8I5KWT8; P35580	A0A024QZJ6; A0A8I5KWT8; P35580; A0A8I5KZ38; A0A0U4BW16; Q66K75; P35749; Q6ZNL4; O14729; A0A024R1N1; O14794; A0A7R6KYT5; B1PS43	0	2	0.899	0	1	1	981.462	99	2	48	41	7.96933e-08	0.001397	4.025e-05
[K].VEAQLQELQVK.[F]		1	4	6	A0A8I5KWT8	A0A8I5KWT8 [1271-1281]		0	1284.72	High	High	High
Confidence	Identifying Node	Modifications	# Proteins	Master Protein Accessions	Protein Accessions	# Missed Cleavages	Charge	DeltaScore	DeltaCn	Rank	Search Engine Rank	m/z [Da]	Ions Score	# Protein Groups	Identity Strict	Identity Relaxed	Expectation Value	Percolator q-Value	Percolator PEP
High	Sequest HT (A12)		4	A0A8I5KWT8	A0A8I5KWT8; A0A0U4BW16; Q86XU5; A0A024R1N1	0	2	0.3786	0	1	1	642.862		1				0.001339	0.002064
High	Sequest HT (A12)		4	A0A8I5KWT8	A0A8I5KWT8; A0A0U4BW16; Q86XU5; A0A024R1N1	0	2	0.4686	0	1	1	642.862		1				0.001339	0.000648
High	Sequest HT (A12)		4	A0A8I5KWT8	A0A8I5KWT8; A0A0U4BW16; Q86XU5; A0A024R1N1	0	2	0.4672	0	1	1	642.862		1				0.001339	0.001267
High	Mascot (A13)		4	A0A8I5KWT8	A0A8I5KWT8; A0A0U4BW16; Q86XU5; A0A024R1N1	0	2	0.7213	0	1	1	642.862	61	1	54	47	0.00201558	0.001397	0.00108
High	Mascot (A13)		4	A0A8I5KWT8	A0A8I5KWT8; A0A0U4BW16; Q86XU5; A0A024R1N1	0	2	0.7458	0	1	1	642.862	59	1	54	47	0.00399392	0.001397	0.001133
High	Mascot (A13)		4	A0A8I5KWT8	A0A8I5KWT8; A0A0U4BW16; Q86XU5; A0A024R1N1	0	2	0.6327	0	1	1	642.862	49	1	54	47	0.0358271	0.001397	0.003942
[K].VEDMAELTCLNEASVLHNLK.[DE]	1xCarbamidomethyl [C9]; 1xOxidation [M4]	2	14	2	A0A8I5KWT8; P35580	A0A8I5KWT8 [83-102]; P35580 [87-106]		0	2302.11	High	High	High
Confidence	Identifying Node	Modifications	# Proteins	Master Protein Accessions	Protein Accessions	# Missed Cleavages	Charge	DeltaScore	DeltaCn	Rank	Search Engine Rank	m/z [Da]	Ions Score	# Protein Groups	Identity Strict	Identity Relaxed	Expectation Value	Percolator q-Value	Percolator PEP
High	Sequest HT (A12)	M4(Oxidation); C9(Carbamidomethyl)	14	A0A8I5KWT8; P35580	A0A8I5KSC2; Q5BKV1; A0A8I5KWT8; P35580; A0A8I5KU92; A0A8I5KZ38; A0A0U4BW16; Q86XU5; A0A8I5KTT7; A0A8I5KYI1; B4E3S1; A0A024R1N1; G1UI33; B1AH99	0	3	0.7291	0	1	1	768.04		2				0.001339	3.376e-06
High	Mascot (A13)	M4(Oxidation); C9(Carbamidomethyl)	14	A0A8I5KWT8; P35580	A0A8I5KSC2; Q5BKV1; A0A8I5KWT8; P35580; A0A8I5KU92; A0A8I5KZ38; A0A0U4BW16; Q86XU5; A0A8I5KTT7; A0A8I5KYI1; B4E3S1; A0A024R1N1; G1UI33; B1AH99	0	3	1	0	1	1	768.04	102	2	50	43	8.49016e-08	0.001397	1.268e-05
[K].VKLQEMEGTVK.[S]		1	4	2	A0A8I5KWT8	A0A8I5KWT8 [1813-1823]		1	1261.68	High	High	High
Confidence	Identifying Node	Modifications	# Proteins	Master Protein Accessions	Protein Accessions	# Missed Cleavages	Charge	DeltaScore	DeltaCn	Rank	Search Engine Rank	m/z [Da]	Ions Score	# Protein Groups	Identity Strict	Identity Relaxed	Expectation Value	Percolator q-Value	Percolator PEP
High	Sequest HT (A12)		4	A0A8I5KWT8	A0A8I5KWT8; A0A0U4BW16; Q6ZNL4; A0A024R1N1	1	2	0.3878	0	1	1	631.345		1				0.002541	0.08319
High	Mascot (A13)		4	A0A8I5KWT8	A0A8I5KWT8; A0A0U4BW16; Q6ZNL4; A0A024R1N1	1	2	0.7333	0	1	1	631.345	30	1	46	39	0.406621	0.004802	0.1336
[K].VKPLLQVSR.[Q]		1	5	5	A0A8I5KWT8	A0A8I5KWT8 [855-863]		0	1039.66	High	High	High
Confidence	Identifying Node	Modifications	# Proteins	Master Protein Accessions	Protein Accessions	# Missed Cleavages	Charge	DeltaScore	DeltaCn	Rank	Search Engine Rank	m/z [Da]	Ions Score	# Protein Groups	Identity Strict	Identity Relaxed	Expectation Value	Percolator q-Value	Percolator PEP
High	Sequest HT (A12)		5	A0A8I5KWT8	A0A8I5KWT8; A0A0U4BW16; Q86XU5; B4E3S1; A0A024R1N1	0	2	0.044	0	1	1	520.335		1				0.003576	0.1228
High	Sequest HT (A12)		5	A0A8I5KWT8	A0A8I5KWT8; A0A0U4BW16; Q86XU5; B4E3S1; A0A024R1N1	0	2	0.0471	0	1	1	520.335		1				0.001339	0.05678
High	Sequest HT (A12)		5	A0A8I5KWT8	A0A8I5KWT8; A0A0U4BW16; Q86XU5; B4E3S1; A0A024R1N1	0	2	0.0425	0	1	1	520.335		1				0.001339	0.04408
High	Mascot (A13)		5	A0A8I5KWT8	A0A8I5KWT8; A0A0U4BW16; Q86XU5; B4E3S1; A0A024R1N1	0	2	0.0455	0	1	1	520.335	22	1	30	23	0.068421	0.002681	0.06559
High	Mascot (A13)		5	A0A8I5KWT8	A0A8I5KWT8; A0A0U4BW16; Q86XU5; B4E3S1; A0A024R1N1	0	2	0.25	0	1	1	520.335	32	1	30	23	0.00726423	0.001397	0.04369
[K].VIQYLAYVASSHK.[S]		1	8	2	A0A8I5KWT8	A0A8I5KWT8 [187-199]		0	1478.8	High	High	High
Confidence	Identifying Node	Modifications	# Proteins	Master Protein Accessions	Protein Accessions	# Missed Cleavages	Charge	DeltaScore	DeltaCn	Rank	Search Engine Rank	m/z [Da]	Ions Score	# Protein Groups	Identity Strict	Identity Relaxed	Expectation Value	Percolator q-Value	Percolator PEP
High	Sequest HT (A12)		8	A0A8I5KWT8	Q5BKV1; A0A8I5KWT8; A0A8I5KU92; Q86XU5; A0A8I5KYI1; B4E3S1; A0A024R1N1; Q9UMJ0	0	3	0.6504	0	1	1	493.607		1				0.001339	0.0009174
High	Mascot (A13)		8	A0A8I5KWT8	Q5BKV1; A0A8I5KWT8; A0A8I5KU92; Q86XU5; A0A8I5KYI1; B4E3S1; A0A024R1N1; Q9UMJ0	0	3	1	0	1	1	493.607	58	1	42	35	0.000267389	0.001397	0.00302
[R].VISGVLQLGNIVFK.[K]		1	4	2	A0A8I5KWT8	A0A8I5KWT8 [342-355]		0	1486.9	High	High	High
Confidence	Identifying Node	Modifications	# Proteins	Master Protein Accessions	Protein Accessions	# Missed Cleavages	Charge	DeltaScore	DeltaCn	Rank	Search Engine Rank	m/z [Da]	Ions Score	# Protein Groups	Identity Strict	Identity Relaxed	Expectation Value	Percolator q-Value	Percolator PEP
High	Sequest HT (A12)		4	A0A8I5KWT8	A0A8I5KWT8; Q86XU5; B4E3S1; A0A024R1N1	0	2	0.6755	0	1	1	743.956		1				0.001339	4.583e-05
High	Mascot (A13)		4	A0A8I5KWT8	A0A8I5KWT8; Q86XU5; B4E3S1; A0A024R1N1	0	2	1	0	1	1	743.956	81	1	48	41	5.86987e-06	0.001397	1.335e-05
[K].VMQEQGTHPK.[F]		1	4	11	A0A8I5KWT8	A0A8I5KWT8 [546-555]		0	1154.56	High	High	High
Confidence	Identifying Node	Modifications	# Proteins	Master Protein Accessions	Protein Accessions	# Missed Cleavages	Charge	DeltaScore	DeltaCn	Rank	Search Engine Rank	m/z [Da]	Ions Score	# Protein Groups	Identity Strict	Identity Relaxed	Expectation Value	Percolator q-Value	Percolator PEP
High	Sequest HT (A12)		4	A0A8I5KWT8	A0A8I5KWT8; Q86XU5; B4E3S1; A0A024R1N1	0	2	0.4242	0	1	1	577.784		1				0.003576	0.09585
High	Sequest HT (A12)		4	A0A8I5KWT8	A0A8I5KWT8; Q86XU5; B4E3S1; A0A024R1N1	0	2	0.4737	0	1	1	577.786		1				0.001339	0.04799
High	Sequest HT (A12)		4	A0A8I5KWT8	A0A8I5KWT8; Q86XU5; B4E3S1; A0A024R1N1	0	2	0.4682	0	1	1	577.785		1				0.001339	0.01275
High	Sequest HT (A12)		4	A0A8I5KWT8	A0A8I5KWT8; Q86XU5; B4E3S1; A0A024R1N1	0	2	0.5346	0	1	1	577.785		1				0.001339	0.004038
High	Sequest HT (A12)		4	A0A8I5KWT8	A0A8I5KWT8; Q86XU5; B4E3S1; A0A024R1N1	0	2	0.4963	0	1	1	577.785		1				0.001339	0.02934
High	Sequest HT (A12)		4	A0A8I5KWT8	A0A8I5KWT8; Q86XU5; B4E3S1; A0A024R1N1	0	2	0.527	0	1	1	577.785		1				0.001339	0.02381
High	Sequest HT (A12)		4	A0A8I5KWT8	A0A8I5KWT8; Q86XU5; B4E3S1; A0A024R1N1	0	2	0.4575	0	1	1	577.785		1				0.004499	0.1599
High	Mascot (A13)		4	A0A8I5KWT8	A0A8I5KWT8; Q86XU5; B4E3S1; A0A024R1N1	0	2	1	0	1	1	577.785	16	1	46	39	12.4026	0.001397	0.0263
High	Mascot (A13)		4	A0A8I5KWT8	A0A8I5KWT8; Q86XU5; B4E3S1; A0A024R1N1	0	2	1	0	1	1	577.785	33	1	46	39	0.238513	0.001397	0.01035
High	Mascot (A13)		4	A0A8I5KWT8	A0A8I5KWT8; Q86XU5; B4E3S1; A0A024R1N1	0	2	1	0	1	1	577.785	10	1	46	39	50.5257	0.003797	0.08052
High	Mascot (A13)		4	A0A8I5KWT8	A0A8I5KWT8; Q86XU5; B4E3S1; A0A024R1N1	0	2	1	0	1	1	577.785	34	1	44	37	0.112838	0.001397	0.008046
[K].VNKDDIQK.[M]		1	9	13	A0A8I5KWT8	A0A8I5KWT8 [67-74]		1	959.516	High	High	High
Confidence	Identifying Node	Modifications	# Proteins	Master Protein Accessions	Protein Accessions	# Missed Cleavages	Charge	DeltaScore	DeltaCn	Rank	Search Engine Rank	m/z [Da]	Ions Score	# Protein Groups	Identity Strict	Identity Relaxed	Expectation Value	Percolator q-Value	Percolator PEP
High	Sequest HT (A12)		9	A0A8I5KWT8	Q5BKV1; A0A8I5KWT8; A0A8I5KU92; A0A0U4BW16; Q86XU5; A0A8I5KYI1; B4E3S1; A0A024R1N1; B1AH99	1	2	0.4078	0	1	1	480.262		1				0.001339	0.05891
High	Sequest HT (A12)		9	A0A8I5KWT8	Q5BKV1; A0A8I5KWT8; A0A8I5KU92; A0A0U4BW16; Q86XU5; A0A8I5KYI1; B4E3S1; A0A024R1N1; B1AH99	1	2	0.435	0	1	1	480.261		1				0.001339	0.04738
High	Sequest HT (A12)		9	A0A8I5KWT8	Q5BKV1; A0A8I5KWT8; A0A8I5KU92; A0A0U4BW16; Q86XU5; A0A8I5KYI1; B4E3S1; A0A024R1N1; B1AH99	1	2	0.4469	0	1	1	480.262		1				0.001339	0.05056
High	Sequest HT (A12)		9	A0A8I5KWT8	Q5BKV1; A0A8I5KWT8; A0A8I5KU92; A0A0U4BW16; Q86XU5; A0A8I5KYI1; B4E3S1; A0A024R1N1; B1AH99	1	2	0.4131	0	1	1	480.261		1				0.001339	0.02281
High	Sequest HT (A12)		9	A0A8I5KWT8	Q5BKV1; A0A8I5KWT8; A0A8I5KU92; A0A0U4BW16; Q86XU5; A0A8I5KYI1; B4E3S1; A0A024R1N1; B1AH99	1	2	0.3803	0	1	1	480.262		1				0.001339	0.02411
High	Sequest HT (A12)		9	A0A8I5KWT8	Q5BKV1; A0A8I5KWT8; A0A8I5KU92; A0A0U4BW16; Q86XU5; A0A8I5KYI1; B4E3S1; A0A024R1N1; B1AH99	1	2	0.4619	0	1	1	480.262		1				0.002541	0.07585
High	Sequest HT (A12)		9	A0A8I5KWT8	Q5BKV1; A0A8I5KWT8; A0A8I5KU92; A0A0U4BW16; Q86XU5; A0A8I5KYI1; B4E3S1; A0A024R1N1; B1AH99	1	2	0.3478	0	1	1	480.262		1				0.001339	0.04747
High	Mascot (A13)		9	A0A8I5KWT8	Q5BKV1; A0A8I5KWT8; A0A8I5KU92; A0A0U4BW16; Q86XU5; A0A8I5KYI1; B4E3S1; A0A024R1N1; B1AH99	1	2	0.6667	0	1	1	480.261	36	1	48	41	0.191147	0.001397	0.01084
High	Mascot (A13)		9	A0A8I5KWT8	Q5BKV1; A0A8I5KWT8; A0A8I5KU92; A0A0U4BW16; Q86XU5; A0A8I5KYI1; B4E3S1; A0A024R1N1; B1AH99	1	2	0.6061	0	1	1	480.262	33	1	48	41	0.366748	0.001397	0.02807
High	Mascot (A13)		9	A0A8I5KWT8	Q5BKV1; A0A8I5KWT8; A0A8I5KU92; A0A0U4BW16; Q86XU5; A0A8I5KYI1; B4E3S1; A0A024R1N1; B1AH99	1	2	0.6757	0	1	1	480.262	37	1	48	41	0.141373	0.001397	0.03489
High	Mascot (A13)		9	A0A8I5KWT8	Q5BKV1; A0A8I5KWT8; A0A8I5KU92; A0A0U4BW16; Q86XU5; A0A8I5KYI1; B4E3S1; A0A024R1N1; B1AH99	1	2	0.6333	0	1	1	480.262	30	1	48	41	0.715102	0.001397	0.04593
High	Mascot (A13)		9	A0A8I5KWT8	Q5BKV1; A0A8I5KWT8; A0A8I5KU92; A0A0U4BW16; Q86XU5; A0A8I5KYI1; B4E3S1; A0A024R1N1; B1AH99	1	2	0.6842	0	1	1	480.262	38	1	48	41	0.125999	0.001397	0.0283
High	Mascot (A13)		9	A0A8I5KWT8	Q5BKV1; A0A8I5KWT8; A0A8I5KU92; A0A0U4BW16; Q86XU5; A0A8I5KYI1; B4E3S1; A0A024R1N1; B1AH99	1	2	0.56	0	1	1	480.262	25	1	48	41	2.19466	0.001397	0.01953
[K].VSHLLGINVTDFTR.[G]		1	4	22	A0A8I5KWT8	A0A8I5KWT8 [374-387]		0	1571.85	High	High	High
Confidence	Identifying Node	Modifications	# Proteins	Master Protein Accessions	Protein Accessions	# Missed Cleavages	Charge	DeltaScore	DeltaCn	Rank	Search Engine Rank	m/z [Da]	Ions Score	# Protein Groups	Identity Strict	Identity Relaxed	Expectation Value	Percolator q-Value	Percolator PEP
High	Sequest HT (A12)		4	A0A8I5KWT8	A0A8I5KWT8; Q86XU5; B4E3S1; A0A024R1N1	0	3	0.6082	0	1	1	524.623		1				0.001339	0.06156
High	Mascot (A13)		4	A0A8I5KWT8	A0A8I5KWT8; Q86XU5; B4E3S1; A0A024R1N1	0	2	0.9828	0	1	1	786.431	58	1	48	41	0.00104242	0.001397	0.0005094
High	Mascot (A13)		4	A0A8I5KWT8	A0A8I5KWT8; Q86XU5; B4E3S1; A0A024R1N1	0	3	1	0	1	1	524.623	56	1	48	41	0.0016186	0.001397	0.008915
High	Mascot (A13)		4	A0A8I5KWT8	A0A8I5KWT8; Q86XU5; B4E3S1; A0A024R1N1	0	3	1	0	1	1	524.623	58	1	48	41	0.000997863	0.001397	0.005246
High	Mascot (A13)		4	A0A8I5KWT8	A0A8I5KWT8; Q86XU5; B4E3S1; A0A024R1N1	0	3	1	0	1	1	524.623	61	1	48	41	0.000508324	0.001397	0.003422
High	Mascot (A13)		4	A0A8I5KWT8	A0A8I5KWT8; Q86XU5; B4E3S1; A0A024R1N1	0	3	1	0	1	1	524.623	58	1	48	41	0.00101424	0.001397	0.0066
High	Mascot (A13)		4	A0A8I5KWT8	A0A8I5KWT8; Q86XU5; B4E3S1; A0A024R1N1	0	2	0.9853	0	1	1	786.431	68	1	48	41	0.000115117	0.001397	0.0001976
High	Mascot (A13)		4	A0A8I5KWT8	A0A8I5KWT8; Q86XU5; B4E3S1; A0A024R1N1	0	2	0.987	0	1	1	786.431	77	1	48	41	1.26515e-05	0.001397	4.199e-06
High	Mascot (A13)		4	A0A8I5KWT8	A0A8I5KWT8; Q86XU5; B4E3S1; A0A024R1N1	0	3	1	0	1	1	524.623	58	1	48	41	0.00101892	0.001397	0.01438
High	Mascot (A13)		4	A0A8I5KWT8	A0A8I5KWT8; Q86XU5; B4E3S1; A0A024R1N1	0	3	1	0	1	1	524.623	58	1	48	41	0.000981609	0.001397	0.006013
High	Sequest HT (A12)		4	A0A8I5KWT8	A0A8I5KWT8; Q86XU5; B4E3S1; A0A024R1N1	0	3	0.6931	0	1	1	524.623		1				0.001339	0.005658
High	Sequest HT (A12)		4	A0A8I5KWT8	A0A8I5KWT8; Q86XU5; B4E3S1; A0A024R1N1	0	3	0.637	0	1	1	524.624		1				0.008801	0.1844
High	Sequest HT (A12)		4	A0A8I5KWT8	A0A8I5KWT8; Q86XU5; B4E3S1; A0A024R1N1	0	3	0.6168	0	1	1	524.624		1				0.004499	0.1625
High	Sequest HT (A12)		4	A0A8I5KWT8	A0A8I5KWT8; Q86XU5; B4E3S1; A0A024R1N1	0	3	0.6488	0	1	1	524.623		1				0.001339	0.01236
High	Sequest HT (A12)		4	A0A8I5KWT8	A0A8I5KWT8; Q86XU5; B4E3S1; A0A024R1N1	0	3	0.6152	0	1	1	524.623		1				0.004499	0.1443
High	Sequest HT (A12)		4	A0A8I5KWT8	A0A8I5KWT8; Q86XU5; B4E3S1; A0A024R1N1	0	2	0.6862	0	1	1	786.431		1				0.001339	0.002194
High	Sequest HT (A12)		4	A0A8I5KWT8	A0A8I5KWT8; Q86XU5; B4E3S1; A0A024R1N1	0	3	0.6396	0	1	1	524.623		1				0.001339	0.03621
High	Sequest HT (A12)		4	A0A8I5KWT8	A0A8I5KWT8; Q86XU5; B4E3S1; A0A024R1N1	0	2	0.602	0	1	1	786.431		1				0.001339	6.5e-05
High	Sequest HT (A12)		4	A0A8I5KWT8	A0A8I5KWT8; Q86XU5; B4E3S1; A0A024R1N1	0	3	0.6359	0	1	1	524.623		1				0.009751	0.1929
High	Sequest HT (A12)		4	A0A8I5KWT8	A0A8I5KWT8; Q86XU5; B4E3S1; A0A024R1N1	0	2	0.6192	0	1	1	786.431		1				0.001339	0.0004235
High	Mascot (A13)		4	A0A8I5KWT8	A0A8I5KWT8; Q86XU5; B4E3S1; A0A024R1N1	0	3	1	0	1	1	524.624	67	1	48	41	0.000147806	0.001397	0.001335
High	Mascot (A13)		4	A0A8I5KWT8	A0A8I5KWT8; Q86XU5; B4E3S1; A0A024R1N1	0	3	1	0	1	1	524.624	61	1	48	41	0.000500626	0.001397	0.006131
[R].YEILTPNSIPK.[G]		1	5	9	A0A8I5KWT8	A0A8I5KWT8 [742-752]		0	1274.7	High	High	High
Confidence	Identifying Node	Modifications	# Proteins	Master Protein Accessions	Protein Accessions	# Missed Cleavages	Charge	DeltaScore	DeltaCn	Rank	Search Engine Rank	m/z [Da]	Ions Score	# Protein Groups	Identity Strict	Identity Relaxed	Expectation Value	Percolator q-Value	Percolator PEP
High	Sequest HT (A12)		5	A0A8I5KWT8	A0A8I5KWT8; A0A0U4BW16; Q86XU5; B4E3S1; A0A024R1N1	0	2	0.5651	0	1	1	637.853		1				0.001339	0.001279
High	Sequest HT (A12)		5	A0A8I5KWT8	A0A8I5KWT8; A0A0U4BW16; Q86XU5; B4E3S1; A0A024R1N1	0	2	0.4391	0	1	1	637.852		1				0.001339	0.0006727
High	Sequest HT (A12)		5	A0A8I5KWT8	A0A8I5KWT8; A0A0U4BW16; Q86XU5; B4E3S1; A0A024R1N1	0	2	0.5657	0	1	1	637.853		1				0.001339	0.0008305
High	Sequest HT (A12)		5	A0A8I5KWT8	A0A8I5KWT8; A0A0U4BW16; Q86XU5; B4E3S1; A0A024R1N1	0	2	0.4856	0	1	1	637.853		1				0.001339	0.002058
High	Sequest HT (A12)		5	A0A8I5KWT8	A0A8I5KWT8; A0A0U4BW16; Q86XU5; B4E3S1; A0A024R1N1	0	2	0.4615	0	1	1	637.853		1				0.009751	0.2081
High	Mascot (A13)		5	A0A8I5KWT8	A0A8I5KWT8; A0A0U4BW16; Q86XU5; B4E3S1; A0A024R1N1	0	2	0.8864	0	1	1	637.852	44	1	48	41	0.0351289	0.001397	0.003441
High	Mascot (A13)		5	A0A8I5KWT8	A0A8I5KWT8; A0A0U4BW16; Q86XU5; B4E3S1; A0A024R1N1	0	2	0.6818	0	1	1	637.853	44	1	49	42	0.0363967	0.001397	0.003544
High	Mascot (A13)		5	A0A8I5KWT8	A0A8I5KWT8; A0A0U4BW16; Q86XU5; B4E3S1; A0A024R1N1	0	2	0.6744	0	1	1	637.853	43	1	49	42	0.0380244	0.001397	0.002439
High	Mascot (A13)		5	A0A8I5KWT8	A0A8I5KWT8; A0A0U4BW16; Q86XU5; B4E3S1; A0A024R1N1	0	2	0.6818	0	1	1	637.853	44	1	49	42	0.0365647	0.001397	0.005122
P35580	Myosin-10 OS=Homo sapiens OX=9606 GN=MYH10 PE=1 SV=3	37	71	390	57	1976	228.9	5.54	4867	549.3	69	71
Annotated Sequence	Modifications	# Protein Groups	# Proteins	# PSMs	Master Protein Accessions	Positions in Master Proteins	Modifications in Master Proteins	# Missed Cleavages	Theo. MH+ [Da]	Found in Sample: F1: Sample	Confidence (by Search Engine): Mascot	Confidence (by Search Engine): Sequest HT
[K].ADEWLMK.[N]	1xOxidation [M6]	2	7	2	A0A8I5KWT8; P35580	A0A8I5KWT8 [581-587]; P35580 [588-594]		0	908.418	High	High	High
Confidence	Identifying Node	Modifications	# Proteins	Master Protein Accessions	Protein Accessions	# Missed Cleavages	Charge	DeltaScore	DeltaCn	Rank	Search Engine Rank	m/z [Da]	Ions Score	# Protein Groups	Identity Strict	Identity Relaxed	Expectation Value	Percolator q-Value	Percolator PEP
High	Sequest HT (A12)	M6(Oxidation)	7	A0A8I5KWT8; P35580	A0A8I5KWT8; P35580; A0A8I5KZ38; A0A0U4BW16; Q86XU5; B4E3S1; A0A024R1N1	0	2	0	0	1	1	454.712		2				0.002541	0.09004
High	Mascot (A13)	M6(Oxidation)	7	A0A8I5KWT8; P35580	A0A8I5KWT8; P35580; A0A8I5KZ38; A0A0U4BW16; Q86XU5; B4E3S1; A0A024R1N1	0	2	0	0	1	1	454.712	31	2	44	37	0.206226	0.009302	0.1619
[K].ADFCIIHYAGK.[V]	1xCarbamidomethyl [C4]	2	7	11	A0A8I5KWT8; P35580	A0A8I5KWT8 [566-576]; P35580 [573-583]		0	1294.62	High	High	High
Confidence	Identifying Node	Modifications	# Proteins	Master Protein Accessions	Protein Accessions	# Missed Cleavages	Charge	DeltaScore	DeltaCn	Rank	Search Engine Rank	m/z [Da]	Ions Score	# Protein Groups	Identity Strict	Identity Relaxed	Expectation Value	Percolator q-Value	Percolator PEP
High	Sequest HT (A12)	C4(Carbamidomethyl)	7	A0A8I5KWT8; P35580	A0A8I5KWT8; P35580; A0A8I5KZ38; A0A0U4BW16; Q86XU5; B4E3S1; A0A024R1N1	0	3	0.5784	0	1	1	432.213		2				0.001339	0.004136
High	Sequest HT (A12)	C4(Carbamidomethyl)	7	A0A8I5KWT8; P35580	A0A8I5KWT8; P35580; A0A8I5KZ38; A0A0U4BW16; Q86XU5; B4E3S1; A0A024R1N1	0	2	0.559	0	1	1	647.816		2				0.001339	0.001307
High	Sequest HT (A12)	C4(Carbamidomethyl)	7	A0A8I5KWT8; P35580	A0A8I5KWT8; P35580; A0A8I5KZ38; A0A0U4BW16; Q86XU5; B4E3S1; A0A024R1N1	0	3	0.6491	0	1	1	432.213		2				0.001339	0.004664
High	Sequest HT (A12)	C4(Carbamidomethyl)	7	A0A8I5KWT8; P35580	A0A8I5KWT8; P35580; A0A8I5KZ38; A0A0U4BW16; Q86XU5; B4E3S1; A0A024R1N1	0	2	0.6344	0	1	1	647.816		2				0.001339	0.001349
High	Sequest HT (A12)	C4(Carbamidomethyl)	7	A0A8I5KWT8; P35580	A0A8I5KWT8; P35580; A0A8I5KZ38; A0A0U4BW16; Q86XU5; B4E3S1; A0A024R1N1	0	3	0.6344	0	1	1	432.213		2				0.001339	0.002168
High	Sequest HT (A12)	C4(Carbamidomethyl)	7	A0A8I5KWT8; P35580	A0A8I5KWT8; P35580; A0A8I5KZ38; A0A0U4BW16; Q86XU5; B4E3S1; A0A024R1N1	0	2	0.484	0	1	1	647.815		2				0.001339	0.007658
High	Mascot (A13)	C4(Carbamidomethyl)	7	A0A8I5KWT8; P35580	A0A8I5KWT8; P35580; A0A8I5KZ38; A0A0U4BW16; Q86XU5; B4E3S1; A0A024R1N1	0	2	0.3	0	1	1	647.815	10	2	48	41	66.8253	0.001397	0.02966
High	Mascot (A13)	C4(Carbamidomethyl)	7	A0A8I5KWT8; P35580	A0A8I5KWT8; P35580; A0A8I5KZ38; A0A0U4BW16; Q86XU5; B4E3S1; A0A024R1N1	0	2	1	0	1	1	647.816	52	2	48	41	0.00424317	0.001397	0.001002
High	Mascot (A13)	C4(Carbamidomethyl)	7	A0A8I5KWT8; P35580	A0A8I5KWT8; P35580; A0A8I5KZ38; A0A0U4BW16; Q86XU5; B4E3S1; A0A024R1N1	0	3	1	0	1	1	432.213	25	2	48	41	1.87388	0.001397	0.04071
High	Mascot (A13)	C4(Carbamidomethyl)	7	A0A8I5KWT8; P35580	A0A8I5KWT8; P35580; A0A8I5KZ38; A0A0U4BW16; Q86XU5; B4E3S1; A0A024R1N1	0	2	1	0	1	1	647.816	56	2	48	41	0.00186098	0.001397	9.685e-05
High	Mascot (A13)	C4(Carbamidomethyl)	7	A0A8I5KWT8; P35580	A0A8I5KWT8; P35580; A0A8I5KZ38; A0A0U4BW16; Q86XU5; B4E3S1; A0A024R1N1	0	3	1	0	1	1	432.213	27	2	48	41	1.33396	0.001397	0.05155
[R].ADMEDLMSSK.[D]		1	2	4	P35580	P35580 [1511-1520]		0	1126.48	High	High	High
Confidence	Identifying Node	Modifications	# Proteins	Master Protein Accessions	Protein Accessions	# Missed Cleavages	Charge	DeltaScore	DeltaCn	Rank	Search Engine Rank	m/z [Da]	Ions Score	# Protein Groups	Identity Strict	Identity Relaxed	Expectation Value	Percolator q-Value	Percolator PEP
High	Sequest HT (A12)		2	P35580	P35580; A0A8I5KZ38	0	2	0.6333	0	1	1	563.741		1				0.001339	0.008898
High	Sequest HT (A12)		2	P35580	P35580; A0A8I5KZ38	0	2	0.4868	0	1	1	563.742		1				0.001339	0.00386
High	Mascot (A13)		2	P35580	P35580; A0A8I5KZ38	0	2	1	0	1	1	563.741	62	1	39	32	6.3966e-05	0.001397	0.008425
High	Mascot (A13)		2	P35580	P35580; A0A8I5KZ38	0	2	1	0	1	1	563.742	67	1	41	34	2.96188e-05	0.001397	0.002109
[R].ADMEDLMSSK.[D]	1xOxidation [M7]	1	2	2	P35580	P35580 [1511-1520]		0	1142.47	High	High	High
Confidence	Identifying Node	Modifications	# Proteins	Master Protein Accessions	Protein Accessions	# Missed Cleavages	Charge	DeltaScore	DeltaCn	Rank	Search Engine Rank	m/z [Da]	Ions Score	# Protein Groups	Identity Strict	Identity Relaxed	Expectation Value	Percolator q-Value	Percolator PEP
High	Sequest HT (A12)	M7(Oxidation)	2	P35580	P35580; A0A8I5KZ38	0	2	0.6144	0	1	1	571.739		1				0.001339	0.006926
High	Mascot (A13)	M7(Oxidation)	2	P35580	P35580; A0A8I5KZ38	0	2	1	0	1	1	571.739	28	1	40	33	0.186505	0.001397	0.01895
[R].AGVLAHLEEER.[D]		2	7	12	A0A8I5KWT8; P35580	A0A8I5KWT8 [786-796]; P35580 [772-782]		0	1223.64	High	High	High
Confidence	Identifying Node	Modifications	# Proteins	Master Protein Accessions	Protein Accessions	# Missed Cleavages	Charge	DeltaScore	DeltaCn	Rank	Search Engine Rank	m/z [Da]	Ions Score	# Protein Groups	Identity Strict	Identity Relaxed	Expectation Value	Percolator q-Value	Percolator PEP
High	Sequest HT (A12)		7	A0A8I5KWT8; P35580	A0A8I5KWT8; P35580; A0A8I5KZ38; A0A0U4BW16; Q86XU5; B4E3S1; A0A024R1N1	0	3	0.5559	0	1	1	408.551		2				0.001339	0.006806
High	Sequest HT (A12)		7	A0A8I5KWT8; P35580	A0A8I5KWT8; P35580; A0A8I5KZ38; A0A0U4BW16; Q86XU5; B4E3S1; A0A024R1N1	0	2	0.559	0	1	1	612.322		2				0.001339	0.003098
High	Sequest HT (A12)		7	A0A8I5KWT8; P35580	A0A8I5KWT8; P35580; A0A8I5KZ38; A0A0U4BW16; Q86XU5; B4E3S1; A0A024R1N1	0	2	0.574	0	1	1	612.323		2				0.001339	0.001127
High	Sequest HT (A12)		7	A0A8I5KWT8; P35580	A0A8I5KWT8; P35580; A0A8I5KZ38; A0A0U4BW16; Q86XU5; B4E3S1; A0A024R1N1	0	3	0.4768	0	1	1	408.551		2				0.001339	0.007337
High	Sequest HT (A12)		7	A0A8I5KWT8; P35580	A0A8I5KWT8; P35580; A0A8I5KZ38; A0A0U4BW16; Q86XU5; B4E3S1; A0A024R1N1	0	3	0.4822	0	1	1	408.551		2				0.001339	0.005332
High	Sequest HT (A12)		7	A0A8I5KWT8; P35580	A0A8I5KWT8; P35580; A0A8I5KZ38; A0A0U4BW16; Q86XU5; B4E3S1; A0A024R1N1	0	2	0.3817	0	1	1	612.323		2				0.001339	0.0002762
High	Mascot (A13)		7	A0A8I5KWT8; P35580	A0A8I5KWT8; P35580; A0A8I5KZ38; A0A0U4BW16; Q86XU5; B4E3S1; A0A024R1N1	0	2	0.8077	0	1	1	612.322	52	2	44	37	0.00213172	0.001397	0.001782
High	Mascot (A13)		7	A0A8I5KWT8; P35580	A0A8I5KWT8; P35580; A0A8I5KZ38; A0A0U4BW16; Q86XU5; B4E3S1; A0A024R1N1	0	3	0.8537	0	1	1	408.551	41	2	44	37	0.0265209	0.001397	0.02213
High	Mascot (A13)		7	A0A8I5KWT8; P35580	A0A8I5KWT8; P35580; A0A8I5KZ38; A0A0U4BW16; Q86XU5; B4E3S1; A0A024R1N1	0	2	0.8548	0	1	1	612.323	62	2	44	37	0.000187014	0.001397	0.001886
High	Mascot (A13)		7	A0A8I5KWT8; P35580	A0A8I5KWT8; P35580; A0A8I5KZ38; A0A0U4BW16; Q86XU5; B4E3S1; A0A024R1N1	0	2	0.7255	0	1	1	612.323	51	2	44	37	0.00240366	0.001397	0.0002294
High	Mascot (A13)		7	A0A8I5KWT8; P35580	A0A8I5KWT8; P35580; A0A8I5KZ38; A0A0U4BW16; Q86XU5; B4E3S1; A0A024R1N1	0	3	0.8286	0	1	1	408.551	35	2	44	37	0.104476	0.001397	0.02903
High	Mascot (A13)		7	A0A8I5KWT8; P35580	A0A8I5KWT8; P35580; A0A8I5KZ38; A0A0U4BW16; Q86XU5; B4E3S1; A0A024R1N1	0	3	0.8857	0	1	1	408.551	35	2	44	37	0.0799711	0.001397	0.01968
[KR].ALELDPNLYR.[I]		1	6	6	P35580	P35580 [753-762]		0	1203.64	High	High	High
Confidence	Identifying Node	Modifications	# Proteins	Master Protein Accessions	Protein Accessions	# Missed Cleavages	Charge	DeltaScore	DeltaCn	Rank	Search Engine Rank	m/z [Da]	Ions Score	# Protein Groups	Identity Strict	Identity Relaxed	Expectation Value	Percolator q-Value	Percolator PEP
High	Sequest HT (A12)		6	P35580	A0A024QZJ6; P35580; A0A8I5KZ38; P35749; A0A7R6KYT5; B1PS43	0	2	0.406	0	1	1	602.322		1				0.001339	0.01726
High	Sequest HT (A12)		6	P35580	A0A024QZJ6; P35580; A0A8I5KZ38; P35749; A0A7R6KYT5; B1PS43	0	2	0.4392	0	1	1	602.321		1				0.001339	0.01673
High	Sequest HT (A12)		6	P35580	A0A024QZJ6; P35580; A0A8I5KZ38; P35749; A0A7R6KYT5; B1PS43	0	2	0.3029	0	1	1	602.322		1				0.001339	0.01751
High	Mascot (A13)		6	P35580	A0A024QZJ6; P35580; A0A8I5KZ38; P35749; A0A7R6KYT5; B1PS43	0	2	0.7333	0	1	1	602.321	60	1	47	40	0.00062461	0.001397	0.009603
High	Mascot (A13)		6	P35580	A0A024QZJ6; P35580; A0A8I5KZ38; P35749; A0A7R6KYT5; B1PS43	0	2	0.7193	0	1	1	602.322	57	1	48	41	0.00126491	0.001397	0.01216
High	Mascot (A13)		6	P35580	A0A024QZJ6; P35580; A0A8I5KZ38; P35749; A0A7R6KYT5; B1PS43	0	2	0.7193	0	1	1	602.322	57	1	48	41	0.00130387	0.001397	0.008538
[R].ALEQQVEEMR.[T]		1	2	4	P35580	P35580 [1536-1545]		0	1232.59	High	High	High
Confidence	Identifying Node	Modifications	# Proteins	Master Protein Accessions	Protein Accessions	# Missed Cleavages	Charge	DeltaScore	DeltaCn	Rank	Search Engine Rank	m/z [Da]	Ions Score	# Protein Groups	Identity Strict	Identity Relaxed	Expectation Value	Percolator q-Value	Percolator PEP
High	Sequest HT (A12)		2	P35580	P35580; A0A8I5KZ38	0	2	0.6197	0	1	1	616.8		1				0.001339	0.01168
High	Sequest HT (A12)		2	P35580	P35580; A0A8I5KZ38	0	2	0.6286	0	1	1	616.801		1				0.001339	0.01403
High	Mascot (A13)		2	P35580	P35580; A0A8I5KZ38	0	2	0.791	0	1	1	616.8	67	1	52	45	0.000388429	0.001397	0.01371
High	Mascot (A13)		2	P35580	P35580; A0A8I5KZ38	0	2	0.791	0	1	1	616.801	67	1	52	45	0.000392661	0.001397	0.01102
[R].ALEQQVEEMR.[T]	1xOxidation [M9]	1	2	8	P35580	P35580 [1536-1545]		0	1248.59	High	High	High
Confidence	Identifying Node	Modifications	# Proteins	Master Protein Accessions	Protein Accessions	# Missed Cleavages	Charge	DeltaScore	DeltaCn	Rank	Search Engine Rank	m/z [Da]	Ions Score	# Protein Groups	Identity Strict	Identity Relaxed	Expectation Value	Percolator q-Value	Percolator PEP
High	Sequest HT (A12)	M9(Oxidation)	2	P35580	P35580; A0A8I5KZ38	0	2	0.5517	0	1	1	624.798		1				0.001339	0.005566
High	Sequest HT (A12)	M9(Oxidation)	2	P35580	P35580; A0A8I5KZ38	0	2	0.5161	0	1	1	624.798		1				0.001339	0.0367
High	Sequest HT (A12)	M9(Oxidation)	2	P35580	P35580; A0A8I5KZ38	0	2	0.5872	0	1	1	624.799		1				0.001339	0.03429
High	Sequest HT (A12)	M9(Oxidation)	2	P35580	P35580; A0A8I5KZ38	0	2	0.562	0	1	1	624.798		1				0.003576	0.1102
High	Mascot (A13)	M9(Oxidation)	2	P35580	P35580; A0A8I5KZ38	0	2	0.6875	0	1	1	624.798	16	1	47	40	13.459	0.004802	0.1159
High	Mascot (A13)	M9(Oxidation)	2	P35580	P35580; A0A8I5KZ38	0	2	0.8113	0	1	1	624.798	53	1	47	40	0.00276618	0.001397	0.009514
High	Mascot (A13)	M9(Oxidation)	2	P35580	P35580; A0A8I5KZ38	0	2	0.8214	0	1	1	624.798	56	1	47	40	0.001513	0.001397	0.009598
High	Mascot (A13)	M9(Oxidation)	2	P35580	P35580; A0A8I5KZ38	0	2	0.8182	0	1	1	624.799	55	1	47	40	0.00153419	0.001397	0.009201
[R].AVIYNPATQADWTAK.[K]		1	6	8	P35580	P35580 [19-33]		0	1648.83	High	High	High
Confidence	Identifying Node	Modifications	# Proteins	Master Protein Accessions	Protein Accessions	# Missed Cleavages	Charge	DeltaScore	DeltaCn	Rank	Search Engine Rank	m/z [Da]	Ions Score	# Protein Groups	Identity Strict	Identity Relaxed	Expectation Value	Percolator q-Value	Percolator PEP
High	Sequest HT (A12)		6	P35580	A0A8I5KSC2; Q9UE82; P35580; A0A8I5KZ38; A0A8I5KTT7; G1UI33	0	2	0.7119	0	1	1	824.92		1				0.001339	0.0001117
High	Sequest HT (A12)		6	P35580	A0A8I5KSC2; Q9UE82; P35580; A0A8I5KZ38; A0A8I5KTT7; G1UI33	0	2	0.6565	0	1	1	824.921		1				0.001339	0.0001941
High	Sequest HT (A12)		6	P35580	A0A8I5KSC2; Q9UE82; P35580; A0A8I5KZ38; A0A8I5KTT7; G1UI33	0	2	0.6856	0	1	1	824.92		1				0.001339	0.001933
High	Sequest HT (A12)		6	P35580	A0A8I5KSC2; Q9UE82; P35580; A0A8I5KZ38; A0A8I5KTT7; G1UI33	0	2	0.6512	0	1	1	824.92		1				0.001339	0.0001146
High	Mascot (A13)		6	P35580	A0A8I5KSC2; Q9UE82; P35580; A0A8I5KZ38; A0A8I5KTT7; G1UI33	0	2	0.9888	0	1	1	824.92	89	1	52	45	2.03177e-06	0.001397	3.502e-05
High	Mascot (A13)		6	P35580	A0A8I5KSC2; Q9UE82; P35580; A0A8I5KZ38; A0A8I5KTT7; G1UI33	0	2	1	0	1	1	824.92	74	1	52	45	6.91631e-05	0.001397	7.901e-05
High	Mascot (A13)		6	P35580	A0A8I5KSC2; Q9UE82; P35580; A0A8I5KZ38; A0A8I5KTT7; G1UI33	0	2	1	0	1	1	824.92	69	1	52	45	0.000244204	0.001397	8.744e-05
High	Mascot (A13)		6	P35580	A0A8I5KSC2; Q9UE82; P35580; A0A8I5KZ38; A0A8I5KTT7; G1UI33	0	2	1	0	1	1	824.921	71	1	52	45	0.000133726	0.001397	6.548e-05
[R].CIIPNHEK.[RK]	1xCarbamidomethyl [C1]	2	11	9	A0A8I5KWT8; P35580	A0A8I5KWT8 [692-699]; P35580 [678-685]		0	1010.51	High	High	High
Confidence	Identifying Node	Modifications	# Proteins	Master Protein Accessions	Protein Accessions	# Missed Cleavages	Charge	DeltaScore	DeltaCn	Rank	Search Engine Rank	m/z [Da]	Ions Score	# Protein Groups	Identity Strict	Identity Relaxed	Expectation Value	Percolator q-Value	Percolator PEP
High	Sequest HT (A12)	C1(Carbamidomethyl)	11	A0A8I5KWT8; P35580	A0A024QZJ6; A0A8I5KWT8; P35580; A0A8I5KZ38; A0A0U4BW16; P35749; Q86XU5; B4E3S1; A0A024R1N1; A0A7R6KYT5; B1PS43	0	2	0.6044	0	1	1	505.76		2				0.001339	0.04533
High	Sequest HT (A12)	C1(Carbamidomethyl)	11	A0A8I5KWT8; P35580	A0A024QZJ6; A0A8I5KWT8; P35580; A0A8I5KZ38; A0A0U4BW16; P35749; Q86XU5; B4E3S1; A0A024R1N1; A0A7R6KYT5; B1PS43	0	2	0.6415	0	1	1	505.758		2				0.001339	0.03132
High	Sequest HT (A12)	C1(Carbamidomethyl)	11	A0A8I5KWT8; P35580	A0A024QZJ6; A0A8I5KWT8; P35580; A0A8I5KZ38; A0A0U4BW16; P35749; Q86XU5; B4E3S1; A0A024R1N1; A0A7R6KYT5; B1PS43	0	2	0.6445	0	1	1	505.758		2				0.001339	0.02843
High	Sequest HT (A12)	C1(Carbamidomethyl)	11	A0A8I5KWT8; P35580	A0A024QZJ6; A0A8I5KWT8; P35580; A0A8I5KZ38; A0A0U4BW16; P35749; Q86XU5; B4E3S1; A0A024R1N1; A0A7R6KYT5; B1PS43	0	2	0.6802	0	1	1	505.758		2				0.003576	0.1154
High	Mascot (A13)	C1(Carbamidomethyl)	11	A0A8I5KWT8; P35580	A0A024QZJ6; A0A8I5KWT8; P35580; A0A8I5KZ38; A0A0U4BW16; P35749; Q86XU5; B4E3S1; A0A024R1N1; A0A7R6KYT5; B1PS43	0	2	0.625	0	1	1	505.758	24	2	44	37	1.08541	0.009302	0.1623
High	Mascot (A13)	C1(Carbamidomethyl)	11	A0A8I5KWT8; P35580	A0A024QZJ6; A0A8I5KWT8; P35580; A0A8I5KZ38; A0A0U4BW16; P35749; Q86XU5; B4E3S1; A0A024R1N1; A0A7R6KYT5; B1PS43	0	2	0.871	0	1	1	505.758	31	2	44	37	0.234879	0.003797	0.08794
High	Mascot (A13)	C1(Carbamidomethyl)	11	A0A8I5KWT8; P35580	A0A024QZJ6; A0A8I5KWT8; P35580; A0A8I5KZ38; A0A0U4BW16; P35749; Q86XU5; B4E3S1; A0A024R1N1; A0A7R6KYT5; B1PS43	0	2	0.8	0	1	1	505.758	20	2	44	37	2.95169	0.009302	0.1674
High	Mascot (A13)	C1(Carbamidomethyl)	11	A0A8I5KWT8; P35580	A0A024QZJ6; A0A8I5KWT8; P35580; A0A8I5KZ38; A0A0U4BW16; P35749; Q86XU5; B4E3S1; A0A024R1N1; A0A7R6KYT5; B1PS43	0	2	0.871	0	1	1	505.758	31	2	44	37	0.230301	0.001397	0.04591
High	Mascot (A13)	C1(Carbamidomethyl)	11	A0A8I5KWT8; P35580	A0A024QZJ6; A0A8I5KWT8; P35580; A0A8I5KZ38; A0A0U4BW16; P35749; Q86XU5; B4E3S1; A0A024R1N1; A0A7R6KYT5; B1PS43	0	2	0.5789	0	1	1	505.76	19	2	44	37	4.01632	0.004802	0.1097
[R].CIIPNHEK.[RK]	1xCarbamidomethyl [C1]; 1xDeamidated [N5]	2	11	2	A0A8I5KWT8; P35580	A0A8I5KWT8 [692-699]; P35580 [678-685]		0	1011.49	High	High	High
Confidence	Identifying Node	Modifications	# Proteins	Master Protein Accessions	Protein Accessions	# Missed Cleavages	Charge	DeltaScore	DeltaCn	Rank	Search Engine Rank	m/z [Da]	Ions Score	# Protein Groups	Identity Strict	Identity Relaxed	Expectation Value	Percolator q-Value	Percolator PEP
High	Sequest HT (A12)	C1(Carbamidomethyl); N5(Deamidated)	11	A0A8I5KWT8; P35580	A0A024QZJ6; A0A8I5KWT8; P35580; A0A8I5KZ38; A0A0U4BW16; P35749; Q86XU5; B4E3S1; A0A024R1N1; A0A7R6KYT5; B1PS43	0	2	0.6056	0	1	1	506.251		2				0.002541	0.07408
High	Mascot (A13)	C1(Carbamidomethyl); N5(Deamidated)	11	A0A8I5KWT8; P35580	A0A024QZJ6; A0A8I5KWT8; P35580; A0A8I5KZ38; A0A0U4BW16; P35749; Q86XU5; B4E3S1; A0A024R1N1; A0A7R6KYT5; B1PS43	0	2	0.75	0	1	1	506.251	32	2	43	36	0.142249	0.004802	0.1102
[R].CNGVLEGIR.[I]	1xCarbamidomethyl [C1]	2	31	8	A0A8I5KWT8; P35580	A0A8I5KWT8 [715-723]; P35580 [701-709]		0	1017.51	High	High	High
Confidence	Identifying Node	Modifications	# Proteins	Master Protein Accessions	Protein Accessions	# Missed Cleavages	Charge	DeltaScore	DeltaCn	Rank	Search Engine Rank	m/z [Da]	Ions Score	# Protein Groups	Identity Strict	Identity Relaxed	Expectation Value	Percolator q-Value	Percolator PEP
High	Sequest HT (A12)	C1(Carbamidomethyl)	31	A0A8I5KWT8; P35580	B4E0I9; V9HWC1; A7E2Y1; P13535; B4DRV3; A0A024QZJ6; A5YM51; A0A8I5KWT8; P35580; Q9UKX3; A0A8I5KZ38; A0A0U4BW16; M0QY43; P11055; P35749; B4DFX9; P12882; Q59EV3; Q86XU5; B4E3S1; P12883; A0A6E1W127; A0A024R1N1; Q9UKX2; B3KWH4; A8CLL2; Q7Z406; A0A7R6KYT5; Q9Y623; P13533; B1PS43	0	2	0.5032	0	1	1	509.261		2				0.001339	0.04772
High	Sequest HT (A12)	C1(Carbamidomethyl)	31	A0A8I5KWT8; P35580	B4E0I9; V9HWC1; A7E2Y1; P13535; B4DRV3; A0A024QZJ6; A5YM51; A0A8I5KWT8; P35580; Q9UKX3; A0A8I5KZ38; A0A0U4BW16; M0QY43; P11055; P35749; B4DFX9; P12882; Q59EV3; Q86XU5; B4E3S1; P12883; A0A6E1W127; A0A024R1N1; Q9UKX2; B3KWH4; A8CLL2; Q7Z406; A0A7R6KYT5; Q9Y623; P13533; B1PS43	0	2	0.4898	0	1	1	509.261		2				0.001339	0.0646
High	Sequest HT (A12)	C1(Carbamidomethyl)	31	A0A8I5KWT8; P35580	B4E0I9; V9HWC1; A7E2Y1; P13535; B4DRV3; A0A024QZJ6; A5YM51; A0A8I5KWT8; P35580; Q9UKX3; A0A8I5KZ38; A0A0U4BW16; M0QY43; P11055; P35749; B4DFX9; P12882; Q59EV3; Q86XU5; B4E3S1; P12883; A0A6E1W127; A0A024R1N1; Q9UKX2; B3KWH4; A8CLL2; Q7Z406; A0A7R6KYT5; Q9Y623; P13533; B1PS43	0	2	0.4855	0	1	1	509.261		2				0.001339	0.009244
High	Sequest HT (A12)	C1(Carbamidomethyl)	31	A0A8I5KWT8; P35580	B4E0I9; V9HWC1; A7E2Y1; P13535; B4DRV3; A0A024QZJ6; A5YM51; A0A8I5KWT8; P35580; Q9UKX3; A0A8I5KZ38; A0A0U4BW16; M0QY43; P11055; P35749; B4DFX9; P12882; Q59EV3; Q86XU5; B4E3S1; P12883; A0A6E1W127; A0A024R1N1; Q9UKX2; B3KWH4; A8CLL2; Q7Z406; A0A7R6KYT5; Q9Y623; P13533; B1PS43	0	2	0.4898	0	1	1	509.261		2				0.001339	0.05853
High	Mascot (A13)	C1(Carbamidomethyl)	31	A0A8I5KWT8; P35580	B4E0I9; V9HWC1; A7E2Y1; P13535; B4DRV3; A0A024QZJ6; A5YM51; A0A8I5KWT8; P35580; Q9UKX3; A0A8I5KZ38; A0A0U4BW16; M0QY43; P11055; P35749; B4DFX9; P12882; Q59EV3; Q86XU5; B4E3S1; P12883; A0A6E1W127; A0A024R1N1; Q9UKX2; B3KWH4; A8CLL2; Q7Z406; A0A7R6KYT5; Q9Y623; P13533; B1PS43	0	2	0.8462	0	1	1	509.261	52	2	46	39	0.00249631	0.001397	0.01228
High	Mascot (A13)	C1(Carbamidomethyl)	31	A0A8I5KWT8; P35580	B4E0I9; V9HWC1; A7E2Y1; P13535; B4DRV3; A0A024QZJ6; A5YM51; A0A8I5KWT8; P35580; Q9UKX3; A0A8I5KZ38; A0A0U4BW16; M0QY43; P11055; P35749; B4DFX9; P12882; Q59EV3; Q86XU5; B4E3S1; P12883; A0A6E1W127; A0A024R1N1; Q9UKX2; B3KWH4; A8CLL2; Q7Z406; A0A7R6KYT5; Q9Y623; P13533; B1PS43	0	2	0.8421	0	1	1	509.261	57	2	46	39	0.000828511	0.001397	0.006373
High	Mascot (A13)	C1(Carbamidomethyl)	31	A0A8I5KWT8; P35580	B4E0I9; V9HWC1; A7E2Y1; P13535; B4DRV3; A0A024QZJ6; A5YM51; A0A8I5KWT8; P35580; Q9UKX3; A0A8I5KZ38; A0A0U4BW16; M0QY43; P11055; P35749; B4DFX9; P12882; Q59EV3; Q86XU5; B4E3S1; P12883; A0A6E1W127; A0A024R1N1; Q9UKX2; B3KWH4; A8CLL2; Q7Z406; A0A7R6KYT5; Q9Y623; P13533; B1PS43	0	2	0.8269	0	1	1	509.261	52	2	46	39	0.00234044	0.001397	0.009872
High	Mascot (A13)	C1(Carbamidomethyl)	31	A0A8I5KWT8; P35580	B4E0I9; V9HWC1; A7E2Y1; P13535; B4DRV3; A0A024QZJ6; A5YM51; A0A8I5KWT8; P35580; Q9UKX3; A0A8I5KZ38; A0A0U4BW16; M0QY43; P11055; P35749; B4DFX9; P12882; Q59EV3; Q86XU5; B4E3S1; P12883; A0A6E1W127; A0A024R1N1; Q9UKX2; B3KWH4; A8CLL2; Q7Z406; A0A7R6KYT5; Q9Y623; P13533; B1PS43	0	2	0.8571	0	1	1	509.261	56	2	46	39	0.00111324	0.001397	0.01467
[R].DEIFAQSK.[E]		1	2	2	P35580	P35580 [1669-1676]		0	937.463	High	High	High
Confidence	Identifying Node	Modifications	# Proteins	Master Protein Accessions	Protein Accessions	# Missed Cleavages	Charge	DeltaScore	DeltaCn	Rank	Search Engine Rank	m/z [Da]	Ions Score	# Protein Groups	Identity Strict	Identity Relaxed	Expectation Value	Percolator q-Value	Percolator PEP
High	Sequest HT (A12)		2	P35580	P35580; A0A8I5KZ38	0	2	0.4129	0	1	1	469.235		1				0.001339	0.06811
High	Mascot (A13)		2	P35580	P35580; A0A8I5KZ38	0	2	0.5714	0	1	1	469.235	14	1	44	38	13.8719	0.004802	0.1281
[K].DHNIPGELER.[Q]		1	1	3	P35580	P35580 [207-216]		0	1179.58	High	High	High
Confidence	Identifying Node	Modifications	# Proteins	Master Protein Accessions	Protein Accessions	# Missed Cleavages	Charge	DeltaScore	DeltaCn	Rank	Search Engine Rank	m/z [Da]	Ions Score	# Protein Groups	Identity Strict	Identity Relaxed	Expectation Value	Percolator q-Value	Percolator PEP
High	Sequest HT (A12)		1	P35580	P35580	0	2	0.5482	0	1	1	590.292		1				0.008801	0.1814
High	Sequest HT (A12)		1	P35580	P35580	0	2	0.535	0	1	1	590.291		1				0.002541	0.08922
High	Mascot (A13)		1	P35580	P35580	0	2	1	0	1	1	590.291	35	1	47	40	0.160243	0.001397	0.04671
[K].DKADFCIIHYAGK.[V]	1xCarbamidomethyl [C6]	2	7	2	A0A8I5KWT8; P35580	A0A8I5KWT8 [564-576]; P35580 [571-583]		1	1537.75	High	High	High
Confidence	Identifying Node	Modifications	# Proteins	Master Protein Accessions	Protein Accessions	# Missed Cleavages	Charge	DeltaScore	DeltaCn	Rank	Search Engine Rank	m/z [Da]	Ions Score	# Protein Groups	Identity Strict	Identity Relaxed	Expectation Value	Percolator q-Value	Percolator PEP
High	Sequest HT (A12)	C6(Carbamidomethyl)	7	A0A8I5KWT8; P35580	A0A8I5KWT8; P35580; A0A8I5KZ38; A0A0U4BW16; Q86XU5; B4E3S1; A0A024R1N1	1	3	0.5402	0	1	1	513.254		2				0.001339	0.00304
High	Mascot (A13)	C6(Carbamidomethyl)	7	A0A8I5KWT8; P35580	A0A8I5KWT8; P35580; A0A8I5KZ38; A0A0U4BW16; Q86XU5; B4E3S1; A0A024R1N1	1	3	0.5556	0	1	1	513.254	18	2	52	45	29.5403	0.001397	0.0167
[K].DLEAQIEAANK.[A]		1	2	5	P35580	P35580 [1628-1638]		0	1201.61	High	High	High
Confidence	Identifying Node	Modifications	# Proteins	Master Protein Accessions	Protein Accessions	# Missed Cleavages	Charge	DeltaScore	DeltaCn	Rank	Search Engine Rank	m/z [Da]	Ions Score	# Protein Groups	Identity Strict	Identity Relaxed	Expectation Value	Percolator q-Value	Percolator PEP
High	Sequest HT (A12)		2	P35580	P35580; A0A8I5KZ38	0	2	0.1779	0	1	1	601.307		1				0.001339	0.01567
High	Sequest HT (A12)		2	P35580	P35580; A0A8I5KZ38	0	2	0.1347	0	1	1	601.307		1				0.001339	0.005825
High	Sequest HT (A12)		2	P35580	P35580; A0A8I5KZ38	0	2	0.1821	0	1	1	601.307		1				0.001339	0.005046
High	Mascot (A13)		2	P35580	P35580; A0A8I5KZ38	0	2	0	0	1	1	601.307	56	1	48	41	0.00192499	0.001397	0.0235
High	Mascot (A13)		2	P35580	P35580; A0A8I5KZ38	0	2	0.2037	0	1	1	601.307	54	1	48	41	0.00278945	0.001397	0.007145
[R].DLSEELEALK.[T]		1	2	4	P35580	P35580 [1143-1152]		0	1146.59	High	High	High
Confidence	Identifying Node	Modifications	# Proteins	Master Protein Accessions	Protein Accessions	# Missed Cleavages	Charge	DeltaScore	DeltaCn	Rank	Search Engine Rank	m/z [Da]	Ions Score	# Protein Groups	Identity Strict	Identity Relaxed	Expectation Value	Percolator q-Value	Percolator PEP
High	Sequest HT (A12)		2	P35580	P35580; A0A8I5KZ38	0	2	0.4211	0	1	1	573.799		1				0.001339	0.07105
High	Sequest HT (A12)		2	P35580	P35580; A0A8I5KZ38	0	2	0.4519	0	1	1	573.798		1				0.004499	0.1656
High	Mascot (A13)		2	P35580	P35580; A0A8I5KZ38	0	2	0.7292	0	1	1	573.798	48	1	47	40	0.00817374	0.001397	0.0266
High	Mascot (A13)		2	P35580	P35580; A0A8I5KZ38	0	2	0.6923	0	1	1	573.799	52	1	48	41	0.00531153	0.001397	0.01412
[R].DRAEAEAR.[E]		2	14	2	A0A8I5KWT8; P35580	A0A8I5KWT8 [1486-1493]; P35580 [1472-1479]		1	917.444	High	High	High
Confidence	Identifying Node	Modifications	# Proteins	Master Protein Accessions	Protein Accessions	# Missed Cleavages	Charge	DeltaScore	DeltaCn	Rank	Search Engine Rank	m/z [Da]	Ions Score	# Protein Groups	Identity Strict	Identity Relaxed	Expectation Value	Percolator q-Value	Percolator PEP
High	Sequest HT (A12)		14	A0A8I5KWT8; P35580	Q7Z7R0; A0A024QZJ6; A0A8I5KWT8; P35580; A0A8I5KZ38; A0A0U4BW16; Q2PS10; P35749; Q68D89; O14729; A0A024R1N1; O14794; A0A7R6KYT5; B1PS43	1	2	0.0773	0	1	1	459.224		2				0.001339	0.0543
High	Mascot (A13)		14	A0A8I5KWT8; P35580	Q7Z7R0; A0A024QZJ6; A0A8I5KWT8; P35580; A0A8I5KZ38; A0A0U4BW16; Q2PS10; P35749; Q68D89; O14729; A0A024R1N1; O14794; A0A7R6KYT5; B1PS43	1	2	0.4444	0	1	1	459.224	18	2	42	35	2.63621	0.001397	0.03381
[R].EDQSILCTGESGAGK.[T]	1xCarbamidomethyl [C7]	2	18	8	A0A8I5KWT8; P35580	A0A8I5KWT8 [166-180]; P35580 [170-184]		0	1551.7	High	High	High
Confidence	Identifying Node	Modifications	# Proteins	Master Protein Accessions	Protein Accessions	# Missed Cleavages	Charge	DeltaScore	DeltaCn	Rank	Search Engine Rank	m/z [Da]	Ions Score	# Protein Groups	Identity Strict	Identity Relaxed	Expectation Value	Percolator q-Value	Percolator PEP
High	Sequest HT (A12)	C7(Carbamidomethyl)	18	A0A8I5KWT8; P35580	A0A2R8Y4C3; A0A024QZJ6; Q5BKV1; A0A8I5KWT8; P35580; A0A8I5KU92; A0A8I5KZ38; A0A0U4BW16; M0QY43; P35749; Q86XU5; A0A8I5KYI1; B4E3S1; A0A024R1N1; Q7Z406; A0A7R6KYT5; A0A494C024; B1PS43	0	2	0.6329	0	1	1	776.351		2				0.001339	0.0003964
High	Sequest HT (A12)	C7(Carbamidomethyl)	18	A0A8I5KWT8; P35580	A0A2R8Y4C3; A0A024QZJ6; Q5BKV1; A0A8I5KWT8; P35580; A0A8I5KU92; A0A8I5KZ38; A0A0U4BW16; M0QY43; P35749; Q86XU5; A0A8I5KYI1; B4E3S1; A0A024R1N1; Q7Z406; A0A7R6KYT5; A0A494C024; B1PS43	0	2	0.6522	0	1	1	776.351		2				0.001339	0.005328
High	Sequest HT (A12)	C7(Carbamidomethyl)	18	A0A8I5KWT8; P35580	A0A2R8Y4C3; A0A024QZJ6; Q5BKV1; A0A8I5KWT8; P35580; A0A8I5KU92; A0A8I5KZ38; A0A0U4BW16; M0QY43; P35749; Q86XU5; A0A8I5KYI1; B4E3S1; A0A024R1N1; Q7Z406; A0A7R6KYT5; A0A494C024; B1PS43	0	2	0.6579	0	1	1	776.35		2				0.001339	0.0003755
High	Sequest HT (A12)	C7(Carbamidomethyl)	18	A0A8I5KWT8; P35580	A0A2R8Y4C3; A0A024QZJ6; Q5BKV1; A0A8I5KWT8; P35580; A0A8I5KU92; A0A8I5KZ38; A0A0U4BW16; M0QY43; P35749; Q86XU5; A0A8I5KYI1; B4E3S1; A0A024R1N1; Q7Z406; A0A7R6KYT5; A0A494C024; B1PS43	0	2	0.6399	0	1	1	776.351		2				0.001339	0.0003763
High	Mascot (A13)	C7(Carbamidomethyl)	18	A0A8I5KWT8; P35580	A0A2R8Y4C3; A0A024QZJ6; Q5BKV1; A0A8I5KWT8; P35580; A0A8I5KU92; A0A8I5KZ38; A0A0U4BW16; M0QY43; P35749; Q86XU5; A0A8I5KYI1; B4E3S1; A0A024R1N1; Q7Z406; A0A7R6KYT5; A0A494C024; B1PS43	0	2	1	0	1	1	776.35	50	2	45	38	0.00323005	0.001397	0.001291
High	Mascot (A13)	C7(Carbamidomethyl)	18	A0A8I5KWT8; P35580	A0A2R8Y4C3; A0A024QZJ6; Q5BKV1; A0A8I5KWT8; P35580; A0A8I5KU92; A0A8I5KZ38; A0A0U4BW16; M0QY43; P35749; Q86XU5; A0A8I5KYI1; B4E3S1; A0A024R1N1; Q7Z406; A0A7R6KYT5; A0A494C024; B1PS43	0	2	1	0	1	1	776.351	55	2	44	37	0.00097166	0.001397	0.0003334
High	Mascot (A13)	C7(Carbamidomethyl)	18	A0A8I5KWT8; P35580	A0A2R8Y4C3; A0A024QZJ6; Q5BKV1; A0A8I5KWT8; P35580; A0A8I5KU92; A0A8I5KZ38; A0A0U4BW16; M0QY43; P35749; Q86XU5; A0A8I5KYI1; B4E3S1; A0A024R1N1; Q7Z406; A0A7R6KYT5; A0A494C024; B1PS43	0	2	1	0	1	1	776.351	44	2	44	37	0.0128681	0.001397	0.0002678
High	Mascot (A13)	C7(Carbamidomethyl)	18	A0A8I5KWT8; P35580	A0A2R8Y4C3; A0A024QZJ6; Q5BKV1; A0A8I5KWT8; P35580; A0A8I5KU92; A0A8I5KZ38; A0A0U4BW16; M0QY43; P35749; Q86XU5; A0A8I5KYI1; B4E3S1; A0A024R1N1; Q7Z406; A0A7R6KYT5; A0A494C024; B1PS43	0	2	1	0	1	1	776.351	48	2	44	37	0.00474804	0.001397	0.0002682
[R].ELDDATEANEGLSR.[E]		1	2	6	P35580	P35580 [1906-1919]		0	1519.69	High	High	High
Confidence	Identifying Node	Modifications	# Proteins	Master Protein Accessions	Protein Accessions	# Missed Cleavages	Charge	DeltaScore	DeltaCn	Rank	Search Engine Rank	m/z [Da]	Ions Score	# Protein Groups	Identity Strict	Identity Relaxed	Expectation Value	Percolator q-Value	Percolator PEP
High	Sequest HT (A12)		2	P35580	P35580; A0A8I5KZ38	0	2	0.6913	0	1	1	760.347		1				0.001339	0.0004048
High	Sequest HT (A12)		2	P35580	P35580; A0A8I5KZ38	0	2	0.6852	0	1	1	760.346		1				0.001339	0.0001917
High	Sequest HT (A12)		2	P35580	P35580; A0A8I5KZ38	0	2	0.6687	0	1	1	760.346		1				0.001339	0.0004851
High	Mascot (A13)		2	P35580	P35580; A0A8I5KZ38	0	2	0.9882	0	1	1	760.346	85	1	45	38	1.09827e-06	0.001397	0.0001443
High	Mascot (A13)		2	P35580	P35580; A0A8I5KZ38	0	2	0.9882	0	1	1	760.346	85	1	45	38	1.04955e-06	0.001397	0.0001084
High	Mascot (A13)		2	P35580	P35580; A0A8I5KZ38	0	2	0.9882	0	1	1	760.347	85	1	45	38	1.19218e-06	0.001397	0.0001212
[R].ELEAELEDER.[K]		1	2	6	P35580	P35580 [1600-1609]		0	1232.56	High	High	High
Confidence	Identifying Node	Modifications	# Proteins	Master Protein Accessions	Protein Accessions	# Missed Cleavages	Charge	DeltaScore	DeltaCn	Rank	Search Engine Rank	m/z [Da]	Ions Score	# Protein Groups	Identity Strict	Identity Relaxed	Expectation Value	Percolator q-Value	Percolator PEP
High	Sequest HT (A12)		2	P35580	P35580; A0A8I5KZ38	0	2	0.3468	0	1	1	616.786		1				0.001339	0.001471
High	Sequest HT (A12)		2	P35580	P35580; A0A8I5KZ38	0	2	0.3355	0	1	1	616.786		1				0.001339	0.0269
High	Sequest HT (A12)		2	P35580	P35580; A0A8I5KZ38	0	2	0.3623	0	1	1	616.786		1				0.001339	0.05681
High	Mascot (A13)		2	P35580	P35580; A0A8I5KZ38	0	2	0.6984	0	1	1	616.786	63	1	46	39	0.000241545	0.001397	0.002569
High	Mascot (A13)		2	P35580	P35580; A0A8I5KZ38	0	2	0.62	0	1	1	616.786	50	1	46	39	0.00431853	0.001397	0.01209
High	Mascot (A13)		2	P35580	P35580; A0A8I5KZ38	0	2	0.5814	0	1	1	616.786	43	1	46	39	0.0244204	0.001397	0.008012
[R].ELEAELEDERK.[Q]		1	2	3	P35580	P35580 [1600-1610]		1	1360.66	High	High	High
Confidence	Identifying Node	Modifications	# Proteins	Master Protein Accessions	Protein Accessions	# Missed Cleavages	Charge	DeltaScore	DeltaCn	Rank	Search Engine Rank	m/z [Da]	Ions Score	# Protein Groups	Identity Strict	Identity Relaxed	Expectation Value	Percolator q-Value	Percolator PEP
High	Sequest HT (A12)		2	P35580	P35580; A0A8I5KZ38	1	3	0.3279	0	1	1	454.225		1				0.001339	0.002248
High	Sequest HT (A12)		2	P35580	P35580; A0A8I5KZ38	1	3	0.3008	0	1	1	454.225		1				0.001339	0.01736
High	Mascot (A13)		2	P35580	P35580; A0A8I5KZ38	1	3	0.4516	0	1	1	454.225	31	1	50	43	1.02201	0.001397	0.01126
[K].EIFMQVEDER.[R]		1	2	2	P35580	P35580 [1853-1862]		0	1295.59	High	n/a	High
Confidence	Identifying Node	Modifications	# Proteins	Master Protein Accessions	Protein Accessions	# Missed Cleavages	Charge	DeltaScore	DeltaCn	Rank	Search Engine Rank	m/z [Da]	Ions Score	# Protein Groups	Identity Strict	Identity Relaxed	Expectation Value	Percolator q-Value	Percolator PEP
High	Sequest HT (A12)		2	P35580	P35580; A0A8I5KZ38	0	2	0.1282	0	1	1	648.298		1				0.001339	0.03312
High	Sequest HT (A12)		2	P35580	P35580; A0A8I5KZ38	0	2	0.558	0	1	1	648.299		1				0.001339	0.01056
[K].EIFMQVEDER.[R]	1xOxidation [M4]	1	2	4	P35580	P35580 [1853-1862]		0	1311.59	High	High	High
Confidence	Identifying Node	Modifications	# Proteins	Master Protein Accessions	Protein Accessions	# Missed Cleavages	Charge	DeltaScore	DeltaCn	Rank	Search Engine Rank	m/z [Da]	Ions Score	# Protein Groups	Identity Strict	Identity Relaxed	Expectation Value	Percolator q-Value	Percolator PEP
High	Sequest HT (A12)	M4(Oxidation)	2	P35580	P35580; A0A8I5KZ38	0	2	0.6148	0	1	1	656.299		1				0.001339	0.01881
High	Sequest HT (A12)	M4(Oxidation)	2	P35580	P35580; A0A8I5KZ38	0	2	0.5837	0	1	1	656.298		1				0.001339	0.02891
High	Mascot (A13)	M4(Oxidation)	2	P35580	P35580; A0A8I5KZ38	0	2	0.9516	0	1	1	656.298	62	1	44	37	0.000176537	0.001397	0.006865
High	Mascot (A13)	M4(Oxidation)	2	P35580	P35580; A0A8I5KZ38	0	2	0.9516	0	1	1	656.299	62	1	45	38	0.000228266	0.001397	0.008629
[K].EIFMQVEDERR.[H]	1xOxidation [M4]	1	2	4	P35580	P35580 [1853-1863]		1	1467.69	High	High	High
Confidence	Identifying Node	Modifications	# Proteins	Master Protein Accessions	Protein Accessions	# Missed Cleavages	Charge	DeltaScore	DeltaCn	Rank	Search Engine Rank	m/z [Da]	Ions Score	# Protein Groups	Identity Strict	Identity Relaxed	Expectation Value	Percolator q-Value	Percolator PEP
High	Sequest HT (A12)	M4(Oxidation)	2	P35580	P35580; A0A8I5KZ38	1	3	0.5385	0	1	1	489.899		1				0.001339	0.06157
High	Sequest HT (A12)	M4(Oxidation)	2	P35580	P35580; A0A8I5KZ38	1	3	0.3707	0	1	1	489.902		1				0.001339	0.007616
High	Mascot (A13)	M4(Oxidation)	2	P35580	P35580; A0A8I5KZ38	1	3	1	0	1	1	489.899	33	1	45	38	0.203054	0.001397	0.002779
High	Mascot (A13)	M4(Oxidation)	2	P35580	P35580; A0A8I5KZ38	1	3	1	0	1	1	489.902	23	1	50	43	5.54564	0.001397	0.003296
[K].EQADFAVEALAK.[A]		1	8	6	P35580	P35580 [415-426]		0	1291.65	High	High	High
Confidence	Identifying Node	Modifications	# Proteins	Master Protein Accessions	Protein Accessions	# Missed Cleavages	Charge	DeltaScore	DeltaCn	Rank	Search Engine Rank	m/z [Da]	Ions Score	# Protein Groups	Identity Strict	Identity Relaxed	Expectation Value	Percolator q-Value	Percolator PEP
High	Sequest HT (A12)		8	P35580	A0A024QZJ6; P35580; A0A8I5KZ38; A0A0U4BW16; P35749; A0A7R6KYT5; A0A494C024; B1PS43	0	2	0.5269	0	1	1	646.33		1				0.001339	0.003039
High	Sequest HT (A12)		8	P35580	A0A024QZJ6; P35580; A0A8I5KZ38; A0A0U4BW16; P35749; A0A7R6KYT5; A0A494C024; B1PS43	0	2	0.5298	0	1	1	646.329		1				0.001339	0.004259
High	Sequest HT (A12)		8	P35580	A0A024QZJ6; P35580; A0A8I5KZ38; A0A0U4BW16; P35749; A0A7R6KYT5; A0A494C024; B1PS43	0	2	0.2764	0	1	1	646.327		1				0.001339	0.07238
High	Mascot (A13)		8	P35580	A0A024QZJ6; P35580; A0A8I5KZ38; A0A0U4BW16; P35749; A0A7R6KYT5; A0A494C024; B1PS43	0	2	1	0	1	1	646.327	21	1	48	41	5.38462	0.009302	0.1552
High	Mascot (A13)		8	P35580	A0A024QZJ6; P35580; A0A8I5KZ38; A0A0U4BW16; P35749; A0A7R6KYT5; A0A494C024; B1PS43	0	2	0.9184	0	1	1	646.329	49	1	47	40	0.00812916	0.001397	0.001592
High	Mascot (A13)		8	P35580	A0A024QZJ6; P35580; A0A8I5KZ38; A0A0U4BW16; P35749; A0A7R6KYT5; A0A494C024; B1PS43	0	2	0.9167	0	1	1	646.33	48	1	47	40	0.00920682	0.001397	0.003058
[R].EQEVAELKK.[A]		1	2	6	P35580	P35580 [1173-1181]		1	1073.58	High	High	High
Confidence	Identifying Node	Modifications	# Proteins	Master Protein Accessions	Protein Accessions	# Missed Cleavages	Charge	DeltaScore	DeltaCn	Rank	Search Engine Rank	m/z [Da]	Ions Score	# Protein Groups	Identity Strict	Identity Relaxed	Expectation Value	Percolator q-Value	Percolator PEP
High	Sequest HT (A12)		2	P35580	P35580; A0A8I5KZ38	1	2	0.4053	0	1	1	537.296		1				0.009751	0.2035
High	Sequest HT (A12)		2	P35580	P35580; A0A8I5KZ38	1	2	0.3825	0	1	1	537.296		1				0.001339	0.01829
High	Sequest HT (A12)		2	P35580	P35580; A0A8I5KZ38	1	2	0.4115	0	1	1	537.295		1				0.001339	0.04909
High	Mascot (A13)		2	P35580	P35580; A0A8I5KZ38	1	2	0.7692	0	1	1	537.295	26	1	45	38	0.943155	0.001397	0.03467
High	Mascot (A13)		2	P35580	P35580; A0A8I5KZ38	1	2	0.7241	0	1	1	537.296	29	1	45	38	0.479273	0.001397	0.03353
High	Mascot (A13)		2	P35580	P35580; A0A8I5KZ38	1	2	0.6	0	1	1	537.296	30	1	45	38	0.345607	0.001397	0.008423
[K].FDQLLAEEK.[NTSA]		2	16	8	A0A8I5KWT8; P35580	A0A8I5KWT8 [1467-1475]; P35580 [1453-1461]		0	1092.56	High	High	High
Confidence	Identifying Node	Modifications	# Proteins	Master Protein Accessions	Protein Accessions	# Missed Cleavages	Charge	DeltaScore	DeltaCn	Rank	Search Engine Rank	m/z [Da]	Ions Score	# Protein Groups	Identity Strict	Identity Relaxed	Expectation Value	Percolator q-Value	Percolator PEP
High	Sequest HT (A12)		16	A0A8I5KWT8; P35580	Q7Z7R0; A0A024QZJ6; A0A8I5KWT8; P35580; B4E177; A0A8I5KZ38; A0A0U4BW16; P35749; Q68D89; O14729; A0A024R1N1; O14794; A1L2Z2; Q7Z406; A0A7R6KYT5; B1PS43	0	2	0.5959	0	1	1	546.782		2				0.001339	0.02147
High	Sequest HT (A12)		16	A0A8I5KWT8; P35580	Q7Z7R0; A0A024QZJ6; A0A8I5KWT8; P35580; B4E177; A0A8I5KZ38; A0A0U4BW16; P35749; Q68D89; O14729; A0A024R1N1; O14794; A1L2Z2; Q7Z406; A0A7R6KYT5; B1PS43	0	2	0.6037	0	1	1	546.782		2				0.001339	0.02176
High	Sequest HT (A12)		16	A0A8I5KWT8; P35580	Q7Z7R0; A0A024QZJ6; A0A8I5KWT8; P35580; B4E177; A0A8I5KZ38; A0A0U4BW16; P35749; Q68D89; O14729; A0A024R1N1; O14794; A1L2Z2; Q7Z406; A0A7R6KYT5; B1PS43	0	2	0.6187	0	1	1	546.782		2				0.001339	0.01607
High	Sequest HT (A12)		16	A0A8I5KWT8; P35580	Q7Z7R0; A0A024QZJ6; A0A8I5KWT8; P35580; B4E177; A0A8I5KZ38; A0A0U4BW16; P35749; Q68D89; O14729; A0A024R1N1; O14794; A1L2Z2; Q7Z406; A0A7R6KYT5; B1PS43	0	2	0.556	0	1	1	546.782		2				0.001339	0.04803
High	Mascot (A13)		16	A0A8I5KWT8; P35580	Q7Z7R0; A0A024QZJ6; A0A8I5KWT8; P35580; B4E177; A0A8I5KZ38; A0A0U4BW16; P35749; Q68D89; O14729; A0A024R1N1; O14794; A1L2Z2; Q7Z406; A0A7R6KYT5; B1PS43	0	2	0.6585	0	1	1	546.782	41	2	45	39	0.0341015	0.001397	0.01317
High	Mascot (A13)		16	A0A8I5KWT8; P35580	Q7Z7R0; A0A024QZJ6; A0A8I5KWT8; P35580; B4E177; A0A8I5KZ38; A0A0U4BW16; P35749; Q68D89; O14729; A0A024R1N1; O14794; A1L2Z2; Q7Z406; A0A7R6KYT5; B1PS43	0	2	0.6818	0	1	1	546.782	44	2	45	39	0.017409	0.001397	0.0341
High	Mascot (A13)		16	A0A8I5KWT8; P35580	Q7Z7R0; A0A024QZJ6; A0A8I5KWT8; P35580; B4E177; A0A8I5KZ38; A0A0U4BW16; P35749; Q68D89; O14729; A0A024R1N1; O14794; A1L2Z2; Q7Z406; A0A7R6KYT5; B1PS43	0	2	0.6176	0	1	1	546.782	35	2	45	39	0.14118	0.001397	0.0449
High	Mascot (A13)		16	A0A8I5KWT8; P35580	Q7Z7R0; A0A024QZJ6; A0A8I5KWT8; P35580; B4E177; A0A8I5KZ38; A0A0U4BW16; P35749; Q68D89; O14729; A0A024R1N1; O14794; A1L2Z2; Q7Z406; A0A7R6KYT5; B1PS43	0	2	0.6	0	1	1	546.782	35	2	48	41	0.202174	0.001397	0.00948
[R].FLSNGYIPIPGQQDK.[D]		1	2	4	P35580	P35580 [309-323]		0	1676.86	High	High	High
Confidence	Identifying Node	Modifications	# Proteins	Master Protein Accessions	Protein Accessions	# Missed Cleavages	Charge	DeltaScore	DeltaCn	Rank	Search Engine Rank	m/z [Da]	Ions Score	# Protein Groups	Identity Strict	Identity Relaxed	Expectation Value	Percolator q-Value	Percolator PEP
High	Sequest HT (A12)		2	P35580	P35580; A0A8I5KZ38	0	2	0.6313	0	1	1	838.935		1				0.001339	0.0003496
High	Sequest HT (A12)		2	P35580	P35580; A0A8I5KZ38	0	2	0.6681	0	1	1	838.937		1				0.002541	0.08747
High	Mascot (A13)		2	P35580	P35580; A0A8I5KZ38	0	2	0.973	0	1	1	838.935	37	1	50	43	0.227511	0.001397	0.002782
High	Mascot (A13)		2	P35580	P35580; A0A8I5KZ38	0	2	1	0	1	1	838.937	20	1	50	43	10.9373	0.003797	0.08235
[R].GDDETLHK.[N]		1	2	4	P35580	P35580 [1099-1106]		0	914.421	High	High	High
Confidence	Identifying Node	Modifications	# Proteins	Master Protein Accessions	Protein Accessions	# Missed Cleavages	Charge	DeltaScore	DeltaCn	Rank	Search Engine Rank	m/z [Da]	Ions Score	# Protein Groups	Identity Strict	Identity Relaxed	Expectation Value	Percolator q-Value	Percolator PEP
High	Sequest HT (A12)		2	P35580	P35580; A0A8I5KZ38	0	2	0.6482	0	1	1	457.714		1				0.003576	0.09673
High	Sequest HT (A12)		2	P35580	P35580; A0A8I5KZ38	0	2	0.5245	0	1	1	457.714		1				0.001339	0.06301
High	Mascot (A13)		2	P35580	P35580; A0A8I5KZ38	0	2	1	0	1	1	457.714	19	1	42	35	2.56505	0.004802	0.138
High	Mascot (A13)		2	P35580	P35580; A0A8I5KZ38	0	2	1	0	1	1	457.714	16	1	42	35	4.833	0.004802	0.1242
[R].GDEVMVELAENGK.[K]		1	6	2	P35580	P35580 [55-67]		0	1390.65	High	High	High
Confidence	Identifying Node	Modifications	# Proteins	Master Protein Accessions	Protein Accessions	# Missed Cleavages	Charge	DeltaScore	DeltaCn	Rank	Search Engine Rank	m/z [Da]	Ions Score	# Protein Groups	Identity Strict	Identity Relaxed	Expectation Value	Percolator q-Value	Percolator PEP
High	Sequest HT (A12)		6	P35580	A0A8I5KSC2; Q9UE82; P35580; A0A8I5KZ38; A0A8I5KTT7; G1UI33	0	2	0.7006	0	1	1	695.829		1				0.001339	0.001701
High	Mascot (A13)		6	P35580	A0A8I5KSC2; Q9UE82; P35580; A0A8I5KZ38; A0A8I5KTT7; G1UI33	0	2	0.8833	0	1	1	695.829	60	1	55	48	0.00365887	0.001397	0.00101
[R].GDEVMVELAENGK.[K]	1xOxidation [M5]	1	6	2	P35580	P35580 [55-67]		0	1406.65	High	High	High
Confidence	Identifying Node	Modifications	# Proteins	Master Protein Accessions	Protein Accessions	# Missed Cleavages	Charge	DeltaScore	DeltaCn	Rank	Search Engine Rank	m/z [Da]	Ions Score	# Protein Groups	Identity Strict	Identity Relaxed	Expectation Value	Percolator q-Value	Percolator PEP
High	Sequest HT (A12)	M5(Oxidation)	6	P35580	A0A8I5KSC2; Q9UE82; P35580; A0A8I5KZ38; A0A8I5KTT7; G1UI33	0	2	0.7133	0	1	1	703.827		1				0.001339	0.001823
High	Mascot (A13)	M5(Oxidation)	6	P35580	A0A8I5KSC2; Q9UE82; P35580; A0A8I5KZ38; A0A8I5KTT7; G1UI33	0	2	0.9692	0	1	1	703.827	65	1	45	38	0.00010682	0.001397	0.001583
[R].GDEVMVELAENGKK.[A]		1	6	2	P35580	P35580 [55-68]		1	1518.75	High	High	High
Confidence	Identifying Node	Modifications	# Proteins	Master Protein Accessions	Protein Accessions	# Missed Cleavages	Charge	DeltaScore	DeltaCn	Rank	Search Engine Rank	m/z [Da]	Ions Score	# Protein Groups	Identity Strict	Identity Relaxed	Expectation Value	Percolator q-Value	Percolator PEP
High	Sequest HT (A12)		6	P35580	A0A8I5KSC2; Q9UE82; P35580; A0A8I5KZ38; A0A8I5KTT7; G1UI33	1	3	0.4926	0	1	1	506.921		1				0.003576	0.1005
High	Mascot (A13)		6	P35580	A0A8I5KSC2; Q9UE82; P35580; A0A8I5KZ38; A0A8I5KTT7; G1UI33	1	3	1	0	1	1	506.921	11	1	48	41	55.4864	0.001397	0.01933
[R].HATALEELSEQLEQAK.[R]		1	2	6	P35580	P35580 [1201-1216]		0	1796.9	High	High	High
Confidence	Identifying Node	Modifications	# Proteins	Master Protein Accessions	Protein Accessions	# Missed Cleavages	Charge	DeltaScore	DeltaCn	Rank	Search Engine Rank	m/z [Da]	Ions Score	# Protein Groups	Identity Strict	Identity Relaxed	Expectation Value	Percolator q-Value	Percolator PEP
High	Sequest HT (A12)		2	P35580	P35580; A0A8I5KZ38	0	3	0.6122	0	1	1	599.638		1				0.001339	0.0006909
High	Sequest HT (A12)		2	P35580	P35580; A0A8I5KZ38	0	3	0.6582	0	1	1	599.639		1				0.001339	0.00885
High	Sequest HT (A12)		2	P35580	P35580; A0A8I5KZ38	0	3	0.6188	0	1	1	599.639		1				0.001339	0.009369
High	Mascot (A13)		2	P35580	P35580; A0A8I5KZ38	0	3	1	0	1	1	599.638	72	1	50	43	6.81995e-05	0.001397	0.0002865
High	Mascot (A13)		2	P35580	P35580; A0A8I5KZ38	0	3	1	0	1	1	599.639	46	1	50	43	0.0237027	0.001397	0.001979
High	Mascot (A13)		2	P35580	P35580; A0A8I5KZ38	0	3	1	0	1	1	599.639	70	1	49	42	0.000107859	0.001397	0.0004804
[K].HQQLLEEK.[N]		1	2	10	P35580	P35580 [882-889]		0	1024.54	High	High	High
Confidence	Identifying Node	Modifications	# Proteins	Master Protein Accessions	Protein Accessions	# Missed Cleavages	Charge	DeltaScore	DeltaCn	Rank	Search Engine Rank	m/z [Da]	Ions Score	# Protein Groups	Identity Strict	Identity Relaxed	Expectation Value	Percolator q-Value	Percolator PEP
High	Sequest HT (A12)		2	P35580	P35580; A0A8I5KZ38	0	2	0.5219	0	1	1	512.774		1				0.001339	0.003284
High	Sequest HT (A12)		2	P35580	P35580; A0A8I5KZ38	0	2	0.6194	0	1	1	512.775		1				0.001339	0.009587
High	Sequest HT (A12)		2	P35580	P35580; A0A8I5KZ38	0	2	0.5407	0	1	1	512.776		1				0.001339	0.00583
High	Sequest HT (A12)		2	P35580	P35580; A0A8I5KZ38	0	2	0.5946	0	1	1	512.775		1				0.001339	0.00463
High	Sequest HT (A12)		2	P35580	P35580; A0A8I5KZ38	0	2	0.5652	0	1	1	512.775		1				0.001339	0.00494
High	Mascot (A13)		2	P35580	P35580; A0A8I5KZ38	0	2	0.881	0	1	1	512.774	42	1	42	35	0.0100805	0.001397	0.05208
High	Mascot (A13)		2	P35580	P35580; A0A8I5KZ38	0	2	0.875	0	1	1	512.775	40	1	42	35	0.0182592	0.001397	0.01039
High	Mascot (A13)		2	P35580	P35580; A0A8I5KZ38	0	2	0.8684	0	1	1	512.775	38	1	42	35	0.0309043	0.001397	0.02786
High	Mascot (A13)		2	P35580	P35580; A0A8I5KZ38	0	2	0.8837	0	1	1	512.775	43	1	42	35	0.00780795	0.001397	0.001386
High	Mascot (A13)		2	P35580	P35580; A0A8I5KZ38	0	2	0.625	0	1	1	512.776	40	1	42	35	0.0197858	0.001397	0.003927
[K].KEEELQGALAR.[G]		1	2	6	P35580	P35580 [1088-1098]		1	1243.66	High	High	High
Confidence	Identifying Node	Modifications	# Proteins	Master Protein Accessions	Protein Accessions	# Missed Cleavages	Charge	DeltaScore	DeltaCn	Rank	Search Engine Rank	m/z [Da]	Ions Score	# Protein Groups	Identity Strict	Identity Relaxed	Expectation Value	Percolator q-Value	Percolator PEP
High	Sequest HT (A12)		2	P35580	P35580; A0A8I5KZ38	1	2	0.5929	0	1	1	622.335		1				0.001339	0.002639
High	Sequest HT (A12)		2	P35580	P35580; A0A8I5KZ38	1	3	0.3478	0	1	1	415.226		1				0.002541	0.08325
High	Sequest HT (A12)		2	P35580	P35580; A0A8I5KZ38	1	2	0.5556	0	1	1	622.335		1				0.001339	0.001566
High	Mascot (A13)		2	P35580	P35580; A0A8I5KZ38	1	2	0.7705	0	1	1	622.335	61	1	50	43	0.000855718	0.001397	0.0006267
High	Mascot (A13)		2	P35580	P35580; A0A8I5KZ38	1	2	0.8919	0	1	1	622.335	37	1	49	42	0.190914	0.001397	0.001812
High	Mascot (A13)		2	P35580	P35580; A0A8I5KZ38	1	3	0.25	0	1	1	415.226	48	1	49	42	0.0160746	0.001397	0.03431
[RK].KFDQLLAEEK.[NTSA]		2	16	10	A0A8I5KWT8; P35580	A0A8I5KWT8 [1466-1475]; P35580 [1452-1461]		1	1220.65	High	High	High
Confidence	Identifying Node	Modifications	# Proteins	Master Protein Accessions	Protein Accessions	# Missed Cleavages	Charge	DeltaScore	DeltaCn	Rank	Search Engine Rank	m/z [Da]	Ions Score	# Protein Groups	Identity Strict	Identity Relaxed	Expectation Value	Percolator q-Value	Percolator PEP
High	Sequest HT (A12)		16	A0A8I5KWT8; P35580	Q7Z7R0; A0A024QZJ6; A0A8I5KWT8; P35580; B4E177; A0A8I5KZ38; A0A0U4BW16; P35749; Q68D89; O14729; A0A024R1N1; O14794; A1L2Z2; Q7Z406; A0A7R6KYT5; B1PS43	1	2	0.5506	0	1	1	610.83		2				0.001339	0.0004467
High	Sequest HT (A12)		16	A0A8I5KWT8; P35580	Q7Z7R0; A0A024QZJ6; A0A8I5KWT8; P35580; B4E177; A0A8I5KZ38; A0A0U4BW16; P35749; Q68D89; O14729; A0A024R1N1; O14794; A1L2Z2; Q7Z406; A0A7R6KYT5; B1PS43	1	3	0.5287	0	1	1	407.556		2				0.003576	0.1055
High	Sequest HT (A12)		16	A0A8I5KWT8; P35580	Q7Z7R0; A0A024QZJ6; A0A8I5KWT8; P35580; B4E177; A0A8I5KZ38; A0A0U4BW16; P35749; Q68D89; O14729; A0A024R1N1; O14794; A1L2Z2; Q7Z406; A0A7R6KYT5; B1PS43	1	2	0.5455	0	1	1	610.83		2				0.001339	0.0008893
High	Sequest HT (A12)		16	A0A8I5KWT8; P35580	Q7Z7R0; A0A024QZJ6; A0A8I5KWT8; P35580; B4E177; A0A8I5KZ38; A0A0U4BW16; P35749; Q68D89; O14729; A0A024R1N1; O14794; A1L2Z2; Q7Z406; A0A7R6KYT5; B1PS43	1	3	0.5299	0	1	1	407.556		2				0.005568	0.17
High	Sequest HT (A12)		16	A0A8I5KWT8; P35580	Q7Z7R0; A0A024QZJ6; A0A8I5KWT8; P35580; B4E177; A0A8I5KZ38; A0A0U4BW16; P35749; Q68D89; O14729; A0A024R1N1; O14794; A1L2Z2; Q7Z406; A0A7R6KYT5; B1PS43	1	2	0.5813	0	1	1	610.83		2				0.001339	0.001313
High	Mascot (A13)		16	A0A8I5KWT8; P35580	Q7Z7R0; A0A024QZJ6; A0A8I5KWT8; P35580; B4E177; A0A8I5KZ38; A0A0U4BW16; P35749; Q68D89; O14729; A0A024R1N1; O14794; A1L2Z2; Q7Z406; A0A7R6KYT5; B1PS43	1	2	0.8028	0	1	1	610.83	71	2	47	40	5.36463e-05	0.001397	5.116e-05
High	Mascot (A13)		16	A0A8I5KWT8; P35580	Q7Z7R0; A0A024QZJ6; A0A8I5KWT8; P35580; B4E177; A0A8I5KZ38; A0A0U4BW16; P35749; Q68D89; O14729; A0A024R1N1; O14794; A1L2Z2; Q7Z406; A0A7R6KYT5; B1PS43	1	3	0.7333	0	1	1	407.556	30	2	47	40	0.552764	0.001397	0.01326
High	Mascot (A13)		16	A0A8I5KWT8; P35580	Q7Z7R0; A0A024QZJ6; A0A8I5KWT8; P35580; B4E177; A0A8I5KZ38; A0A0U4BW16; P35749; Q68D89; O14729; A0A024R1N1; O14794; A1L2Z2; Q7Z406; A0A7R6KYT5; B1PS43	1	3	0.7419	0	1	1	407.556	31	2	47	40	0.487012	0.004802	0.1211
High	Mascot (A13)		16	A0A8I5KWT8; P35580	Q7Z7R0; A0A024QZJ6; A0A8I5KWT8; P35580; B4E177; A0A8I5KZ38; A0A0U4BW16; P35749; Q68D89; O14729; A0A024R1N1; O14794; A1L2Z2; Q7Z406; A0A7R6KYT5; B1PS43	1	2	0.7846	0	1	1	610.83	65	2	47	40	0.000180942	0.001397	0.0005556
High	Mascot (A13)		16	A0A8I5KWT8; P35580	Q7Z7R0; A0A024QZJ6; A0A8I5KWT8; P35580; B4E177; A0A8I5KZ38; A0A0U4BW16; P35749; Q68D89; O14729; A0A024R1N1; O14794; A1L2Z2; Q7Z406; A0A7R6KYT5; B1PS43	1	2	0.7966	0	1	1	610.83	59	2	47	40	0.000794382	0.001397	0.002463
[K].KLDAQVQELHAK.[V]		1	2	2	P35580	P35580 [1256-1267]		1	1379.76	High	High	High
Confidence	Identifying Node	Modifications	# Proteins	Master Protein Accessions	Protein Accessions	# Missed Cleavages	Charge	DeltaScore	DeltaCn	Rank	Search Engine Rank	m/z [Da]	Ions Score	# Protein Groups	Identity Strict	Identity Relaxed	Expectation Value	Percolator q-Value	Percolator PEP
High	Sequest HT (A12)		2	P35580	P35580; A0A8I5KZ38	1	3	0.4943	0	1	1	460.592		1				0.004499	0.1517
High	Mascot (A13)		2	P35580	P35580; A0A8I5KZ38	1	3	1	0	1	1	460.592	22	1	46	39	2.75737	0.001397	0.003638
[K].KLVWIPSER.[H]		1	6	4	P35580	P35580 [34-42]		1	1127.66	High	High	High
Confidence	Identifying Node	Modifications	# Proteins	Master Protein Accessions	Protein Accessions	# Missed Cleavages	Charge	DeltaScore	DeltaCn	Rank	Search Engine Rank	m/z [Da]	Ions Score	# Protein Groups	Identity Strict	Identity Relaxed	Expectation Value	Percolator q-Value	Percolator PEP
High	Sequest HT (A12)		6	P35580	A0A8I5KSC2; Q9UE82; P35580; A0A8I5KZ38; A0A8I5KTT7; G1UI33	1	2	0.3523	0	1	1	564.332		1				0.001339	0.02615
High	Sequest HT (A12)		6	P35580	A0A8I5KSC2; Q9UE82; P35580; A0A8I5KZ38; A0A8I5KTT7; G1UI33	1	2	0.2085	0	1	1	564.332		1				0.009751	0.2051
High	Mascot (A13)		6	P35580	A0A8I5KSC2; Q9UE82; P35580; A0A8I5KZ38; A0A8I5KTT7; G1UI33	1	2	0.6857	0	1	1	564.332	35	1	47	40	0.145072	0.001397	0.03659
High	Mascot (A13)		6	P35580	A0A8I5KSC2; Q9UE82; P35580; A0A8I5KZ38; A0A8I5KTT7; G1UI33	1	2	0.7	0	1	1	564.332	40	1	47	40	0.0521895	0.001397	0.02751
[K].KQELEEILHDLESR.[V]		1	2	3	P35580	P35580 [917-930]		1	1738.9	High	High	High
Confidence	Identifying Node	Modifications	# Proteins	Master Protein Accessions	Protein Accessions	# Missed Cleavages	Charge	DeltaScore	DeltaCn	Rank	Search Engine Rank	m/z [Da]	Ions Score	# Protein Groups	Identity Strict	Identity Relaxed	Expectation Value	Percolator q-Value	Percolator PEP
High	Sequest HT (A12)		2	P35580	P35580; A0A8I5KZ38	1	3	0.6578	0	1	1	580.305		1				0.001339	3.619e-06
High	Sequest HT (A12)		2	P35580	P35580; A0A8I5KZ38	1	3	0.6328	0	1	1	580.307		1				0.001339	6.587e-06
High	Mascot (A13)		2	P35580	P35580; A0A8I5KZ38	1	3	0.8537	0	1	1	580.305	82	1	50	43	6.96107e-06	0.001397	7.069e-07
[K].KVDDDLGTIESLEEAK.[K]		1	2	6	P35580	P35580 [1379-1394]		1	1761.88	High	High	High
Confidence	Identifying Node	Modifications	# Proteins	Master Protein Accessions	Protein Accessions	# Missed Cleavages	Charge	DeltaScore	DeltaCn	Rank	Search Engine Rank	m/z [Da]	Ions Score	# Protein Groups	Identity Strict	Identity Relaxed	Expectation Value	Percolator q-Value	Percolator PEP
High	Sequest HT (A12)		2	P35580	P35580; A0A8I5KZ38	1	3	0.6718	0	1	1	587.964		1				0.001339	0.00244
High	Sequest HT (A12)		2	P35580	P35580; A0A8I5KZ38	1	3	0.68	0	1	1	587.963		1				0.001339	0.001952
High	Sequest HT (A12)		2	P35580	P35580; A0A8I5KZ38	1	3	0.5273	0	1	1	587.966		1				0.001339	0.00781
High	Mascot (A13)		2	P35580	P35580; A0A8I5KZ38	1	3	0.9057	0	1	1	587.963	53	1	47	40	0.00263219	0.001397	0.001836
High	Mascot (A13)		2	P35580	P35580; A0A8I5KZ38	1	3	0.8571	0	1	1	587.964	56	1	47	40	0.00136077	0.001397	0.001045
High	Mascot (A13)		2	P35580	P35580; A0A8I5KZ38	1	3	1	0	1	1	587.966	41	1	47	40	0.0488528	0.001397	0.004463
[R].IAECSSQLAEEEEK.[A]	1xCarbamidomethyl [C4]	1	2	4	P35580	P35580 [1008-1021]		0	1622.72	High	High	High
Confidence	Identifying Node	Modifications	# Proteins	Master Protein Accessions	Protein Accessions	# Missed Cleavages	Charge	DeltaScore	DeltaCn	Rank	Search Engine Rank	m/z [Da]	Ions Score	# Protein Groups	Identity Strict	Identity Relaxed	Expectation Value	Percolator q-Value	Percolator PEP
High	Sequest HT (A12)	C4(Carbamidomethyl)	2	P35580	P35580; A0A8I5KZ38	0	2	0.6734	0	1	1	811.864		1				0.001339	5.777e-05
High	Sequest HT (A12)	C4(Carbamidomethyl)	2	P35580	P35580; A0A8I5KZ38	0	2	0.6372	0	1	1	811.864		1				0.001339	4.312e-05
High	Mascot (A13)	C4(Carbamidomethyl)	2	P35580	P35580; A0A8I5KZ38	0	2	1	0	1	1	811.864	82	1	47	40	2.97929e-06	0.001397	6.884e-05
High	Mascot (A13)	C4(Carbamidomethyl)	2	P35580	P35580; A0A8I5KZ38	0	2	1	0	1	1	811.864	84	1	47	40	1.96492e-06	0.001397	6.582e-05
[K].LDAQVQELHAK.[V]		1	2	8	P35580	P35580 [1257-1267]		0	1251.67	High	High	High
Confidence	Identifying Node	Modifications	# Proteins	Master Protein Accessions	Protein Accessions	# Missed Cleavages	Charge	DeltaScore	DeltaCn	Rank	Search Engine Rank	m/z [Da]	Ions Score	# Protein Groups	Identity Strict	Identity Relaxed	Expectation Value	Percolator q-Value	Percolator PEP
High	Sequest HT (A12)		2	P35580	P35580; A0A8I5KZ38	0	3	0.4008	0	1	1	417.895		1				0.001339	0.05789
High	Sequest HT (A12)		2	P35580	P35580; A0A8I5KZ38	0	2	0.6686	0	1	1	626.337		1				0.001339	0.001036
High	Sequest HT (A12)		2	P35580	P35580; A0A8I5KZ38	0	3	0.4984	0	1	1	417.894		1				0.001339	0.02337
High	Sequest HT (A12)		2	P35580	P35580; A0A8I5KZ38	0	3	0.1765	0	1	1	417.895		1				0.003576	0.09446
High	Mascot (A13)		2	P35580	P35580; A0A8I5KZ38	0	2	1	0	1	1	626.337	66	1	45	38	8.64368e-05	0.001397	0.001023
High	Mascot (A13)		2	P35580	P35580; A0A8I5KZ38	0	3	1	0	1	1	417.894	36	1	46	39	0.131959	0.001397	0.0293
High	Mascot (A13)		2	P35580	P35580; A0A8I5KZ38	0	3	1	0	1	1	417.895	13	1	46	39	24.3467	0.001397	0.04851
High	Mascot (A13)		2	P35580	P35580; A0A8I5KZ38	0	3	1	0	1	1	417.895	25	1	46	39	1.66221	0.003797	0.1031
[K].LDPHLVLDQLR.[C]		2	7	18	A0A8I5KWT8; P35580	A0A8I5KWT8 [704-714]; P35580 [690-700]		0	1318.75	High	High	High
Confidence	Identifying Node	Modifications	# Proteins	Master Protein Accessions	Protein Accessions	# Missed Cleavages	Charge	DeltaScore	DeltaCn	Rank	Search Engine Rank	m/z [Da]	Ions Score	# Protein Groups	Identity Strict	Identity Relaxed	Expectation Value	Percolator q-Value	Percolator PEP
High	Sequest HT (A12)		7	A0A8I5KWT8; P35580	A0A8I5KWT8; P35580; A0A8I5KZ38; A0A0U4BW16; Q86XU5; B4E3S1; A0A024R1N1	0	3	0.4921	0	1	1	440.254		2				0.001339	0.01185
High	Mascot (A13)		7	A0A8I5KWT8; P35580	A0A8I5KWT8; P35580; A0A8I5KZ38; A0A0U4BW16; Q86XU5; B4E3S1; A0A024R1N1	0	2	0.9565	0	1	1	659.878	46	2	43	36	0.00544454	0.001397	0.001268
High	Mascot (A13)		7	A0A8I5KWT8; P35580	A0A8I5KWT8; P35580; A0A8I5KZ38; A0A0U4BW16; Q86XU5; B4E3S1; A0A024R1N1	0	2	0.9706	0	1	1	659.878	35	2	43	36	0.0786976	0.001397	0.00208
High	Mascot (A13)		7	A0A8I5KWT8; P35580	A0A8I5KWT8; P35580; A0A8I5KZ38; A0A0U4BW16; Q86XU5; B4E3S1; A0A024R1N1	0	3	0.9189	0	1	1	440.254	37	2	43	36	0.0416832	0.001397	0.01025
High	Mascot (A13)		7	A0A8I5KWT8; P35580	A0A8I5KWT8; P35580; A0A8I5KZ38; A0A0U4BW16; Q86XU5; B4E3S1; A0A024R1N1	0	3	1	0	1	1	440.254	36	2	43	36	0.0538324	0.001397	0.02528
High	Mascot (A13)		7	A0A8I5KWT8; P35580	A0A8I5KWT8; P35580; A0A8I5KZ38; A0A0U4BW16; Q86XU5; B4E3S1; A0A024R1N1	0	2	0.9714	0	1	1	659.878	35	2	43	36	0.0609599	0.001397	0.007946
High	Mascot (A13)		7	A0A8I5KWT8; P35580	A0A8I5KWT8; P35580; A0A8I5KZ38; A0A0U4BW16; Q86XU5; B4E3S1; A0A024R1N1	0	2	0.9375	0	1	1	659.877	32	2	43	36	0.151184	0.001397	0.01057
High	Mascot (A13)		7	A0A8I5KWT8; P35580	A0A8I5KWT8; P35580; A0A8I5KZ38; A0A0U4BW16; Q86XU5; B4E3S1; A0A024R1N1	0	3	0.9167	0	1	1	440.255	36	2	42	35	0.0495265	0.001397	0.0009843
High	Sequest HT (A12)		7	A0A8I5KWT8; P35580	A0A8I5KWT8; P35580; A0A8I5KZ38; A0A0U4BW16; Q86XU5; B4E3S1; A0A024R1N1	0	3	0.4267	0	1	1	440.254		2				0.009751	0.1947
High	Sequest HT (A12)		7	A0A8I5KWT8; P35580	A0A8I5KWT8; P35580; A0A8I5KZ38; A0A0U4BW16; Q86XU5; B4E3S1; A0A024R1N1	0	3	0.6277	0	1	1	440.254		2				0.002541	0.09298
High	Sequest HT (A12)		7	A0A8I5KWT8; P35580	A0A8I5KWT8; P35580; A0A8I5KZ38; A0A0U4BW16; Q86XU5; B4E3S1; A0A024R1N1	0	2	0.6109	0	1	1	659.878		2				0.001339	0.001525
High	Sequest HT (A12)		7	A0A8I5KWT8; P35580	A0A8I5KWT8; P35580; A0A8I5KZ38; A0A0U4BW16; Q86XU5; B4E3S1; A0A024R1N1	0	3	0.5303	0	1	1	440.255		2				0.001339	0.0073
High	Sequest HT (A12)		7	A0A8I5KWT8; P35580	A0A8I5KWT8; P35580; A0A8I5KZ38; A0A0U4BW16; Q86XU5; B4E3S1; A0A024R1N1	0	2	0.5596	0	1	1	659.877		2				0.001339	0.01237
High	Sequest HT (A12)		7	A0A8I5KWT8; P35580	A0A8I5KWT8; P35580; A0A8I5KZ38; A0A0U4BW16; Q86XU5; B4E3S1; A0A024R1N1	0	3	0.5086	0	1	1	440.254		2				0.001339	0.05535
High	Sequest HT (A12)		7	A0A8I5KWT8; P35580	A0A8I5KWT8; P35580; A0A8I5KZ38; A0A0U4BW16; Q86XU5; B4E3S1; A0A024R1N1	0	2	0.5522	0	1	1	659.878		2				0.001339	0.0009445
High	Sequest HT (A12)		7	A0A8I5KWT8; P35580	A0A8I5KWT8; P35580; A0A8I5KZ38; A0A0U4BW16; Q86XU5; B4E3S1; A0A024R1N1	0	3	0.5	0	1	1	440.256		2				0.001339	0.003906
High	Sequest HT (A12)		7	A0A8I5KWT8; P35580	A0A8I5KWT8; P35580; A0A8I5KZ38; A0A0U4BW16; Q86XU5; B4E3S1; A0A024R1N1	0	2	0.5535	0	1	1	659.878		2				0.001339	0.000626
High	Mascot (A13)		7	A0A8I5KWT8; P35580	A0A8I5KWT8; P35580; A0A8I5KZ38; A0A0U4BW16; Q86XU5; B4E3S1; A0A024R1N1	0	3	0.9412	0	1	1	440.256	34	2	42	35	0.0722929	0.001397	0.01286
[R].LEVNMQAMK.[A]	2xOxidation [M5; M8]	1	2	6	P35580	P35580 [1565-1573]		0	1095.52	High	High	High
Confidence	Identifying Node	Modifications	# Proteins	Master Protein Accessions	Protein Accessions	# Missed Cleavages	Charge	DeltaScore	DeltaCn	Rank	Search Engine Rank	m/z [Da]	Ions Score	# Protein Groups	Identity Strict	Identity Relaxed	Expectation Value	Percolator q-Value	Percolator PEP
High	Sequest HT (A12)	M5(Oxidation); M8(Oxidation)	2	P35580	P35580; A0A8I5KZ38	0	2	0.4866	0	1	1	548.262		1				0.001339	0.01802
High	Sequest HT (A12)	M5(Oxidation); M8(Oxidation)	2	P35580	P35580; A0A8I5KZ38	0	2	0.484	0	1	1	548.263		1				0.001339	0.07134
High	Sequest HT (A12)	M5(Oxidation); M8(Oxidation)	2	P35580	P35580; A0A8I5KZ38	0	2	0.4413	0	1	1	548.262		1				0.001339	0.06359
High	Mascot (A13)	M5(Oxidation); M8(Oxidation)	2	P35580	P35580; A0A8I5KZ38	0	2	0.8235	0	1	1	548.262	34	1	44	37	0.105845	0.001397	0.0399
High	Mascot (A13)	M5(Oxidation); M8(Oxidation)	2	P35580	P35580; A0A8I5KZ38	0	2	0.7674	0	1	1	548.262	43	1	44	37	0.0136669	0.001397	0.01419
High	Mascot (A13)	M5(Oxidation); M8(Oxidation)	2	P35580	P35580; A0A8I5KZ38	0	2	0.8043	0	1	1	548.263	46	1	44	37	0.00645163	0.001397	0.03115
[K].IGQLEEQLEQEAK.[E]		1	2	4	P35580	P35580 [1823-1835]		0	1514.77	High	High	High
Confidence	Identifying Node	Modifications	# Proteins	Master Protein Accessions	Protein Accessions	# Missed Cleavages	Charge	DeltaScore	DeltaCn	Rank	Search Engine Rank	m/z [Da]	Ions Score	# Protein Groups	Identity Strict	Identity Relaxed	Expectation Value	Percolator q-Value	Percolator PEP
High	Sequest HT (A12)		2	P35580	P35580; A0A8I5KZ38	0	2	0.6019	0	1	1	757.888		1				0.001339	0.004391
High	Sequest HT (A12)		2	P35580	P35580; A0A8I5KZ38	0	2	0.5938	0	1	1	757.891		1				0.001339	0.004806
High	Mascot (A13)		2	P35580	P35580; A0A8I5KZ38	0	2	0.8939	0	1	1	757.888	66	1	50	43	0.000247134	0.001397	0.0008569
High	Mascot (A13)		2	P35580	P35580; A0A8I5KZ38	0	2	0.9104	0	1	1	757.891	67	1	49	42	0.000204882	0.001397	0.001214
[K].LQELEGAVK.[S]		1	2	4	P35580	P35580 [1801-1809]		0	986.552	High	High	High
Confidence	Identifying Node	Modifications	# Proteins	Master Protein Accessions	Protein Accessions	# Missed Cleavages	Charge	DeltaScore	DeltaCn	Rank	Search Engine Rank	m/z [Da]	Ions Score	# Protein Groups	Identity Strict	Identity Relaxed	Expectation Value	Percolator q-Value	Percolator PEP
High	Sequest HT (A12)		2	P35580	P35580; A0A8I5KZ38	0	2	0.3049	0	1	1	493.779		1				0.001339	0.02363
High	Sequest HT (A12)		2	P35580	P35580; A0A8I5KZ38	0	2	0.0886	0	1	1	493.779		1				0.001339	0.04153
High	Mascot (A13)		2	P35580	P35580; A0A8I5KZ38	0	2	0.6731	0	1	1	493.779	52	1	47	40	0.00353806	0.001397	0.02425
High	Mascot (A13)		2	P35580	P35580; A0A8I5KZ38	0	2	0.5455	0	1	1	493.779	33	1	47	40	0.241972	0.001397	0.03534
[R].LQQELDDLTVDLDHQR.[Q]		1	2	2	P35580	P35580 [1425-1440]		0	1937.96	High	High	High
Confidence	Identifying Node	Modifications	# Proteins	Master Protein Accessions	Protein Accessions	# Missed Cleavages	Charge	DeltaScore	DeltaCn	Rank	Search Engine Rank	m/z [Da]	Ions Score	# Protein Groups	Identity Strict	Identity Relaxed	Expectation Value	Percolator q-Value	Percolator PEP
High	Sequest HT (A12)		2	P35580	P35580; A0A8I5KZ38	0	3	0.704	0	1	1	646.658		1				0.001339	1.313e-05
High	Mascot (A13)		2	P35580	P35580; A0A8I5KZ38	0	3	0.863	0	1	1	646.658	73	1	53	46	0.000106077	0.001397	0.0001237
[R].LRVELAEK.[A]		1	2	3	P35580	P35580 [1274-1281]		1	957.573	High	High	High
Confidence	Identifying Node	Modifications	# Proteins	Master Protein Accessions	Protein Accessions	# Missed Cleavages	Charge	DeltaScore	DeltaCn	Rank	Search Engine Rank	m/z [Da]	Ions Score	# Protein Groups	Identity Strict	Identity Relaxed	Expectation Value	Percolator q-Value	Percolator PEP
High	Sequest HT (A12)		2	P35580	P35580; A0A8I5KZ38	1	2	0.0913	0	1	1	479.29		1				0.008801	0.1797
High	Mascot (A13)		2	P35580	P35580; A0A8I5KZ38	1	2	0.2143	0	1	1	479.29	28	1	54	47	5.00654	0.003797	0.101
High	Mascot (A13)		2	P35580	P35580; A0A8I5KZ38	1	2	0.2121	0	1	1	479.29	33	1	54	47	1.43396	0.002681	0.07104
[R].IVFQEFR.[Q]		1	6	6	P35580	P35580 [719-725]		0	938.509	High	High	High
Confidence	Identifying Node	Modifications	# Proteins	Master Protein Accessions	Protein Accessions	# Missed Cleavages	Charge	DeltaScore	DeltaCn	Rank	Search Engine Rank	m/z [Da]	Ions Score	# Protein Groups	Identity Strict	Identity Relaxed	Expectation Value	Percolator q-Value	Percolator PEP
High	Sequest HT (A12)		6	P35580	A0A024QZJ6; P35580; A0A8I5KZ38; P35749; A0A7R6KYT5; B1PS43	0	2	0.5088	0	1	1	469.759		1				0.003576	0.09732
High	Sequest HT (A12)		6	P35580	A0A024QZJ6; P35580; A0A8I5KZ38; P35749; A0A7R6KYT5; B1PS43	0	2	0.4848	0	1	1	469.759		1				0.004499	0.1503
High	Sequest HT (A12)		6	P35580	A0A024QZJ6; P35580; A0A8I5KZ38; P35749; A0A7R6KYT5; B1PS43	0	2	0.5215	0	1	1	469.759		1				0.001339	0.06074
High	Mascot (A13)		6	P35580	A0A024QZJ6; P35580; A0A8I5KZ38; P35749; A0A7R6KYT5; B1PS43	0	2	0.6604	0	1	1	469.759	53	1	41	34	0.000782524	0.004802	0.1335
High	Mascot (A13)		6	P35580	A0A024QZJ6; P35580; A0A8I5KZ38; P35749; A0A7R6KYT5; B1PS43	0	2	0.617	0	1	1	469.759	47	1	41	34	0.00267607	0.003797	0.1021
High	Mascot (A13)		6	P35580	A0A024QZJ6; P35580; A0A8I5KZ38; P35749; A0A7R6KYT5; B1PS43	0	2	0.617	0	1	1	469.759	47	1	42	35	0.00337102	0.001397	0.0223
[R].IVGLDQVTGMTETAFGSAYK.[T]	1xOxidation [M10]	1	3	2	P35580	P35580 [625-644]		0	2104.03	High	High	High
Confidence	Identifying Node	Modifications	# Proteins	Master Protein Accessions	Protein Accessions	# Missed Cleavages	Charge	DeltaScore	DeltaCn	Rank	Search Engine Rank	m/z [Da]	Ions Score	# Protein Groups	Identity Strict	Identity Relaxed	Expectation Value	Percolator q-Value	Percolator PEP
High	Sequest HT (A12)	M10(Oxidation)	3	P35580	P35580; A0A8I5KZ38; A5XEH4	0	2	0.6817	0	1	1	1052.52		1				0.001339	8.231e-06
High	Mascot (A13)	M10(Oxidation)	3	P35580	P35580; A0A8I5KZ38; A5XEH4	0	2	1	0	1	1	1052.52	87	1	47	40	1.02266e-06	0.001397	1.707e-06
[K].LVWIPSER.[H]		1	6	3	P35580	P35580 [35-42]		0	999.562	High	High	High
Confidence	Identifying Node	Modifications	# Proteins	Master Protein Accessions	Protein Accessions	# Missed Cleavages	Charge	DeltaScore	DeltaCn	Rank	Search Engine Rank	m/z [Da]	Ions Score	# Protein Groups	Identity Strict	Identity Relaxed	Expectation Value	Percolator q-Value	Percolator PEP
High	Sequest HT (A12)		6	P35580	A0A8I5KSC2; Q9UE82; P35580; A0A8I5KZ38; A0A8I5KTT7; G1UI33	0	2	0.2653	0	1	1	500.285		1				0.001339	0.02815
High	Sequest HT (A12)		6	P35580	A0A8I5KSC2; Q9UE82; P35580; A0A8I5KZ38; A0A8I5KTT7; G1UI33	0	2	0.1737	0	1	1	500.284		1				0.004499	0.1594
High	Mascot (A13)		6	P35580	A0A8I5KSC2; Q9UE82; P35580; A0A8I5KZ38; A0A8I5KTT7; G1UI33	0	2	0.5312	0	1	1	500.285	32	1	43	36	0.128416	0.001397	0.04619
[K].MEEEILLLEDQNSK.[F]	1xOxidation [M1]	1	2	4	P35580	P35580 [983-996]		0	1706.82	High	High	High
Confidence	Identifying Node	Modifications	# Proteins	Master Protein Accessions	Protein Accessions	# Missed Cleavages	Charge	DeltaScore	DeltaCn	Rank	Search Engine Rank	m/z [Da]	Ions Score	# Protein Groups	Identity Strict	Identity Relaxed	Expectation Value	Percolator q-Value	Percolator PEP
High	Sequest HT (A12)	M1(Oxidation)	2	P35580	P35580; A0A8I5KZ38	0	2	0.6398	0	1	1	853.915		1				0.001339	0.0006433
High	Sequest HT (A12)	M1(Oxidation)	2	P35580	P35580; A0A8I5KZ38	0	2	0.5911	0	1	1	853.911		1				0.001339	0.001199
High	Mascot (A13)	M1(Oxidation)	2	P35580	P35580; A0A8I5KZ38	0	2	0.8519	0	1	1	853.911	81	1	50	43	7.93121e-06	0.001397	4.356e-05
High	Mascot (A13)	M1(Oxidation)	2	P35580	P35580; A0A8I5KZ38	0	2	1	0	1	1	853.915	85	1	51	44	4.93382e-06	0.001397	8.686e-05
[K].NHEAQIQDMR.[Q]		1	2	6	P35580	P35580 [1189-1198]		0	1241.57	High	High	High
Confidence	Identifying Node	Modifications	# Proteins	Master Protein Accessions	Protein Accessions	# Missed Cleavages	Charge	DeltaScore	DeltaCn	Rank	Search Engine Rank	m/z [Da]	Ions Score	# Protein Groups	Identity Strict	Identity Relaxed	Expectation Value	Percolator q-Value	Percolator PEP
High	Sequest HT (A12)		2	P35580	P35580; A0A8I5KZ38	0	2	0.7059	0	1	1	621.289		1				0.002541	0.09372
High	Sequest HT (A12)		2	P35580	P35580; A0A8I5KZ38	0	2	0.6204	0	1	1	621.289		1				0.001339	0.008483
High	Mascot (A13)		2	P35580	P35580; A0A8I5KZ38	0	3	1	0	1	1	414.528	29	1	45	38	0.479363	0.004802	0.1094
High	Mascot (A13)		2	P35580	P35580; A0A8I5KZ38	0	2	0.8772	0	1	1	621.289	57	1	45	38	0.000696628	0.001397	0.002057
High	Mascot (A13)		2	P35580	P35580; A0A8I5KZ38	0	2	0.878	0	1	1	621.289	41	1	47	40	0.0398499	0.003797	0.09294
High	Mascot (A13)		2	P35580	P35580; A0A8I5KZ38	0	3	1	0	1	1	414.529	34	1	47	40	0.251572	0.002681	0.06589
[R].NKQEVMISDLEER.[L]		1	2	2	P35580	P35580 [1030-1042]		1	1590.78	High	High	High
Confidence	Identifying Node	Modifications	# Proteins	Master Protein Accessions	Protein Accessions	# Missed Cleavages	Charge	DeltaScore	DeltaCn	Rank	Search Engine Rank	m/z [Da]	Ions Score	# Protein Groups	Identity Strict	Identity Relaxed	Expectation Value	Percolator q-Value	Percolator PEP
High	Sequest HT (A12)		2	P35580	P35580; A0A8I5KZ38	1	2	0.6108	0	1	1	795.894		1				0.001339	0.004399
High	Mascot (A13)		2	P35580	P35580; A0A8I5KZ38	1	2	1	0	1	1	795.894	54	1	50	43	0.00487606	0.001397	0.001593
[K].NLPIYSENIIEMYR.[G]	1xOxidation [M12]	1	5	1	P35580	P35580 [130-143]		0	1770.87	High	Medium	High
Confidence	Identifying Node	Modifications	# Proteins	Master Protein Accessions	Protein Accessions	# Missed Cleavages	Charge	DeltaScore	DeltaCn	Rank	Search Engine Rank	m/z [Da]	Ions Score	# Protein Groups	Identity Strict	Identity Relaxed	Expectation Value	Percolator q-Value	Percolator PEP
High	Sequest HT (A12)	M12(Oxidation)	5	P35580	A0A8I5KSC2; P35580; A0A8I5KZ38; A0A8I5KTT7; G1UI33	0	2	0.4245	0	1	1	885.943		1				0.001339	0.04328
[K].NMDPLNDNVATLLHQSSDR.[F]	1xDeamidated [N]	1	2	2	P35580	P35580 [595-613]		0	2140.99	High	High	High
Confidence	Identifying Node	Modifications	# Proteins	Master Protein Accessions	Protein Accessions	# Missed Cleavages	Charge	DeltaScore	DeltaCn	Rank	Search Engine Rank	m/z [Da]	Ions Score	# Protein Groups	Identity Strict	Identity Relaxed	Expectation Value	Percolator q-Value	Percolator PEP
High	Sequest HT (A12)	N6(Deamidated)	2	P35580	P35580; A0A8I5KZ38	0	3	0.081	0	1	1	714.341		1				0.001339	0.03569
High	Mascot (A13)	N8(Deamidated)	2	P35580	P35580; A0A8I5KZ38	0	3	0.2703	0	1	1	714.341	37	1	52	45	0.347715	0.001397	0.01572
[R].NQILQNEK.[K]		1	2	8	P35580	P35580 [938-945]		0	986.527	High	High	High
Confidence	Identifying Node	Modifications	# Proteins	Master Protein Accessions	Protein Accessions	# Missed Cleavages	Charge	DeltaScore	DeltaCn	Rank	Search Engine Rank	m/z [Da]	Ions Score	# Protein Groups	Identity Strict	Identity Relaxed	Expectation Value	Percolator q-Value	Percolator PEP
High	Sequest HT (A12)		2	P35580	P35580; A0A8I5KZ38	0	2	0.5524	0	1	1	493.767		1				0.003576	0.1065
High	Sequest HT (A12)		2	P35580	P35580; A0A8I5KZ38	0	2	0.5743	0	1	1	493.767		1				0.002541	0.07941
High	Sequest HT (A12)		2	P35580	P35580; A0A8I5KZ38	0	2	0.5356	0	1	1	493.767		1				0.001339	0.05359
High	Mascot (A13)		2	P35580	P35580; A0A8I5KZ38	0	2	0.7619	0	1	1	493.765	21	1	44	37	2.26984	0.003797	0.0938
High	Mascot (A13)		2	P35580	P35580; A0A8I5KZ38	0	2	0.5769	0	1	1	493.767	26	1	43	36	0.546334	0.009302	0.1529
High	Mascot (A13)		2	P35580	P35580; A0A8I5KZ38	0	2	0.64	0	1	1	493.767	25	1	42	35	0.636069	0.002681	0.07989
High	Mascot (A13)		2	P35580	P35580; A0A8I5KZ38	0	2	0.5455	0	1	1	493.767	22	1	42	35	1.13804	0.003797	0.1004
High	Mascot (A13)		2	P35580	P35580; A0A8I5KZ38	0	2	0.2222	0	1	1	493.767	18	1	42	35	3.04199	0.002681	0.0727
[K].NSLQEQQEEEEEAR.[K]		1	2	4	P35580	P35580 [1346-1359]		0	1718.75	High	High	High
Confidence	Identifying Node	Modifications	# Proteins	Master Protein Accessions	Protein Accessions	# Missed Cleavages	Charge	DeltaScore	DeltaCn	Rank	Search Engine Rank	m/z [Da]	Ions Score	# Protein Groups	Identity Strict	Identity Relaxed	Expectation Value	Percolator q-Value	Percolator PEP
High	Sequest HT (A12)		2	P35580	P35580; A0A8I5KZ38	0	2	0.7392	0	1	1	859.877		1				0.001339	0.002288
High	Sequest HT (A12)		2	P35580	P35580; A0A8I5KZ38	0	2	0.6905	0	1	1	859.877		1				0.001339	0.001581
High	Mascot (A13)		2	P35580	P35580; A0A8I5KZ38	0	2	1	0	1	1	859.877	101	1	42	35	1.76284e-08	0.001397	8.612e-06
High	Mascot (A13)		2	P35580	P35580; A0A8I5KZ38	0	2	1	0	1	1	859.877	94	1	42	35	7.94778e-08	0.001397	8.138e-05
[K].NSLQEQQEEEEEARK.[N]		1	2	4	P35580	P35580 [1346-1360]		1	1846.84	High	High	High
Confidence	Identifying Node	Modifications	# Proteins	Master Protein Accessions	Protein Accessions	# Missed Cleavages	Charge	DeltaScore	DeltaCn	Rank	Search Engine Rank	m/z [Da]	Ions Score	# Protein Groups	Identity Strict	Identity Relaxed	Expectation Value	Percolator q-Value	Percolator PEP
High	Sequest HT (A12)		2	P35580	P35580; A0A8I5KZ38	1	3	0.5844	0	1	1	616.286		1				0.001339	0.0002682
High	Sequest HT (A12)		2	P35580	P35580; A0A8I5KZ38	1	3	0.6852	0	1	1	616.287		1				0.001339	0.001231
High	Mascot (A13)		2	P35580	P35580; A0A8I5KZ38	1	3	1	0	1	1	616.286	57	1	48	41	0.00137365	0.001397	2.535e-05
High	Mascot (A13)		2	P35580	P35580; A0A8I5KZ38	1	3	1	0	1	1	616.287	33	1	48	41	0.408436	0.001397	0.001615
[R].NTDQASMPENTVAQK.[L]		1	2	2	P35580	P35580 [366-380]		0	1633.75	High	High	High
Confidence	Identifying Node	Modifications	# Proteins	Master Protein Accessions	Protein Accessions	# Missed Cleavages	Charge	DeltaScore	DeltaCn	Rank	Search Engine Rank	m/z [Da]	Ions Score	# Protein Groups	Identity Strict	Identity Relaxed	Expectation Value	Percolator q-Value	Percolator PEP
High	Sequest HT (A12)		2	P35580	P35580; A0A8I5KZ38	0	2	0.6935	0	1	1	817.378		1				0.001339	0.00171
High	Mascot (A13)		2	P35580	P35580; A0A8I5KZ38	0	2	1	0	1	1	817.378	62	1	49	42	0.000514165	0.001397	0.0001048
[R].NTDQASMPENTVAQK.[L]	1xOxidation [M7]	1	2	10	P35580	P35580 [366-380]		0	1649.74	High	High	High
Confidence	Identifying Node	Modifications	# Proteins	Master Protein Accessions	Protein Accessions	# Missed Cleavages	Charge	DeltaScore	DeltaCn	Rank	Search Engine Rank	m/z [Da]	Ions Score	# Protein Groups	Identity Strict	Identity Relaxed	Expectation Value	Percolator q-Value	Percolator PEP
High	Mascot (A13)	M7(Oxidation)	2	P35580	P35580; A0A8I5KZ38	0	2	1	0	1	1	825.376	32	1	48	41	0.52947	0.003797	0.09726
High	Mascot (A13)	M7(Oxidation)	2	P35580	P35580; A0A8I5KZ38	0	2	1	0	1	1	825.375	82	1	48	41	4.53925e-06	0.001397	0.0006773
High	Mascot (A13)	M7(Oxidation)	2	P35580	P35580; A0A8I5KZ38	0	2	1	0	1	1	825.375	68	1	48	41	0.000119135	0.001397	0.002992
High	Mascot (A13)	M7(Oxidation)	2	P35580	P35580; A0A8I5KZ38	0	2	1	0	1	1	825.375	64	1	48	41	0.000288836	0.001397	0.003148
High	Mascot (A13)	M7(Oxidation)	2	P35580	P35580; A0A8I5KZ38	0	2	1	0	1	1	825.374	73	1	48	41	4.00373e-05	0.001397	0.00192
High	Sequest HT (A12)	M7(Oxidation)	2	P35580	P35580; A0A8I5KZ38	0	2	0.7407	0	1	1	825.375		1				0.001339	0.009737
High	Sequest HT (A12)	M7(Oxidation)	2	P35580	P35580; A0A8I5KZ38	0	2	0.6385	0	1	1	825.374		1				0.001339	0.0187
High	Sequest HT (A12)	M7(Oxidation)	2	P35580	P35580; A0A8I5KZ38	0	2	0.7526	0	1	1	825.375		1				0.001339	0.001822
High	Sequest HT (A12)	M7(Oxidation)	2	P35580	P35580; A0A8I5KZ38	0	2	0.6402	0	1	1	825.376		1				0.001339	0.03041
High	Sequest HT (A12)	M7(Oxidation)	2	P35580	P35580; A0A8I5KZ38	0	2	0.6701	0	1	1	825.375		1				0.001339	0.01901
[R].NTNPNFVR.[C]		2	7	9	A0A8I5KWT8; P35580	A0A8I5KWT8 [684-691]; P35580 [670-677]		0	961.485	High	High	High
Confidence	Identifying Node	Modifications	# Proteins	Master Protein Accessions	Protein Accessions	# Missed Cleavages	Charge	DeltaScore	DeltaCn	Rank	Search Engine Rank	m/z [Da]	Ions Score	# Protein Groups	Identity Strict	Identity Relaxed	Expectation Value	Percolator q-Value	Percolator PEP
High	Sequest HT (A12)		7	A0A8I5KWT8; P35580	A0A8I5KWT8; P35580; A0A8I5KZ38; A0A0U4BW16; Q86XU5; B4E3S1; A0A024R1N1	0	2	0.2318	0	1	1	481.246		2				0.009751	0.192
High	Sequest HT (A12)		7	A0A8I5KWT8; P35580	A0A8I5KWT8; P35580; A0A8I5KZ38; A0A0U4BW16; Q86XU5; B4E3S1; A0A024R1N1	0	2	0.2	0	1	1	481.246		2				0.002541	0.07615
High	Sequest HT (A12)		7	A0A8I5KWT8; P35580	A0A8I5KWT8; P35580; A0A8I5KZ38; A0A0U4BW16; Q86XU5; B4E3S1; A0A024R1N1	0	2	0.2445	0	1	1	481.246		2				0.009751	0.196
High	Sequest HT (A12)		7	A0A8I5KWT8; P35580	A0A8I5KWT8; P35580; A0A8I5KZ38; A0A0U4BW16; Q86XU5; B4E3S1; A0A024R1N1	0	2	0.214	0	1	1	481.246		2				0.001339	0.05988
High	Sequest HT (A12)		7	A0A8I5KWT8; P35580	A0A8I5KWT8; P35580; A0A8I5KZ38; A0A0U4BW16; Q86XU5; B4E3S1; A0A024R1N1	0	2	0.278	0	1	1	481.246		2				0.004499	0.1294
High	Mascot (A13)		7	A0A8I5KWT8; P35580	A0A8I5KWT8; P35580; A0A8I5KZ38; A0A0U4BW16; Q86XU5; B4E3S1; A0A024R1N1	0	2	0.7105	0	1	1	481.246	38	2	49	42	0.121124	0.001397	0.04227
High	Mascot (A13)		7	A0A8I5KWT8; P35580	A0A8I5KWT8; P35580; A0A8I5KZ38; A0A0U4BW16; Q86XU5; B4E3S1; A0A024R1N1	0	2	0.6667	0	1	1	481.246	48	2	49	42	0.0115133	0.001397	0.05753
High	Mascot (A13)		7	A0A8I5KWT8; P35580	A0A8I5KWT8; P35580; A0A8I5KZ38; A0A0U4BW16; Q86XU5; B4E3S1; A0A024R1N1	0	2	0.619	0	1	1	481.246	42	2	49	42	0.0541459	0.003797	0.08778
High	Mascot (A13)		7	A0A8I5KWT8; P35580	A0A8I5KWT8; P35580; A0A8I5KZ38; A0A0U4BW16; Q86XU5; B4E3S1; A0A024R1N1	0	2	0.619	0	1	1	481.246	42	2	50	43	0.0589525	0.003797	0.08976
[R].QEEELQAK.[D]		1	2	10	P35580	P35580 [850-857]		0	974.479	High	High	High
Confidence	Identifying Node	Modifications	# Proteins	Master Protein Accessions	Protein Accessions	# Missed Cleavages	Charge	DeltaScore	DeltaCn	Rank	Search Engine Rank	m/z [Da]	Ions Score	# Protein Groups	Identity Strict	Identity Relaxed	Expectation Value	Percolator q-Value	Percolator PEP
High	Sequest HT (A12)		2	P35580	P35580; A0A8I5KZ38	0	2	0.1461	0	1	1	487.743		1				0.004499	0.1522
High	Sequest HT (A12)		2	P35580	P35580; A0A8I5KZ38	0	2	0.178	0	1	1	487.743		1				0.003576	0.1222
High	Sequest HT (A12)		2	P35580	P35580; A0A8I5KZ38	0	2	0.1644	0	1	1	487.743		1				0.004499	0.134
High	Sequest HT (A12)		2	P35580	P35580; A0A8I5KZ38	0	2	0.2008	0	1	1	487.743		1				0.001339	0.035
High	Sequest HT (A12)		2	P35580	P35580; A0A8I5KZ38	0	2	0.1321	0	1	1	487.745		1				0.003576	0.09708
High	Mascot (A13)		2	P35580	P35580; A0A8I5KZ38	0	2	0.4828	0	1	1	487.743	29	1	42	35	0.270383	0.002681	0.07101
High	Mascot (A13)		2	P35580	P35580; A0A8I5KZ38	0	2	0.4583	0	1	1	487.743	24	1	42	35	0.685456	0.003797	0.09788
High	Mascot (A13)		2	P35580	P35580; A0A8I5KZ38	0	2	0.3611	0	1	1	487.743	36	1	42	35	0.0510481	0.001397	0.0492
High	Mascot (A13)		2	P35580	P35580; A0A8I5KZ38	0	2	0.3714	0	1	1	487.743	35	1	42	35	0.060392	0.001397	0.03022
High	Mascot (A13)		2	P35580	P35580; A0A8I5KZ38	0	2	0.2	0	1	1	487.745	25	1	44	37	0.874959	0.004802	0.119
[K].QEVMISDLEER.[L]		1	2	2	P35580	P35580 [1032-1042]		0	1348.64	High	High	High
Confidence	Identifying Node	Modifications	# Proteins	Master Protein Accessions	Protein Accessions	# Missed Cleavages	Charge	DeltaScore	DeltaCn	Rank	Search Engine Rank	m/z [Da]	Ions Score	# Protein Groups	Identity Strict	Identity Relaxed	Expectation Value	Percolator q-Value	Percolator PEP
High	Sequest HT (A12)		2	P35580	P35580; A0A8I5KZ38	0	2	0.5362	0	1	1	674.824		1				0.001339	0.005704
High	Mascot (A13)		2	P35580	P35580; A0A8I5KZ38	0	2	1	0	1	1	674.824	32	1	53	46	1.41881	0.001397	0.007295
[K].QGLETDNKELACEVK.[V]	1xCarbamidomethyl [C12]	1	2	2	P35580	P35580 [1227-1241]		1	1733.84	High	High	High
Confidence	Identifying Node	Modifications	# Proteins	Master Protein Accessions	Protein Accessions	# Missed Cleavages	Charge	DeltaScore	DeltaCn	Rank	Search Engine Rank	m/z [Da]	Ions Score	# Protein Groups	Identity Strict	Identity Relaxed	Expectation Value	Percolator q-Value	Percolator PEP
High	Sequest HT (A12)	C12(Carbamidomethyl)	2	P35580	P35580; A0A8I5KZ38	1	3	0.5542	0	1	1	578.616		1				0.001339	0.06762
High	Mascot (A13)	C12(Carbamidomethyl)	2	P35580	P35580; A0A8I5KZ38	1	3	1	0	1	1	578.616	11	1	48	41	51.6241	0.002681	0.06289
[R].QLEEAEEEATR.[A]		1	2	4	P35580	P35580 [1885-1895]		0	1304.6	High	High	High
Confidence	Identifying Node	Modifications	# Proteins	Master Protein Accessions	Protein Accessions	# Missed Cleavages	Charge	DeltaScore	DeltaCn	Rank	Search Engine Rank	m/z [Da]	Ions Score	# Protein Groups	Identity Strict	Identity Relaxed	Expectation Value	Percolator q-Value	Percolator PEP
High	Sequest HT (A12)		2	P35580	P35580; A0A8I5KZ38	0	2	0.4516	0	1	1	652.802		1				0.001339	0.001571
High	Sequest HT (A12)		2	P35580	P35580; A0A8I5KZ38	0	2	0.4377	0	1	1	652.801		1				0.001339	0.002175
High	Mascot (A13)		2	P35580	P35580; A0A8I5KZ38	0	2	0.6842	0	1	1	652.801	57	1	49	42	0.001721	0.001397	0.001949
High	Mascot (A13)		2	P35580	P35580; A0A8I5KZ38	0	2	0.6833	0	1	1	652.802	60	1	48	41	0.000826033	0.001397	0.001665
[R].QLLQANPILESFGNAK.[T]		1	3	13	P35580	P35580 [217-232]		0	1742.94	High	High	High
Confidence	Identifying Node	Modifications	# Proteins	Master Protein Accessions	Protein Accessions	# Missed Cleavages	Charge	DeltaScore	DeltaCn	Rank	Search Engine Rank	m/z [Da]	Ions Score	# Protein Groups	Identity Strict	Identity Relaxed	Expectation Value	Percolator q-Value	Percolator PEP
High	Sequest HT (A12)		3	P35580	Q9UMG3; P35580; A0A8I5KZ38	0	2	0.5659	0	1	1	871.975		1				0.001339	0.003986
High	Sequest HT (A12)		3	P35580	Q9UMG3; P35580; A0A8I5KZ38	0	2	0.6549	0	1	1	871.976		1				0.001339	5.975e-06
High	Sequest HT (A12)		3	P35580	Q9UMG3; P35580; A0A8I5KZ38	0	2	0.6152	0	1	1	871.977		1				0.001339	0.001816
High	Sequest HT (A12)		3	P35580	Q9UMG3; P35580; A0A8I5KZ38	0	2	0.7528	0	1	1	871.976		1				0.001339	0.01359
High	Sequest HT (A12)		3	P35580	Q9UMG3; P35580; A0A8I5KZ38	0	2	0.6054	0	1	1	871.975		1				0.001339	0.00181
High	Sequest HT (A12)		3	P35580	Q9UMG3; P35580; A0A8I5KZ38	0	2	0.6257	0	1	1	871.975		1				0.004499	0.1587
High	Sequest HT (A12)		3	P35580	Q9UMG3; P35580; A0A8I5KZ38	0	2	0.4266	0	1	1	871.971		1				0.003576	0.09694
High	Mascot (A13)		3	P35580	Q9UMG3; P35580; A0A8I5KZ38	0	2	0.8462	0	1	1	871.971	26	1	47	40	1.59033	0.001397	0.03909
High	Mascot (A13)		3	P35580	Q9UMG3; P35580; A0A8I5KZ38	0	2	0.9868	0	1	1	871.975	76	1	49	42	2.35265e-05	0.001397	0.0006531
High	Mascot (A13)		3	P35580	Q9UMG3; P35580; A0A8I5KZ38	0	2	0.9474	0	1	1	871.975	76	1	49	42	2.17039e-05	0.001397	9.886e-05
High	Mascot (A13)		3	P35580	Q9UMG3; P35580; A0A8I5KZ38	0	2	0.9362	0	1	1	871.976	94	1	49	42	3.12641e-07	0.001397	6.409e-06
High	Mascot (A13)		3	P35580	Q9UMG3; P35580; A0A8I5KZ38	0	2	0.9688	0	1	1	871.976	64	1	49	42	0.000362901	0.001397	0.005957
High	Mascot (A13)		3	P35580	Q9UMG3; P35580; A0A8I5KZ38	0	2	0.9839	0	1	1	871.977	62	1	49	42	0.000476029	0.001397	0.0001057
[K].QVLALQSQLADTK.[K]		1	2	1	P35580	P35580 [1365-1377]		0	1414.79	High	n/a	High
Confidence	Identifying Node	Modifications	# Proteins	Master Protein Accessions	Protein Accessions	# Missed Cleavages	Charge	DeltaScore	DeltaCn	Rank	Search Engine Rank	m/z [Da]	Ions Score	# Protein Groups	Identity Strict	Identity Relaxed	Expectation Value	Percolator q-Value	Percolator PEP
High	Sequest HT (A12)		2	P35580	P35580; A0A8I5KZ38	0	2	0.4822	0	1	1	707.901		1				0.001339	0.03461
[K].SDLLLEGFNNYR.[F]		1	2	8	P35580	P35580 [297-308]		0	1440.71	High	High	High
Confidence	Identifying Node	Modifications	# Proteins	Master Protein Accessions	Protein Accessions	# Missed Cleavages	Charge	DeltaScore	DeltaCn	Rank	Search Engine Rank	m/z [Da]	Ions Score	# Protein Groups	Identity Strict	Identity Relaxed	Expectation Value	Percolator q-Value	Percolator PEP
High	Sequest HT (A12)		2	P35580	P35580; A0A8I5KZ38	0	2	0.6597	0	1	1	720.86		1				0.001339	0.002293
High	Sequest HT (A12)		2	P35580	P35580; A0A8I5KZ38	0	2	0.663	0	1	1	720.86		1				0.001339	0.00305
High	Sequest HT (A12)		2	P35580	P35580; A0A8I5KZ38	0	2	0.6746	0	1	1	720.859		1				0.001339	0.001685
High	Sequest HT (A12)		2	P35580	P35580; A0A8I5KZ38	0	2	0.6475	0	1	1	720.859		1				0.001339	0.001711
High	Mascot (A13)		2	P35580	P35580; A0A8I5KZ38	0	2	0.7667	0	1	1	720.859	60	1	48	41	0.00071216	0.001397	0.0003243
High	Mascot (A13)		2	P35580	P35580; A0A8I5KZ38	0	2	0.8438	0	1	1	720.859	64	1	48	41	0.000233656	0.001397	0.0004292
High	Mascot (A13)		2	P35580	P35580; A0A8I5KZ38	0	2	0.7959	0	1	1	720.86	49	1	48	41	0.00788077	0.001397	0.003832
High	Mascot (A13)		2	P35580	P35580; A0A8I5KZ38	0	2	0.7708	0	1	1	720.86	48	1	48	41	0.0116806	0.001397	0.003325
[K].TELEDTLDTTAAQQELR.[T]		1	2	4	P35580	P35580 [1153-1169]		0	1933.93	High	High	High
Confidence	Identifying Node	Modifications	# Proteins	Master Protein Accessions	Protein Accessions	# Missed Cleavages	Charge	DeltaScore	DeltaCn	Rank	Search Engine Rank	m/z [Da]	Ions Score	# Protein Groups	Identity Strict	Identity Relaxed	Expectation Value	Percolator q-Value	Percolator PEP
High	Sequest HT (A12)		2	P35580	P35580; A0A8I5KZ38	0	2	0.7151	0	1	1	967.473		1				0.001339	0.001323
High	Sequest HT (A12)		2	P35580	P35580; A0A8I5KZ38	0	2	0.6679	0	1	1	967.47		1				0.001339	9.371e-05
High	Mascot (A13)		2	P35580	P35580; A0A8I5KZ38	0	2	0.9767	0	1	1	967.47	86	1	47	40	1.5622e-06	0.001397	0.0001847
High	Mascot (A13)		2	P35580	P35580; A0A8I5KZ38	0	2	0.8667	0	1	1	967.473	75	1	47	40	1.9219e-05	0.001397	0.0008962
[R].TGLEDPER.[Y]		1	6	3	P35580	P35580 [5-12]		0	916.437	High	High	High
Confidence	Identifying Node	Modifications	# Proteins	Master Protein Accessions	Protein Accessions	# Missed Cleavages	Charge	DeltaScore	DeltaCn	Rank	Search Engine Rank	m/z [Da]	Ions Score	# Protein Groups	Identity Strict	Identity Relaxed	Expectation Value	Percolator q-Value	Percolator PEP
High	Sequest HT (A12)		6	P35580	A0A8I5KSC2; Q9UE82; P35580; A0A8I5KZ38; A0A8I5KTT7; G1UI33	0	2	0.1732	0	1	1	458.722		1				0.002541	0.08086
High	Sequest HT (A12)		6	P35580	A0A8I5KSC2; Q9UE82; P35580; A0A8I5KZ38; A0A8I5KTT7; G1UI33	0	2	0.4247	0	1	1	458.722		1				0.001339	0.01124
High	Mascot (A13)		6	P35580	A0A8I5KSC2; Q9UE82; P35580; A0A8I5KZ38; A0A8I5KTT7; G1UI33	0	2	0.6842	0	1	1	458.722	38	1	40	34	0.0202619	0.001397	0.01722
[KR].TQLEELEDELQATEDAK.[L]		2	13	4	A0A8I5KWT8; P35580	A0A8I5KWT8 [1560-1576]; P35580 [1546-1562]		0	1961.92	High	High	High
Confidence	Identifying Node	Modifications	# Proteins	Master Protein Accessions	Protein Accessions	# Missed Cleavages	Charge	DeltaScore	DeltaCn	Rank	Search Engine Rank	m/z [Da]	Ions Score	# Protein Groups	Identity Strict	Identity Relaxed	Expectation Value	Percolator q-Value	Percolator PEP
High	Sequest HT (A12)		13	A0A8I5KWT8; P35580	A0A024QZJ6; A0A8I5KWT8; P35580; A0A8I5KZ38; A0A0U4BW16; Q66K75; P35749; Q6ZNL4; O14729; A0A024R1N1; O14794; A0A7R6KYT5; B1PS43	0	2	0.5973	0	1	1	981.462		2				0.001339	0.0001845
High	Sequest HT (A12)		13	A0A8I5KWT8; P35580	A0A024QZJ6; A0A8I5KWT8; P35580; A0A8I5KZ38; A0A0U4BW16; Q66K75; P35749; Q6ZNL4; O14729; A0A024R1N1; O14794; A0A7R6KYT5; B1PS43	0	2	0.6599	0	1	1	981.461		2				0.001339	0.001776
High	Mascot (A13)		13	A0A8I5KWT8; P35580	A0A024QZJ6; A0A8I5KWT8; P35580; A0A8I5KZ38; A0A0U4BW16; Q66K75; P35749; Q6ZNL4; O14729; A0A024R1N1; O14794; A0A7R6KYT5; B1PS43	0	2	0.9355	0	1	1	981.461	93	2	48	41	3.66005e-07	0.001397	0.0004452
High	Mascot (A13)		13	A0A8I5KWT8; P35580	A0A024QZJ6; A0A8I5KWT8; P35580; A0A8I5KZ38; A0A0U4BW16; Q66K75; P35749; Q6ZNL4; O14729; A0A024R1N1; O14794; A0A7R6KYT5; B1PS43	0	2	0.899	0	1	1	981.462	99	2	48	41	7.96933e-08	0.001397	4.025e-05
[K].TSDVNETQPPQSE.[-]		1	2	5	P35580	P35580 [1964-1976]		0	1431.62	High	High	High
Confidence	Identifying Node	Modifications	# Proteins	Master Protein Accessions	Protein Accessions	# Missed Cleavages	Charge	DeltaScore	DeltaCn	Rank	Search Engine Rank	m/z [Da]	Ions Score	# Protein Groups	Identity Strict	Identity Relaxed	Expectation Value	Percolator q-Value	Percolator PEP
High	Sequest HT (A12)		2	P35580	P35580; A0A8I5KZ38	0	2	0.6313	0	1	1	716.316		1				0.003576	0.1204
High	Sequest HT (A12)		2	P35580	P35580; A0A8I5KZ38	0	2	0.7057	0	1	1	716.316		1				0.001339	0.03076
High	Sequest HT (A12)		2	P35580	P35580; A0A8I5KZ38	0	2	0.7211	0	1	1	716.316		1				0.002541	0.08945
High	Mascot (A13)		2	P35580	P35580; A0A8I5KZ38	0	2	1	0	1	1	716.316	33	1	43	36	0.108938	0.001397	0.03388
High	Mascot (A13)		2	P35580	P35580; A0A8I5KZ38	0	2	0.9688	0	1	1	716.316	32	1	43	36	0.148313	0.002681	0.07076
[K].VEDMAELTCLNEASVLHNLK.[DE]	1xCarbamidomethyl [C9]; 1xOxidation [M4]	2	14	2	A0A8I5KWT8; P35580	A0A8I5KWT8 [83-102]; P35580 [87-106]		0	2302.11	High	High	High
Confidence	Identifying Node	Modifications	# Proteins	Master Protein Accessions	Protein Accessions	# Missed Cleavages	Charge	DeltaScore	DeltaCn	Rank	Search Engine Rank	m/z [Da]	Ions Score	# Protein Groups	Identity Strict	Identity Relaxed	Expectation Value	Percolator q-Value	Percolator PEP
High	Sequest HT (A12)	M4(Oxidation); C9(Carbamidomethyl)	14	A0A8I5KWT8; P35580	A0A8I5KSC2; Q5BKV1; A0A8I5KWT8; P35580; A0A8I5KU92; A0A8I5KZ38; A0A0U4BW16; Q86XU5; A0A8I5KTT7; A0A8I5KYI1; B4E3S1; A0A024R1N1; G1UI33; B1AH99	0	3	0.7291	0	1	1	768.04		2				0.001339	3.376e-06
High	Mascot (A13)	M4(Oxidation); C9(Carbamidomethyl)	14	A0A8I5KWT8; P35580	A0A8I5KSC2; Q5BKV1; A0A8I5KWT8; P35580; A0A8I5KU92; A0A8I5KZ38; A0A0U4BW16; Q86XU5; A0A8I5KTT7; A0A8I5KYI1; B4E3S1; A0A024R1N1; G1UI33; B1AH99	0	3	1	0	1	1	768.04	102	2	50	43	8.49016e-08	0.001397	1.268e-05
[K].VEGELEEMER.[K]		1	2	6	P35580	P35580 [871-880]		0	1220.55	High	High	High
Confidence	Identifying Node	Modifications	# Proteins	Master Protein Accessions	Protein Accessions	# Missed Cleavages	Charge	DeltaScore	DeltaCn	Rank	Search Engine Rank	m/z [Da]	Ions Score	# Protein Groups	Identity Strict	Identity Relaxed	Expectation Value	Percolator q-Value	Percolator PEP
High	Sequest HT (A12)		2	P35580	P35580; A0A8I5KZ38	0	2	0.4042	0	1	1	610.776		1				0.001339	0.00216
High	Sequest HT (A12)		2	P35580	P35580; A0A8I5KZ38	0	2	0.4048	0	1	1	610.777		1				0.001339	0.002973
High	Sequest HT (A12)		2	P35580	P35580; A0A8I5KZ38	0	2	0.3806	0	1	1	610.777		1				0.001339	0.01045
High	Mascot (A13)		2	P35580	P35580; A0A8I5KZ38	0	2	0.4844	0	1	1	610.776	64	1	44	37	9.69121e-05	0.001397	0.001019
High	Mascot (A13)		2	P35580	P35580; A0A8I5KZ38	0	2	0.4769	0	1	1	610.777	65	1	44	37	8.5172e-05	0.001397	0.002527
High	Mascot (A13)		2	P35580	P35580; A0A8I5KZ38	0	2	0.5179	0	1	1	610.777	56	1	45	38	0.000809993	0.001397	0.003469
[K].VEGELEEMER.[K]	1xOxidation [M8]	1	2	1	P35580	P35580 [871-880]		0	1236.54	High	n/a	High
Confidence	Identifying Node	Modifications	# Proteins	Master Protein Accessions	Protein Accessions	# Missed Cleavages	Charge	DeltaScore	DeltaCn	Rank	Search Engine Rank	m/z [Da]	Ions Score	# Protein Groups	Identity Strict	Identity Relaxed	Expectation Value	Percolator q-Value	Percolator PEP
High	Sequest HT (A12)	M8(Oxidation)	2	P35580	P35580; A0A8I5KZ38	0	2	0.5415	0	1	1	618.773		1				0.001339	0.009024
[R].YEILTPNAIPK.[G]		1	5	5	P35580	P35580 [728-738]		0	1258.7	High	High	High
Confidence	Identifying Node	Modifications	# Proteins	Master Protein Accessions	Protein Accessions	# Missed Cleavages	Charge	DeltaScore	DeltaCn	Rank	Search Engine Rank	m/z [Da]	Ions Score	# Protein Groups	Identity Strict	Identity Relaxed	Expectation Value	Percolator q-Value	Percolator PEP
High	Sequest HT (A12)		5	P35580	P35580; A0A8I5KZ38; M0QY43; B3KWH4; Q7Z406	0	2	0.6536	0	1	1	629.855		1				0.005568	0.1735
High	Sequest HT (A12)		5	P35580	P35580; A0A8I5KZ38; M0QY43; B3KWH4; Q7Z406	0	2	0.6429	0	1	1	629.855		1				0.002541	0.08588
High	Sequest HT (A12)		5	P35580	P35580; A0A8I5KZ38; M0QY43; B3KWH4; Q7Z406	0	2	0.6652	0	1	1	629.855		1				0.001339	0.05958
High	Mascot (A13)		5	P35580	P35580; A0A8I5KZ38; M0QY43; B3KWH4; Q7Z406	0	2	1	0	1	1	629.855	29	1	45	38	0.451179	0.004802	0.1284
High	Mascot (A13)		5	P35580	P35580; A0A8I5KZ38; M0QY43; B3KWH4; Q7Z406	0	2	1	0	1	1	629.855	39	1	45	38	0.037962	0.001397	0.04848
H6VRG1	Keratin, type II cytoskeletal 1 OS=Homo sapiens OX=9606 GN=KRT1 PE=1 SV=1	36	19	65	16	645	66.1	8.12	978	84.94	17	18
Annotated Sequence	Modifications	# Protein Groups	# Proteins	# PSMs	Master Protein Accessions	Positions in Master Proteins	Modifications in Master Proteins	# Missed Cleavages	Theo. MH+ [Da]	Found in Sample: F1: Sample	Confidence (by Search Engine): Mascot	Confidence (by Search Engine): Sequest HT
[truncated: 680 more rows]

## Sheet: Band 2
Mass spectrometry analysis of components specifically interacting with PLCG1 D1165H identified in the pull-down assay in Figure 7A (Band2).
Accession	Description	Coverage [%]	# Peptides	# PSMs	# Unique Peptides	# AAs	MW [kDa]	calc. pI	Score Mascot: Mascot	Score Sequest HT: Sequest HT	# Peptides (by Search Engine): Mascot	# Peptides (by Search Engine): Sequest HT
I3L4N8	Actin gamma 1 OS=Homo sapiens OX=9606 GN=ACTG1 PE=1 SV=9	56	17	340	1	351	39	5.47	5430	423.71	17	16
Confidence	Annotated Sequence	Modifications	Qvality PEP	Qvality q-value	# Protein Groups	# Proteins	# PSMs	Master Protein Accessions	Positions in Master Proteins	Modifications in Master Proteins	# Missed Cleavages	Theo. MH+ [Da]
High	[K].AGFAGDDAPR.[A]		0.0483286	0.00604883	4	49	11	I3L4N8; Q6S8J3; D2JYH4; P63261	I3L4N8 [19-28]; Q6S8J3 [719-728]; D2JYH4 [21-30]; P63261 [19-28]		0	976.448
Checked	Confidence	Identifying Node	PSM Ambiguity	Annotated Sequence	Modifications	# Proteins	Master Protein Accessions	Protein Accessions	# Missed Cleavages	Charge	DeltaScore	DeltaCn	File ID	XCorr	Ions Score	# Protein Groups	Identity Strict	Identity Relaxed	Expectation Value	Percolator q-Value	Percolator PEP
FALSE	High	Sequest HT (A12)	Unambiguous	[K].AGFAGDDAPR.[A]		49	I3L4N8; Q6S8J3; D2JYH4; P63261	G5E9R0; J3KT65; A5A3E0; A0A2R8Y793; A0A6Q8PGD7; P63267; C9JUM1; A0A7P0TBL1; Q53G99; A8K3K1; B7Z6P1; Q53GK6; F8WCH0; A0A2R8YGF8; P0CG39; B7Z6I1; P60709; B4E335; I3L4N8; Q8WVW5; A1E282; Q53G76; B3KUD3; F6UVQ4; B4E3A4; Q6S8J3; D2JYH4; B4DVQ0; P68133; I3L3I0; C9JTX5; K7EM38; C9JFL5; E7EVS6; F8WB63; A0A6Q8PH58; B3KW67; C9JZR7; B4DW52; P0CG38; A0A804GS07; P68032; I3L3R2; P63261; L0R5C4; Q13707; Q7Z7J6;…	0	2	0.6787	0	F1	2.77		4				0.002825	0.077
FALSE	High	Sequest HT (A12)	Unambiguous	[K].AGFAGDDAPR.[A]		49	I3L4N8; Q6S8J3; D2JYH4; P63261	G5E9R0; J3KT65; A5A3E0; A0A2R8Y793; A0A6Q8PGD7; P63267; C9JUM1; A0A7P0TBL1; Q53G99; A8K3K1; B7Z6P1; Q53GK6; F8WCH0; A0A2R8YGF8; P0CG39; B7Z6I1; P60709; B4E335; I3L4N8; Q8WVW5; A1E282; Q53G76; B3KUD3; F6UVQ4; B4E3A4; Q6S8J3; D2JYH4; B4DVQ0; P68133; I3L3I0; C9JTX5; K7EM38; C9JFL5; E7EVS6; F8WB63; A0A6Q8PH58; B3KW67; C9JZR7; B4DW52; P0CG38; A0A804GS07; P68032; I3L3R2; P63261; L0R5C4; Q13707; Q7Z7J6;…	0	2	0.7556	0	F1	2.7		4				0.002825	0.03727
FALSE	High	Sequest HT (A12)	Unambiguous	[K].AGFAGDDAPR.[A]		49	I3L4N8; Q6S8J3; D2JYH4; P63261	G5E9R0; J3KT65; A5A3E0; A0A2R8Y793; A0A6Q8PGD7; P63267; C9JUM1; A0A7P0TBL1; Q53G99; A8K3K1; B7Z6P1; Q53GK6; F8WCH0; A0A2R8YGF8; P0CG39; B7Z6I1; P60709; B4E335; I3L4N8; Q8WVW5; A1E282; Q53G76; B3KUD3; F6UVQ4; B4E3A4; Q6S8J3; D2JYH4; B4DVQ0; P68133; I3L3I0; C9JTX5; K7EM38; C9JFL5; E7EVS6; F8WB63; A0A6Q8PH58; B3KW67; C9JZR7; B4DW52; P0CG38; A0A804GS07; P68032; I3L3R2; P63261; L0R5C4; Q13707; Q7Z7J6;…	0	2	0.7511	0	F1	2.33		4				0.002825	0.0349
FALSE	High	Sequest HT (A12)	Unambiguous	[K].AGFAGDDAPR.[A]		49	I3L4N8; Q6S8J3; D2JYH4; P63261	G5E9R0; J3KT65; A5A3E0; A0A2R8Y793; A0A6Q8PGD7; P63267; C9JUM1; A0A7P0TBL1; Q53G99; A8K3K1; B7Z6P1; Q53GK6; F8WCH0; A0A2R8YGF8; P0CG39; B7Z6I1; P60709; B4E335; I3L4N8; Q8WVW5; A1E282; Q53G76; B3KUD3; F6UVQ4; B4E3A4; Q6S8J3; D2JYH4; B4DVQ0; P68133; I3L3I0; C9JTX5; K7EM38; C9JFL5; E7EVS6; F8WB63; A0A6Q8PH58; B3KW67; C9JZR7; B4DW52; P0CG38; A0A804GS07; P68032; I3L3R2; P63261; L0R5C4; Q13707; Q7Z7J6;…	0	2	0.6287	0	F1	2.02		4				0.002825	0.04514
FALSE	High	Sequest HT (A12)	Unambiguous	[K].AGFAGDDAPR.[A]		49	I3L4N8; Q6S8J3; D2JYH4; P63261	G5E9R0; J3KT65; A5A3E0; A0A2R8Y793; A0A6Q8PGD7; P63267; C9JUM1; A0A7P0TBL1; Q53G99; A8K3K1; B7Z6P1; Q53GK6; F8WCH0; A0A2R8YGF8; P0CG39; B7Z6I1; P60709; B4E335; I3L4N8; Q8WVW5; A1E282; Q53G76; B3KUD3; F6UVQ4; B4E3A4; Q6S8J3; D2JYH4; B4DVQ0; P68133; I3L3I0; C9JTX5; K7EM38; C9JFL5; E7EVS6; F8WB63; A0A6Q8PH58; B3KW67; C9JZR7; B4DW52; P0CG38; A0A804GS07; P68032; I3L3R2; P63261; L0R5C4; Q13707; Q7Z7J6;…	0	2	0.567	0	F1	2.24		4				0.002825	0.01854
FALSE	High	Sequest HT (A12)	Unambiguous	[K].AGFAGDDAPR.[A]		49	I3L4N8; Q6S8J3; D2JYH4; P63261	G5E9R0; J3KT65; A5A3E0; A0A2R8Y793; A0A6Q8PGD7; P63267; C9JUM1; A0A7P0TBL1; Q53G99; A8K3K1; B7Z6P1; Q53GK6; F8WCH0; A0A2R8YGF8; P0CG39; B7Z6I1; P60709; B4E335; I3L4N8; Q8WVW5; A1E282; Q53G76; B3KUD3; F6UVQ4; B4E3A4; Q6S8J3; D2JYH4; B4DVQ0; P68133; I3L3I0; C9JTX5; K7EM38; C9JFL5; E7EVS6; F8WB63; A0A6Q8PH58; B3KW67; C9JZR7; B4DW52; P0CG38; A0A804GS07; P68032; I3L3R2; P63261; L0R5C4; Q13707; Q7Z7J6;…	0	2	0.5337	0	F1	2.08		4				0.002825	0.01789
FALSE	High	Mascot (A13)	Unambiguous	[K].AGFAGDDAPR.[A]		49	I3L4N8; Q6S8J3; D2JYH4; P63261	G5E9R0; J3KT65; A5A3E0; A0A2R8Y793; A0A6Q8PGD7; P63267; C9JUM1; A0A7P0TBL1; Q53G99; A8K3K1; B7Z6P1; Q53GK6; F8WCH0; A0A2R8YGF8; P0CG39; B7Z6I1; P60709; B4E335; I3L4N8; Q8WVW5; A1E282; Q53G76; B3KUD3; F6UVQ4; B4E3A4; Q6S8J3; D2JYH4; B4DVQ0; P68133; I3L3I0; C9JTX5; K7EM38; C9JFL5; E7EVS6; F8WB63; A0A6Q8PH58; B3KW67; C9JZR7; B4DW52; P0CG38; A0A804GS07; P68032; I3L3R2; P63261; L0R5C4; Q13707; Q7Z7J6;…	0	2	1	0	F1		67	4	44	37	5.17376e-05	0.002577	0.008941
FALSE	High	Mascot (A13)	Unambiguous	[K].AGFAGDDAPR.[A]		49	I3L4N8; Q6S8J3; D2JYH4; P63261	G5E9R0; J3KT65; A5A3E0; A0A2R8Y793; A0A6Q8PGD7; P63267; C9JUM1; A0A7P0TBL1; Q53G99; A8K3K1; B7Z6P1; Q53GK6; F8WCH0; A0A2R8YGF8; P0CG39; B7Z6I1; P60709; B4E335; I3L4N8; Q8WVW5; A1E282; Q53G76; B3KUD3; F6UVQ4; B4E3A4; Q6S8J3; D2JYH4; B4DVQ0; P68133; I3L3I0; C9JTX5; K7EM38; C9JFL5; E7EVS6; F8WB63; A0A6Q8PH58; B3KW67; C9JZR7; B4DW52; P0CG38; A0A804GS07; P68032; I3L3R2; P63261; L0R5C4; Q13707; Q7Z7J6;…	0	2	1	0	F1		64	4	44	37	0.000109347	0.002577	0.01641
FALSE	High	Mascot (A13)	Unambiguous	[K].AGFAGDDAPR.[A]		49	I3L4N8; Q6S8J3; D2JYH4; P63261	G5E9R0; J3KT65; A5A3E0; A0A2R8Y793; A0A6Q8PGD7; P63267; C9JUM1; A0A7P0TBL1; Q53G99; A8K3K1; B7Z6P1; Q53GK6; F8WCH0; A0A2R8YGF8; P0CG39; B7Z6I1; P60709; B4E335; I3L4N8; Q8WVW5; A1E282; Q53G76; B3KUD3; F6UVQ4; B4E3A4; Q6S8J3; D2JYH4; B4DVQ0; P68133; I3L3I0; C9JTX5; K7EM38; C9JFL5; E7EVS6; F8WB63; A0A6Q8PH58; B3KW67; C9JZR7; B4DW52; P0CG38; A0A804GS07; P68032; I3L3R2; P63261; L0R5C4; Q13707; Q7Z7J6;…	0	2	1	0	F1		62	4	41	34	8.43655e-05	0.002577	0.01412
FALSE	High	Mascot (A13)	Unambiguous	[K].AGFAGDDAPR.[A]		49	I3L4N8; Q6S8J3; D2JYH4; P63261	G5E9R0; J3KT65; A5A3E0; A0A2R8Y793; A0A6Q8PGD7; P63267; C9JUM1; A0A7P0TBL1; Q53G99; A8K3K1; B7Z6P1; Q53GK6; F8WCH0; A0A2R8YGF8; P0CG39; B7Z6I1; P60709; B4E335; I3L4N8; Q8WVW5; A1E282; Q53G76; B3KUD3; F6UVQ4; B4E3A4; Q6S8J3; D2JYH4; B4DVQ0; P68133; I3L3I0; C9JTX5; K7EM38; C9JFL5; E7EVS6; F8WB63; A0A6Q8PH58; B3KW67; C9JZR7; B4DW52; P0CG38; A0A804GS07; P68032; I3L3R2; P63261; L0R5C4; Q13707; Q7Z7J6;…	0	2	0.8852	0	F1		61	4	49	42	0.000695283	0.002577	0.007493
FALSE	High	Mascot (A13)	Unambiguous	[K].AGFAGDDAPR.[A]		49	I3L4N8; Q6S8J3; D2JYH4; P63261	G5E9R0; J3KT65; A5A3E0; A0A2R8Y793; A0A6Q8PGD7; P63267; C9JUM1; A0A7P0TBL1; Q53G99; A8K3K1; B7Z6P1; Q53GK6; F8WCH0; A0A2R8YGF8; P0CG39; B7Z6I1; P60709; B4E335; I3L4N8; Q8WVW5; A1E282; Q53G76; B3KUD3; F6UVQ4; B4E3A4; Q6S8J3; D2JYH4; B4DVQ0; P68133; I3L3I0; C9JTX5; K7EM38; C9JFL5; E7EVS6; F8WB63; A0A6Q8PH58; B3KW67; C9JZR7; B4DW52; P0CG38; A0A804GS07; P68032; I3L3R2; P63261; L0R5C4; Q13707; Q7Z7J6;…	0	2	0.6222	0	F1		45	4	49	42	0.0276797	0.002577	0.006581
High	[R].AVFPSIVGRPR.[HQ]		0.0606275	0.00604883	4	45	14	I3L4N8; Q6S8J3; D2JYH4; P63261	I3L4N8 [29-39]; Q6S8J3 [729-739]; D2JYH4 [31-41]; P63261 [29-39]		0	1198.71
Checked	Confidence	Identifying Node	PSM Ambiguity	Annotated Sequence	Modifications	# Proteins	Master Protein Accessions	Protein Accessions	# Missed Cleavages	Charge	DeltaScore	DeltaCn	File ID	XCorr	Ions Score	# Protein Groups	Identity Strict	Identity Relaxed	Expectation Value	Percolator q-Value	Percolator PEP
FALSE	High	Sequest HT (A12)	Unambiguous	[R].AVFPSIVGRPR.[HQ]		45	I3L4N8; Q6S8J3; D2JYH4; P63261	G5E9R0; J3KT65; A5A3E0; A0A2R8Y793; P63267; C9JUM1; Q53G99; A8K3K1; B7Z6P1; Q53GK6; F8WCH0; A0A2R8YGF8; B7Z6I1; P60709; B4E335; I3L4N8; Q8WVW5; A1E282; Q53G76; B3KUD3; F6UVQ4; B4E3A4; Q6S8J3; D2JYH4; B4DVQ0; P68133; I3L3I0; C9JTX5; K7EM38; C9JFL5; E7EVS6; F8WB63; A0A6Q8PH58; B3KW67; C9JZR7; B4DW52; P0CG38; A0A804GS07; P68032; I3L3R2; P63261; Q13707; Q7Z7J6; A6NL76; B8ZZJ2	0	3	0.4859	0	F1	2.84		4				0.002825	0.02605
FALSE	High	Sequest HT (A12)	Unambiguous	[R].AVFPSIVGRPR.[HQ]		45	I3L4N8; Q6S8J3; D2JYH4; P63261	G5E9R0; J3KT65; A5A3E0; A0A2R8Y793; P63267; C9JUM1; Q53G99; A8K3K1; B7Z6P1; Q53GK6; F8WCH0; A0A2R8YGF8; B7Z6I1; P60709; B4E335; I3L4N8; Q8WVW5; A1E282; Q53G76; B3KUD3; F6UVQ4; B4E3A4; Q6S8J3; D2JYH4; B4DVQ0; P68133; I3L3I0; C9JTX5; K7EM38; C9JFL5; E7EVS6; F8WB63; A0A6Q8PH58; B3KW67; C9JZR7; B4DW52; P0CG38; A0A804GS07; P68032; I3L3R2; P63261; Q13707; Q7Z7J6; A6NL76; B8ZZJ2	0	2	0.3755	0	F1	2.45		4				0.002825	0.06582
FALSE	High	Sequest HT (A12)	Unambiguous	[R].AVFPSIVGRPR.[HQ]		45	I3L4N8; Q6S8J3; D2JYH4; P63261	G5E9R0; J3KT65; A5A3E0; A0A2R8Y793; P63267; C9JUM1; Q53G99; A8K3K1; B7Z6P1; Q53GK6; F8WCH0; A0A2R8YGF8; B7Z6I1; P60709; B4E335; I3L4N8; Q8WVW5; A1E282; Q53G76; B3KUD3; F6UVQ4; B4E3A4; Q6S8J3; D2JYH4; B4DVQ0; P68133; I3L3I0; C9JTX5; K7EM38; C9JFL5; E7EVS6; F8WB63; A0A6Q8PH58; B3KW67; C9JZR7; B4DW52; P0CG38; A0A804GS07; P68032; I3L3R2; P63261; Q13707; Q7Z7J6; A6NL76; B8ZZJ2	0	3	0.4571	0	F1	3.15		4				0.002825	0.03125
FALSE	High	Sequest HT (A12)	Unambiguous	[R].AVFPSIVGRPR.[HQ]		45	I3L4N8; Q6S8J3; D2JYH4; P63261	G5E9R0; J3KT65; A5A3E0; A0A2R8Y793; P63267; C9JUM1; Q53G99; A8K3K1; B7Z6P1; Q53GK6; F8WCH0; A0A2R8YGF8; B7Z6I1; P60709; B4E335; I3L4N8; Q8WVW5; A1E282; Q53G76; B3KUD3; F6UVQ4; B4E3A4; Q6S8J3; D2JYH4; B4DVQ0; P68133; I3L3I0; C9JTX5; K7EM38; C9JFL5; E7EVS6; F8WB63; A0A6Q8PH58; B3KW67; C9JZR7; B4DW52; P0CG38; A0A804GS07; P68032; I3L3R2; P63261; Q13707; Q7Z7J6; A6NL76; B8ZZJ2	0	2	0.2619	0	F1	2.1		4				0.002825	0.0269
FALSE	High	Sequest HT (A12)	Unambiguous	[R].AVFPSIVGRPR.[HQ]		45	I3L4N8; Q6S8J3; D2JYH4; P63261	G5E9R0; J3KT65; A5A3E0; A0A2R8Y793; P63267; C9JUM1; Q53G99; A8K3K1; B7Z6P1; Q53GK6; F8WCH0; A0A2R8YGF8; B7Z6I1; P60709; B4E335; I3L4N8; Q8WVW5; A1E282; Q53G76; B3KUD3; F6UVQ4; B4E3A4; Q6S8J3; D2JYH4; B4DVQ0; P68133; I3L3I0; C9JTX5; K7EM38; C9JFL5; E7EVS6; F8WB63; A0A6Q8PH58; B3KW67; C9JZR7; B4DW52; P0CG38; A0A804GS07; P68032; I3L3R2; P63261; Q13707; Q7Z7J6; A6NL76; B8ZZJ2	0	3	0.4481	0	F1	3.08		4				0.002825	0.02102
FALSE	High	Sequest HT (A12)	Unambiguous	[R].AVFPSIVGRPR.[HQ]		45	I3L4N8; Q6S8J3; D2JYH4; P63261	G5E9R0; J3KT65; A5A3E0; A0A2R8Y793; P63267; C9JUM1; Q53G99; A8K3K1; B7Z6P1; Q53GK6; F8WCH0; A0A2R8YGF8; B7Z6I1; P60709; B4E335; I3L4N8; Q8WVW5; A1E282; Q53G76; B3KUD3; F6UVQ4; B4E3A4; Q6S8J3; D2JYH4; B4DVQ0; P68133; I3L3I0; C9JTX5; K7EM38; C9JFL5; E7EVS6; F8WB63; A0A6Q8PH58; B3KW67; C9JZR7; B4DW52; P0CG38; A0A804GS07; P68032; I3L3R2; P63261; Q13707; Q7Z7J6; A6NL76; B8ZZJ2	0	2	0.2429	0	F1	2.1		4				0.002825	0.08391
FALSE	High	Sequest HT (A12)	Unambiguous	[R].AVFPSIVGRPR.[HQ]		45	I3L4N8; Q6S8J3; D2JYH4; P63261	G5E9R0; J3KT65; A5A3E0; A0A2R8Y793; P63267; C9JUM1; Q53G99; A8K3K1; B7Z6P1; Q53GK6; F8WCH0; A0A2R8YGF8; B7Z6I1; P60709; B4E335; I3L4N8; Q8WVW5; A1E282; Q53G76; B3KUD3; F6UVQ4; B4E3A4; Q6S8J3; D2JYH4; B4DVQ0; P68133; I3L3I0; C9JTX5; K7EM38; C9JFL5; E7EVS6; F8WB63; A0A6Q8PH58; B3KW67; C9JZR7; B4DW52; P0CG38; A0A804GS07; P68032; I3L3R2; P63261; Q13707; Q7Z7J6; A6NL76; B8ZZJ2	0	3	0.5618	0	F1	2.67		4				0.002825	0.06627
FALSE	High	Mascot (A13)	Unambiguous	[R].AVFPSIVGRPR.[HQ]		45	I3L4N8; Q6S8J3; D2JYH4; P63261	G5E9R0; J3KT65; A5A3E0; A0A2R8Y793; P63267; C9JUM1; Q53G99; A8K3K1; B7Z6P1; Q53GK6; F8WCH0; A0A2R8YGF8; B7Z6I1; P60709; B4E335; I3L4N8; Q8WVW5; A1E282; Q53G76; B3KUD3; F6UVQ4; B4E3A4; Q6S8J3; D2JYH4; B4DVQ0; P68133; I3L3I0; C9JTX5; K7EM38; C9JFL5; E7EVS6; F8WB63; A0A6Q8PH58; B3KW67; C9JZR7; B4DW52; P0CG38; A0A804GS07; P68032; I3L3R2; P63261; Q13707; Q7Z7J6; A6NL76; B8ZZJ2	0	3	0.9	0	F1		30	4	41	34	0.167853	0.002577	0.04091
FALSE	High	Mascot (A13)	Unambiguous	[R].AVFPSIVGRPR.[HQ]		45	I3L4N8; Q6S8J3; D2JYH4; P63261	G5E9R0; J3KT65; A5A3E0; A0A2R8Y793; P63267; C9JUM1; Q53G99; A8K3K1; B7Z6P1; Q53GK6; F8WCH0; A0A2R8YGF8; B7Z6I1; P60709; B4E335; I3L4N8; Q8WVW5; A1E282; Q53G76; B3KUD3; F6UVQ4; B4E3A4; Q6S8J3; D2JYH4; B4DVQ0; P68133; I3L3I0; C9JTX5; K7EM38; C9JFL5; E7EVS6; F8WB63; A0A6Q8PH58; B3KW67; C9JZR7; B4DW52; P0CG38; A0A804GS07; P68032; I3L3R2; P63261; Q13707; Q7Z7J6; A6NL76; B8ZZJ2	0	3	0.9143	0	F1		35	4	41	34	0.050656	0.002577	0.01306
FALSE	High	Mascot (A13)	Unambiguous	[R].AVFPSIVGRPR.[HQ]		45	I3L4N8; Q6S8J3; D2JYH4; P63261	G5E9R0; J3KT65; A5A3E0; A0A2R8Y793; P63267; C9JUM1; Q53G99; A8K3K1; B7Z6P1; Q53GK6; F8WCH0; A0A2R8YGF8; B7Z6I1; P60709; B4E335; I3L4N8; Q8WVW5; A1E282; Q53G76; B3KUD3; F6UVQ4; B4E3A4; Q6S8J3; D2JYH4; B4DVQ0; P68133; I3L3I0; C9JTX5; K7EM38; C9JFL5; E7EVS6; F8WB63; A0A6Q8PH58; B3KW67; C9JZR7; B4DW52; P0CG38; A0A804GS07; P68032; I3L3R2; P63261; Q13707; Q7Z7J6; A6NL76; B8ZZJ2	0	2	0.9535	0	F1		43	4	41	34	0.0075619	0.002577	0.06061
FALSE	High	Mascot (A13)	Unambiguous	[R].AVFPSIVGRPR.[HQ]		45	I3L4N8; Q6S8J3; D2JYH4; P63261	G5E9R0; J3KT65; A5A3E0; A0A2R8Y793; P63267; C9JUM1; Q53G99; A8K3K1; B7Z6P1; Q53GK6; F8WCH0; A0A2R8YGF8; B7Z6I1; P60709; B4E335; I3L4N8; Q8WVW5; A1E282; Q53G76; B3KUD3; F6UVQ4; B4E3A4; Q6S8J3; D2JYH4; B4DVQ0; P68133; I3L3I0; C9JTX5; K7EM38; C9JFL5; E7EVS6; F8WB63; A0A6Q8PH58; B3KW67; C9JZR7; B4DW52; P0CG38; A0A804GS07; P68032; I3L3R2; P63261; Q13707; Q7Z7J6; A6NL76; B8ZZJ2	0	3	0.9091	0	F1		33	4	41	34	0.0762533	0.002577	0.009007
FALSE	High	Mascot (A13)	Unambiguous	[R].AVFPSIVGRPR.[HQ]		45	I3L4N8; Q6S8J3; D2JYH4; P63261	G5E9R0; J3KT65; A5A3E0; A0A2R8Y793; P63267; C9JUM1; Q53G99; A8K3K1; B7Z6P1; Q53GK6; F8WCH0; A0A2R8YGF8; B7Z6I1; P60709; B4E335; I3L4N8; Q8WVW5; A1E282; Q53G76; B3KUD3; F6UVQ4; B4E3A4; Q6S8J3; D2JYH4; B4DVQ0; P68133; I3L3I0; C9JTX5; K7EM38; C9JFL5; E7EVS6; F8WB63; A0A6Q8PH58; B3KW67; C9JZR7; B4DW52; P0CG38; A0A804GS07; P68032; I3L3R2; P63261; Q13707; Q7Z7J6; A6NL76; B8ZZJ2	0	2	0.94	0	F1		50	4	41	34	0.00164535	0.002577	0.04835
FALSE	High	Mascot (A13)	Unambiguous	[R].AVFPSIVGRPR.[HQ]		45	I3L4N8; Q6S8J3; D2JYH4; P63261	G5E9R0; J3KT65; A5A3E0; A0A2R8Y793; P63267; C9JUM1; Q53G99; A8K3K1; B7Z6P1; Q53GK6; F8WCH0; A0A2R8YGF8; B7Z6I1; P60709; B4E335; I3L4N8; Q8WVW5; A1E282; Q53G76; B3KUD3; F6UVQ4; B4E3A4; Q6S8J3; D2JYH4; B4DVQ0; P68133; I3L3I0; C9JTX5; K7EM38; C9JFL5; E7EVS6; F8WB63; A0A6Q8PH58; B3KW67; C9JZR7; B4DW52; P0CG38; A0A804GS07; P68032; I3L3R2; P63261; Q13707; Q7Z7J6; A6NL76; B8ZZJ2	0	2	0.9756	0	F1		41	4	41	34	0.0126841	0.002577	0.0605
FALSE	High	Mascot (A13)	Unambiguous	[R].AVFPSIVGRPR.[HQ]		45	I3L4N8; Q6S8J3; D2JYH4; P63261	G5E9R0; J3KT65; A5A3E0; A0A2R8Y793; P63267; C9JUM1; Q53G99; A8K3K1; B7Z6P1; Q53GK6; F8WCH0; A0A2R8YGF8; B7Z6I1; P60709; B4E335; I3L4N8; Q8WVW5; A1E282; Q53G76; B3KUD3; F6UVQ4; B4E3A4; Q6S8J3; D2JYH4; B4DVQ0; P68133; I3L3I0; C9JTX5; K7EM38; C9JFL5; E7EVS6; F8WB63; A0A6Q8PH58; B3KW67; C9JZR7; B4DW52; P0CG38; A0A804GS07; P68032; I3L3R2; P63261; Q13707; Q7Z7J6; A6NL76; B8ZZJ2	0	3	0.9032	0	F1		31	4	41	34	0.115947	0.002577	0.01427
High	[K].AVLSLYASGR.[T]		0.1348	0.00604883	1	2	8	I3L4N8	I3L4N8 [114-123]		0	1036.58
Checked	Confidence	Identifying Node	PSM Ambiguity	Annotated Sequence	Modifications	# Proteins	Master Protein Accessions	Protein Accessions	# Missed Cleavages	Charge	DeltaScore	DeltaCn	File ID	XCorr	Ions Score	# Protein Groups	Identity Strict	Identity Relaxed	Expectation Value	Percolator q-Value	Percolator PEP
FALSE	High	Sequest HT (A12)	Unambiguous	[K].AVLSLYASGR.[T]		2	I3L4N8	I3L4N8; K7EM38	0	2	0.5051	0	F1	2.95		1				0.002825	0.05183
FALSE	High	Sequest HT (A12)	Unambiguous	[K].AVLSLYASGR.[T]		2	I3L4N8	I3L4N8; K7EM38	0	2	0.5371	0	F1	2.83		1				0.002825	0.05799
FALSE	High	Sequest HT (A12)	Unambiguous	[K].AVLSLYASGR.[T]		2	I3L4N8	I3L4N8; K7EM38	0	2	0.5296	0	F1	2.87		1				0.002825	0.04937
FALSE	High	Sequest HT (A12)	Unambiguous	[K].AVLSLYASGR.[T]		2	I3L4N8	I3L4N8; K7EM38	0	2	0.4696	0	F1	2.3		1				0.002825	0.1305
FALSE	High	Mascot (A13)	Unambiguous	[K].AVLSLYASGR.[T]		2	I3L4N8	I3L4N8; K7EM38	0	2	0.7045	0	F1		44	1	46	39	0.0173623	0.002577	0.1023
FALSE	High	Mascot (A13)	Unambiguous	[K].AVLSLYASGR.[T]		2	I3L4N8	I3L4N8; K7EM38	0	2	0.7826	0	F1		46	1	42	35	0.00472633	0.009975	0.1439
FALSE	High	Mascot (A13)	Unambiguous	[K].AVLSLYASGR.[T]		2	I3L4N8	I3L4N8; K7EM38	0	2	0.6829	0	F1		41	1	42	35	0.0134439	0.002577	0.02785
FALSE	High	Mascot (A13)	Unambiguous	[K].AVLSLYASGR.[T]		2	I3L4N8	I3L4N8; K7EM38	0	2	0.7234	0	F1		47	1	42	35	0.00330627	0.002577	0.0692
High	[R].DLTDYLMK.[I]		0.360539	0.00604883	5	36	1	V9HVZ7; I3L4N8; D2JYH4; Q562R1; P63261	V9HVZ7 [32-39]; I3L4N8 [160-167]; D2JYH4 [186-193]; Q562R1 [185-192]; P63261 [184-191]		0	998.486
Checked	Confidence	Identifying Node	PSM Ambiguity	Annotated Sequence	Modifications	# Proteins	Master Protein Accessions	Protein Accessions	# Missed Cleavages	Charge	DeltaScore	DeltaCn	File ID	XCorr	Ions Score	# Protein Groups	Identity Strict	Identity Relaxed	Expectation Value	Percolator q-Value	Percolator PEP
FALSE	High	Sequest HT (A12)	Selected	[R].DLTDYLMK.[I]		36	V9HVZ7; I3L4N8; D2JYH4; Q562R1; P63261	A0A2R8Y793; P63267; V9HVZ7; Q53G99; A8K3K1; A0A2R8YEA7; Q6PJ43; B7Z6P1; Q53GK6; P60709; B4E335; I3L4N8; Q8WVW5; Q53G76; A0A6Q8PFE4; B3KUD3; B4E3A4; D2JYH4; P68133; A0AUL6; B4DUI8; I3L3I0; K4ENJ5; Q562R1; K4EQ44; E7EVS6; B3KW67; B4DW52; A0A804GS07; P68032; P63261; Q13707; A0A804HKV3; B3KWQ3; B7ZAP6; A6NL76	0	2	0.3371	0	F1	1.78		5				0.002825	0.1252
High	[R].DLTDYLMK.[I]	1xOxidation [M7]	0.27863	0.00604883	5	36	3	V9HVZ7; I3L4N8; D2JYH4; Q562R1; P63261	V9HVZ7 [32-39]; I3L4N8 [160-167]; D2JYH4 [186-193]; Q562R1 [185-192]; P63261 [184-191]		0	1014.48
Checked	Confidence	Identifying Node	PSM Ambiguity	Annotated Sequence	Modifications	# Proteins	Master Protein Accessions	Protein Accessions	# Missed Cleavages	Charge	DeltaScore	DeltaCn	File ID	XCorr	Ions Score	# Protein Groups	Identity Strict	Identity Relaxed	Expectation Value	Percolator q-Value	Percolator PEP
FALSE	High	Mascot (A13)	Selected	[R].DLTDYLmK.[I]	M7(Oxidation)	36	V9HVZ7; I3L4N8; D2JYH4; Q562R1; P63261	A0A2R8Y793; P63267; V9HVZ7; Q53G99; A8K3K1; A0A2R8YEA7; Q6PJ43; B7Z6P1; Q53GK6; P60709; B4E335; I3L4N8; Q8WVW5; Q53G76; A0A6Q8PFE4; B3KUD3; B4E3A4; D2JYH4; P68133; A0AUL6; B4DUI8; I3L3I0; K4ENJ5; Q562R1; K4EQ44; E7EVS6; B3KW67; B4DW52; A0A804GS07; P68032; P63261; Q13707; A0A804HKV3; B3KWQ3; B7ZAP6; A6NL76	0	2	0.6667	0	F1		30	5	46	39	0.4288	0.002577	0.08027
FALSE	High	Sequest HT (A12)	Selected	[R].DLTDYLmK.[I]	M7(Oxidation)	36	V9HVZ7; I3L4N8; D2JYH4; Q562R1; P63261	A0A2R8Y793; P63267; V9HVZ7; Q53G99; A8K3K1; A0A2R8YEA7; Q6PJ43; B7Z6P1; Q53GK6; P60709; B4E335; I3L4N8; Q8WVW5; Q53G76; A0A6Q8PFE4; B3KUD3; B4E3A4; D2JYH4; P68133; A0AUL6; B4DUI8; I3L3I0; K4ENJ5; Q562R1; K4EQ44; E7EVS6; B3KW67; B4DW52; A0A804GS07; P68032; P63261; Q13707; A0A804HKV3; B3KWQ3; B7ZAP6; A6NL76	0	2	0.358	0	F1	1.62		5				0.002825	0.1156
FALSE	High	Mascot (A13)	Selected	[R].DLTDYLmK.[I]	M7(Oxidation)	36	V9HVZ7; I3L4N8; D2JYH4; Q562R1; P63261	A0A2R8Y793; P63267; V9HVZ7; Q53G99; A8K3K1; A0A2R8YEA7; Q6PJ43; B7Z6P1; Q53GK6; P60709; B4E335; I3L4N8; Q8WVW5; Q53G76; A0A6Q8PFE4; B3KUD3; B4E3A4; D2JYH4; P68133; A0AUL6; B4DUI8; I3L3I0; K4ENJ5; Q562R1; K4EQ44; E7EVS6; B3KW67; B4DW52; A0A804GS07; P68032; P63261; Q13707; A0A804HKV3; B3KWQ3; B7ZAP6; A6NL76	0	2	0.6667	0	F1		30	5	46	39	0.476146	0.002577	0.1331
High	[K].DLYANTVLSGGTTMYPGIADR.[M]	1xOxidation [M14]	0.00139675	0.00604883	3	25	5	V9HVZ7; I3L4N8; P63261	V9HVZ7 [140-160]; I3L4N8 [268-288]; P63261 [292-312]		0	2231.06
Checked	Confidence	Identifying Node	PSM Ambiguity	Annotated Sequence	Modifications	# Proteins	Master Protein Accessions	Protein Accessions	# Missed Cleavages	Charge	DeltaScore	DeltaCn	File ID	XCorr	Ions Score	# Protein Groups	Identity Strict	Identity Relaxed	Expectation Value	Percolator q-Value	Percolator PEP
FALSE	High	Sequest HT (A12)	Unambiguous	[K].DLYANTVLSGGTTmYPGIADR.[M]	M14(Oxidation)	25	V9HVZ7; I3L4N8; P63261	A0A2R8Y793; Q9UE89; V9HVZ7; A4UCT3; Q53G99; Q6PJ43; Q53GK6; P60709; B4E335; I3L4N8; Q8WVW5; Q53G76; Q96DE1; A0A6Q8PFE4; B4E3A4; Q96FU6; F1BXA6; B4DVQ0; A5GZ75; E7EVS6; B4DW52; A0A804GS07; P63261; B3KWQ3; B7ZAP6	0	2	0.5824	0	F1	3.76		3				0.002825	0.0005904
FALSE	High	Sequest HT (A12)	Unambiguous	[K].DLYANTVLSGGTTmYPGIADR.[M]	M14(Oxidation)	25	V9HVZ7; I3L4N8; P63261	A0A2R8Y793; Q9UE89; V9HVZ7; A4UCT3; Q53G99; Q6PJ43; Q53GK6; P60709; B4E335; I3L4N8; Q8WVW5; Q53G76; Q96DE1; A0A6Q8PFE4; B4E3A4; Q96FU6; F1BXA6; B4DVQ0; A5GZ75; E7EVS6; B4DW52; A0A804GS07; P63261; B3KWQ3; B7ZAP6	0	2	0.6855	0	F1	5.12		3				0.002825	0.0005012
FALSE	High	Mascot (A13)	Selected	[K].DLYANTVLSGGTTmYPGIADR.[M]	M14(Oxidation)	25	V9HVZ7; I3L4N8; P63261	A0A2R8Y793; Q9UE89; V9HVZ7; A4UCT3; Q53G99; Q6PJ43; Q53GK6; P60709; B4E335; I3L4N8; Q8WVW5; Q53G76; Q96DE1; A0A6Q8PFE4; B4E3A4; Q96FU6; F1BXA6; B4DVQ0; A5GZ75; E7EVS6; B4DW52; A0A804GS07; P63261; B3KWQ3; B7ZAP6	0	3	1	0	F1		41	3	53	46	0.163322	0.002577	0.04434
FALSE	High	Mascot (A13)	Unambiguous	[K].DLYANTVLSGGTTmYPGIADR.[M]	M14(Oxidation)	25	V9HVZ7; I3L4N8; P63261	A0A2R8Y793; Q9UE89; V9HVZ7; A4UCT3; Q53G99; Q6PJ43; Q53GK6; P60709; B4E335; I3L4N8; Q8WVW5; Q53G76; Q96DE1; A0A6Q8PFE4; B4E3A4; Q96FU6; F1BXA6; B4DVQ0; A5GZ75; E7EVS6; B4DW52; A0A804GS07; P63261; B3KWQ3; B7ZAP6	0	2	1	0	F1		98	3	53	46	3.48868e-07	0.002577	4.834e-05
FALSE	High	Mascot (A13)	Unambiguous	[K].DLYANTVLSGGTTmYPGIADR.[M]	M14(Oxidation)	25	V9HVZ7; I3L4N8; P63261	A0A2R8Y793; Q9UE89; V9HVZ7; A4UCT3; Q53G99; Q6PJ43; Q53GK6; P60709; B4E335; I3L4N8; Q8WVW5; Q53G76; Q96DE1; A0A6Q8PFE4; B4E3A4; Q96FU6; F1BXA6; B4DVQ0; A5GZ75; E7EVS6; B4DW52; A0A804GS07; P63261; B3KWQ3; B7ZAP6	0	2	1	0	F1		109	3	53	46	2.85589e-08	0.002577	0.003149
High	[K].DSYVGDEAQSK.[R]		0.0582326	0.00604883	3	41	42	I3L4N8; D2JYH4; P63261	I3L4N8 [51-61]; D2JYH4 [53-63]; P63261 [51-61]		0	1198.52
Checked	Confidence	Identifying Node	PSM Ambiguity	Annotated Sequence	Modifications	# Proteins	Master Protein Accessions	Protein Accessions	# Missed Cleavages	Charge	DeltaScore	DeltaCn	File ID	XCorr	Ions Score	# Protein Groups	Identity Strict	Identity Relaxed	Expectation Value	Percolator q-Value	Percolator PEP
FALSE	High	Sequest HT (A12)	Unambiguous	[K].DSYVGDEAQSK.[R]		41	I3L4N8; D2JYH4; P63261	G5E9R0; J3KT65; A0A2R8Y793; P63267; C9JUM1; Q53G99; A8K3K1; B7Z6P1; Q53GK6; A0A2R8YGF8; B7Z6I1; P60709; B4E335; I3L4N8; Q8WVW5; A1E282; Q53G76; A0A6Q8PFE4; B3KUD3; F6UVQ4; B4E3A4; D2JYH4; B4DVQ0; P68133; B4DUI8; I3L3I0; C9JTX5; K7EM38; C9JFL5; E7EVS6; F8WB63; A0A6Q8PH58; B3KW67; C9JZR7; P68032; I3L3R2; P63261; Q7Z7J6; A0A804HKV3; A6NL76; B8ZZJ2	0	2	0.6752	0	F1	1.57		3				0.002825	0.02616
FALSE	High	Mascot (A13)	Unambiguous	[K].DSYVGDEAQSK.[R]		41	I3L4N8; D2JYH4; P63261	G5E9R0; J3KT65; A0A2R8Y793; P63267; C9JUM1; Q53G99; A8K3K1; B7Z6P1; Q53GK6; A0A2R8YGF8; B7Z6I1; P60709; B4E335; I3L4N8; Q8WVW5; A1E282; Q53G76; A0A6Q8PFE4; B3KUD3; F6UVQ4; B4E3A4; D2JYH4; B4DVQ0; P68133; B4DUI8; I3L3I0; C9JTX5; K7EM38; C9JFL5; E7EVS6; F8WB63; A0A6Q8PH58; B3KW67; C9JZR7; P68032; I3L3R2; P63261; Q7Z7J6; A0A804HKV3; A6NL76; B8ZZJ2	0	2	1	0	F1		32	3	39	32	0.0593369	0.002577	0.01478
FALSE	High	Mascot (A13)	Unambiguous	[K].DSYVGDEAQSK.[R]		41	I3L4N8; D2JYH4; P63261	G5E9R0; J3KT65; A0A2R8Y793; P63267; C9JUM1; Q53G99; A8K3K1; B7Z6P1; Q53GK6; A0A2R8YGF8; B7Z6I1; P60709; B4E335; I3L4N8; Q8WVW5; A1E282; Q53G76; A0A6Q8PFE4; B3KUD3; F6UVQ4; B4E3A4; D2JYH4; B4DVQ0; P68133; B4DUI8; I3L3I0; C9JTX5; K7EM38; C9JFL5; E7EVS6; F8WB63; A0A6Q8PH58; B3KW67; C9JZR7; P68032; I3L3R2; P63261; Q7Z7J6; A0A804HKV3; A6NL76; B8ZZJ2	0	2	1	0	F1		23	3	39	32	0.443018	0.002577	0.08091
FALSE	High	Mascot (A13)	Unambiguous	[K].DSYVGDEAQSK.[R]		41	I3L4N8; D2JYH4; P63261	G5E9R0; J3KT65; A0A2R8Y793; P63267; C9JUM1; Q53G99; A8K3K1; B7Z6P1; Q53GK6; A0A2R8YGF8; B7Z6I1; P60709; B4E335; I3L4N8; Q8WVW5; A1E282; Q53G76; A0A6Q8PFE4; B3KUD3; F6UVQ4; B4E3A4; D2JYH4; B4DVQ0; P68133; B4DUI8; I3L3I0; C9JTX5; K7EM38; C9JFL5; E7EVS6; F8WB63; A0A6Q8PH58; B3KW67; C9JZR7; P68032; I3L3R2; P63261; Q7Z7J6; A0A804HKV3; A6NL76; B8ZZJ2	0	2	0.9535	0	F1		43	3	40	33	0.00532107	0.002577	0.03371
FALSE	High	Mascot (A13)	Unambiguous	[K].DSYVGDEAQSK.[R]		41	I3L4N8; D2JYH4; P63261	G5E9R0; J3KT65; A0A2R8Y793; P63267; C9JUM1; Q53G99; A8K3K1; B7Z6P1; Q53GK6; A0A2R8YGF8; B7Z6I1; P60709; B4E335; I3L4N8; Q8WVW5; A1E282; Q53G76; A0A6Q8PFE4; B3KUD3; F6UVQ4; B4E3A4; D2JYH4; B4DVQ0; P68133; B4DUI8; I3L3I0; C9JTX5; K7EM38; C9JFL5; E7EVS6; F8WB63; A0A6Q8PH58; B3KW67; C9JZR7; P68032; I3L3R2; P63261; Q7Z7J6; A0A804HKV3; A6NL76; B8ZZJ2	0	2	0.9545	0	F1		44	3	40	33	0.0052422	0.002577	0.04277
FALSE	High	Mascot (A13)	Unambiguous	[K].DSYVGDEAQSK.[R]		41	I3L4N8; D2JYH4; P63261	G5E9R0; J3KT65; A0A2R8Y793; P63267; C9JUM1; Q53G99; A8K3K1; B7Z6P1; Q53GK6; A0A2R8YGF8; B7Z6I1; P60709; B4E335; I3L4N8; Q8WVW5; A1E282; Q53G76; A0A6Q8PFE4; B3KUD3; F6UVQ4; B4E3A4; D2JYH4; B4DVQ0; P68133; B4DUI8; I3L3I0; C9JTX5; K7EM38; C9JFL5; E7EVS6; F8WB63; A0A6Q8PH58; B3KW67; C9JZR7; P68032; I3L3R2; P63261; Q7Z7J6; A0A804HKV3; A6NL76; B8ZZJ2	0	2	0.9535	0	F1		43	3	40	33	0.00536431	0.002577	0.02849
FALSE	High	Mascot (A13)	Unambiguous	[K].DSYVGDEAQSK.[R]		41	I3L4N8; D2JYH4; P63261	G5E9R0; J3KT65; A0A2R8Y793; P63267; C9JUM1; Q53G99; A8K3K1; B7Z6P1; Q53GK6; A0A2R8YGF8; B7Z6I1; P60709; B4E335; I3L4N8; Q8WVW5; A1E282; Q53G76; A0A6Q8PFE4; B3KUD3; F6UVQ4; B4E3A4; D2JYH4; B4DVQ0; P68133; B4DUI8; I3L3I0; C9JTX5; K7EM38; C9JFL5; E7EVS6; F8WB63; A0A6Q8PH58; B3KW67; C9JZR7; P68032; I3L3R2; P63261; Q7Z7J6; A0A804HKV3; A6NL76; B8ZZJ2	0	2	0.9535	0	F1		43	3	40	33	0.00545147	0.002577	0.04408
FALSE	High	Mascot (A13)	Unambiguous	[K].DSYVGDEAQSK.[R]		41	I3L4N8; D2JYH4; P63261	G5E9R0; J3KT65; A0A2R8Y793; P63267; C9JUM1; Q53G99; A8K3K1; B7Z6P1; Q53GK6; A0A2R8YGF8; B7Z6I1; P60709; B4E335; I3L4N8; Q8WVW5; A1E282; Q53G76; A0A6Q8PFE4; B3KUD3; F6UVQ4; B4E3A4; D2JYH4; B4DVQ0; P68133; B4DUI8; I3L3I0; C9JTX5; K7EM38; C9JFL5; E7EVS6; F8WB63; A0A6Q8PH58; B3KW67; C9JZR7; P68032; I3L3R2; P63261; Q7Z7J6; A0A804HKV3; A6NL76; B8ZZJ2	0	2	1	0	F1		34	3	40	33	0.0424942	0.002577	0.1146
FALSE	High	Mascot (A13)	Unambiguous	[K].DSYVGDEAQSK.[R]		41	I3L4N8; D2JYH4; P63261	G5E9R0; J3KT65; A0A2R8Y793; P63267; C9JUM1; Q53G99; A8K3K1; B7Z6P1; Q53GK6; A0A2R8YGF8; B7Z6I1; P60709; B4E335; I3L4N8; Q8WVW5; A1E282; Q53G76; A0A6Q8PFE4; B3KUD3; F6UVQ4; B4E3A4; D2JYH4; B4DVQ0; P68133; B4DUI8; I3L3I0; C9JTX5; K7EM38; C9JFL5; E7EVS6; F8WB63; A0A6Q8PH58; B3KW67; C9JZR7; P68032; I3L3R2; P63261; Q7Z7J6; A0A804HKV3; A6NL76; B8ZZJ2	0	2	0.9535	0	F1		43	3	40	33	0.0053992	0.002577	0.02638
FALSE	High	Mascot (A13)	Unambiguous	[K].DSYVGDEAQSK.[R]		41	I3L4N8; D2JYH4; P63261	G5E9R0; J3KT65; A0A2R8Y793; P63267; C9JUM1; Q53G99; A8K3K1; B7Z6P1; Q53GK6; A0A2R8YGF8; B7Z6I1; P60709; B4E335; I3L4N8; Q8WVW5; A1E282; Q53G76; A0A6Q8PFE4; B3KUD3; F6UVQ4; B4E3A4; D2JYH4; B4DVQ0; P68133; B4DUI8; I3L3I0; C9JTX5; K7EM38; C9JFL5; E7EVS6; F8WB63; A0A6Q8PH58; B3KW67; C9JZR7; P68032; I3L3R2; P63261; Q7Z7J6; A0A804HKV3; A6NL76; B8ZZJ2	0	2	1	0	F1		6	3	40	33	31.2074	0.002577	0.07952
FALSE	High	Mascot (A13)	Unambiguous	[K].DSYVGDEAQSK.[R]		41	I3L4N8; D2JYH4; P63261	G5E9R0; J3KT65; A0A2R8Y793; P63267; C9JUM1; Q53G99; A8K3K1; B7Z6P1; Q53GK6; A0A2R8YGF8; B7Z6I1; P60709; B4E335; I3L4N8; Q8WVW5; A1E282; Q53G76; A0A6Q8PFE4; B3KUD3; F6UVQ4; B4E3A4; D2JYH4; B4DVQ0; P68133; B4DUI8; I3L3I0; C9JTX5; K7EM38; C9JFL5; E7EVS6; F8WB63; A0A6Q8PH58; B3KW67; C9JZR7; P68032; I3L3R2; P63261; Q7Z7J6; A0A804HKV3; A6NL76; B8ZZJ2	0	2	0.9535	0	F1		43	3	40	33	0.00567882	0.002577	0.0191
FALSE	High	Mascot (A13)	Unambiguous	[K].DSYVGDEAQSK.[R]		41	I3L4N8; D2JYH4; P63261	G5E9R0; J3KT65; A0A2R8Y793; P63267; C9JUM1; Q53G99; A8K3K1; B7Z6P1; Q53GK6; A0A2R8YGF8; B7Z6I1; P60709; B4E335; I3L4N8; Q8WVW5; A1E282; Q53G76; A0A6Q8PFE4; B3KUD3; F6UVQ4; B4E3A4; D2JYH4; B4DVQ0; P68133; B4DUI8; I3L3I0; C9JTX5; K7EM38; C9JFL5; E7EVS6; F8WB63; A0A6Q8PH58; B3KW67; C9JZR7; P68032; I3L3R2; P63261; Q7Z7J6; A0A804HKV3; A6NL76; B8ZZJ2	0	2	0.9545	0	F1		44	3	40	33	0.005312	0.002577	0.04449
FALSE	High	Mascot (A13)	Unambiguous	[K].DSYVGDEAQSK.[R]		41	I3L4N8; D2JYH4; P63261	G5E9R0; J3KT65; A0A2R8Y793; P63267; C9JUM1; Q53G99; A8K3K1; B7Z6P1; Q53GK6; A0A2R8YGF8; B7Z6I1; P60709; B4E335; I3L4N8; Q8WVW5; A1E282; Q53G76; A0A6Q8PFE4; B3KUD3; F6UVQ4; B4E3A4; D2JYH4; B4DVQ0; P68133; B4DUI8; I3L3I0; C9JTX5; K7EM38; C9JFL5; E7EVS6; F8WB63; A0A6Q8PH58; B3KW67; C9JZR7; P68032; I3L3R2; P63261; Q7Z7J6; A0A804HKV3; A6NL76; B8ZZJ2	0	2	0.9545	0	F1		44	3	40	33	0.0052633	0.002577	0.01689
FALSE	High	Mascot (A13)	Unambiguous	[K].DSYVGDEAQSK.[R]		41	I3L4N8; D2JYH4; P63261	G5E9R0; J3KT65; A0A2R8Y793; P63267; C9JUM1; Q53G99; A8K3K1; B7Z6P1; Q53GK6; A0A2R8YGF8; B7Z6I1; P60709; B4E335; I3L4N8; Q8WVW5; A1E282; Q53G76; A0A6Q8PFE4; B3KUD3; F6UVQ4; B4E3A4; D2JYH4; B4DVQ0; P68133; B4DUI8; I3L3I0; C9JTX5; K7EM38; C9JFL5; E7EVS6; F8WB63; A0A6Q8PH58; B3KW67; C9JZR7; P68032; I3L3R2; P63261; Q7Z7J6; A0A804HKV3; A6NL76; B8ZZJ2	0	2	0.9535	0	F1		43	3	40	33	0.00570503	0.002577	0.00852
FALSE	High	Mascot (A13)	Unambiguous	[K].DSYVGDEAQSK.[R]		41	I3L4N8; D2JYH4; P63261	G5E9R0; J3KT65; A0A2R8Y793; P63267; C9JUM1; Q53G99; A8K3K1; B7Z6P1; Q53GK6; A0A2R8YGF8; B7Z6I1; P60709; B4E335; I3L4N8; Q8WVW5; A1E282; Q53G76; A0A6Q8PFE4; B3KUD3; F6UVQ4; B4E3A4; D2JYH4; B4DVQ0; P68133; B4DUI8; I3L3I0; C9JTX5; K7EM38; C9JFL5; E7EVS6; F8WB63; A0A6Q8PH58; B3KW67; C9JZR7; P68032; I3L3R2; P63261; Q7Z7J6; A0A804HKV3; A6NL76; B8ZZJ2	0	2	0.9556	0	F1		45	3	40	33	0.00434121	0.002577	0.02377
FALSE	High	Mascot (A13)	Unambiguous	[K].DSYVGDEAQSK.[R]		41	I3L4N8; D2JYH4; P63261	G5E9R0; J3KT65; A0A2R8Y793; P63267; C9JUM1; Q53G99; A8K3K1; B7Z6P1; Q53GK6; A0A2R8YGF8; B7Z6I1; P60709; B4E335; I3L4N8; Q8WVW5; A1E282; Q53G76; A0A6Q8PFE4; B3KUD3; F6UVQ4; B4E3A4; D2JYH4; B4DVQ0; P68133; B4DUI8; I3L3I0; C9JTX5; K7EM38; C9JFL5; E7EVS6; F8WB63; A0A6Q8PH58; B3KW67; C9JZR7; P68032; I3L3R2; P63261; Q7Z7J6; A0A804HKV3; A6NL76; B8ZZJ2	0	2	1	0	F1		33	3	41	34	0.0651483	0.002577	0.08858
FALSE	High	Mascot (A13)	Unambiguous	[K].DSYVGDEAQSK.[R]		41	I3L4N8; D2JYH4; P63261	G5E9R0; J3KT65; A0A2R8Y793; P63267; C9JUM1; Q53G99; A8K3K1; B7Z6P1; Q53GK6; A0A2R8YGF8; B7Z6I1; P60709; B4E335; I3L4N8; Q8WVW5; A1E282; Q53G76; A0A6Q8PFE4; B3KUD3; F6UVQ4; B4E3A4; D2JYH4; B4DVQ0; P68133; B4DUI8; I3L3I0; C9JTX5; K7EM38; C9JFL5; E7EVS6; F8WB63; A0A6Q8PH58; B3KW67; C9JZR7; P68032; I3L3R2; P63261; Q7Z7J6; A0A804HKV3; A6NL76; B8ZZJ2	0	2	1	0	F1		30	3	41	34	0.139606	0.002577	0.01875
FALSE	High	Mascot (A13)	Unambiguous	[K].DSYVGDEAQSK.[R]		41	I3L4N8; D2JYH4; P63261	G5E9R0; J3KT65; A0A2R8Y793; P63267; C9JUM1; Q53G99; A8K3K1; B7Z6P1; Q53GK6; A0A2R8YGF8; B7Z6I1; P60709; B4E335; I3L4N8; Q8WVW5; A1E282; Q53G76; A0A6Q8PFE4; B3KUD3; F6UVQ4; B4E3A4; D2JYH4; B4DVQ0; P68133; B4DUI8; I3L3I0; C9JTX5; K7EM38; C9JFL5; E7EVS6; F8WB63; A0A6Q8PH58; B3KW67; C9JZR7; P68032; I3L3R2; P63261; Q7Z7J6; A0A804HKV3; A6NL76; B8ZZJ2	0	2	0.9545	0	F1		44	3	41	34	0.00560922	0.002577	0.03713
FALSE	High	Mascot (A13)	Unambiguous	[K].DSYVGDEAQSK.[R]		41	I3L4N8; D2JYH4; P63261	G5E9R0; J3KT65; A0A2R8Y793; P63267; C9JUM1; Q53G99; A8K3K1; B7Z6P1; Q53GK6; A0A2R8YGF8; B7Z6I1; P60709; B4E335; I3L4N8; Q8WVW5; A1E282; Q53G76; A0A6Q8PFE4; B3KUD3; F6UVQ4; B4E3A4; D2JYH4; B4DVQ0; P68133; B4DUI8; I3L3I0; C9JTX5; K7EM38; C9JFL5; E7EVS6; F8WB63; A0A6Q8PH58; B3KW67; C9JZR7; P68032; I3L3R2; P63261; Q7Z7J6; A0A804HKV3; A6NL76; B8ZZJ2	0	2	0.9545	0	F1		44	3	41	34	0.00521078	0.002577	0.0312
FALSE	High	Sequest HT (A12)	Selected	[K].DSYVGDEAQSK.[R]		41	I3L4N8; D2JYH4; P63261	G5E9R0; J3KT65; A0A2R8Y793; P63267; C9JUM1; Q53G99; A8K3K1; B7Z6P1; Q53GK6; A0A2R8YGF8; B7Z6I1; P60709; B4E335; I3L4N8; Q8WVW5; A1E282; Q53G76; A0A6Q8PFE4; B3KUD3; F6UVQ4; B4E3A4; D2JYH4; B4DVQ0; P68133; B4DUI8; I3L3I0; C9JTX5; K7EM38; C9JFL5; E7EVS6; F8WB63; A0A6Q8PH58; B3KW67; C9JZR7; P68032; I3L3R2; P63261; Q7Z7J6; A0A804HKV3; A6NL76; B8ZZJ2	0	2	0.6281	0	F1	1.21		3				0.002825	0.1319
FALSE	High	Sequest HT (A12)	Unambiguous	[K].DSYVGDEAQSK.[R]		41	I3L4N8; D2JYH4; P63261	G5E9R0; J3KT65; A0A2R8Y793; P63267; C9JUM1; Q53G99; A8K3K1; B7Z6P1; Q53GK6; A0A2R8YGF8; B7Z6I1; P60709; B4E335; I3L4N8; Q8WVW5; A1E282; Q53G76; A0A6Q8PFE4; B3KUD3; F6UVQ4; B4E3A4; D2JYH4; B4DVQ0; P68133; B4DUI8; I3L3I0; C9JTX5; K7EM38; C9JFL5; E7EVS6; F8WB63; A0A6Q8PH58; B3KW67; C9JZR7; P68032; I3L3R2; P63261; Q7Z7J6; A0A804HKV3; A6NL76; B8ZZJ2	0	2	0.6706	0	F1	1.7		3				0.002825	0.1201
FALSE	High	Sequest HT (A12)	Unambiguous	[K].DSYVGDEAQSK.[R]		41	I3L4N8; D2JYH4; P63261	G5E9R0; J3KT65; A0A2R8Y793; P63267; C9JUM1; Q53G99; A8K3K1; B7Z6P1; Q53GK6; A0A2R8YGF8; B7Z6I1; P60709; B4E335; I3L4N8; Q8WVW5; A1E282; Q53G76; A0A6Q8PFE4; B3KUD3; F6UVQ4; B4E3A4; D2JYH4; B4DVQ0; P68133; B4DUI8; I3L3I0; C9JTX5; K7EM38; C9JFL5; E7EVS6; F8WB63; A0A6Q8PH58; B3KW67; C9JZR7; P68032; I3L3R2; P63261; Q7Z7J6; A0A804HKV3; A6NL76; B8ZZJ2	0	2	0.6975	0	F1	2.81		3				0.002825	0.06504
FALSE	High	Sequest HT (A12)	Unambiguous	[K].DSYVGDEAQSK.[R]		41	I3L4N8; D2JYH4; P63261	G5E9R0; J3KT65; A0A2R8Y793; P63267; C9JUM1; Q53G99; A8K3K1; B7Z6P1; Q53GK6; A0A2R8YGF8; B7Z6I1; P60709; B4E335; I3L4N8; Q8WVW5; A1E282; Q53G76; A0A6Q8PFE4; B3KUD3; F6UVQ4; B4E3A4; D2JYH4; B4DVQ0; P68133; B4DUI8; I3L3I0; C9JTX5; K7EM38; C9JFL5; E7EVS6; F8WB63; A0A6Q8PH58; B3KW67; C9JZR7; P68032; I3L3R2; P63261; Q7Z7J6; A0A804HKV3; A6NL76; B8ZZJ2	0	2	0.7108	0	F1	2.87		3				0.002825	0.03096
FALSE	High	Sequest HT (A12)	Unambiguous	[K].DSYVGDEAQSK.[R]		41	I3L4N8; D2JYH4; P63261	G5E9R0; J3KT65; A0A2R8Y793; P63267; C9JUM1; Q53G99; A8K3K1; B7Z6P1; Q53GK6; A0A2R8YGF8; B7Z6I1; P60709; B4E335; I3L4N8; Q8WVW5; A1E282; Q53G76; A0A6Q8PFE4; B3KUD3; F6UVQ4; B4E3A4; D2JYH4; B4DVQ0; P68133; B4DUI8; I3L3I0; C9JTX5; K7EM38; C9JFL5; E7EVS6; F8WB63; A0A6Q8PH58; B3KW67; C9JZR7; P68032; I3L3R2; P63261; Q7Z7J6; A0A804HKV3; A6NL76; B8ZZJ2	0	2	0.7168	0	F1	2.86		3				0.002825	0.06064
FALSE	High	Sequest HT (A12)	Unambiguous	[K].DSYVGDEAQSK.[R]		41	I3L4N8; D2JYH4; P63261	G5E9R0; J3KT65; A0A2R8Y793; P63267; C9JUM1; Q53G99; A8K3K1; B7Z6P1; Q53GK6; A0A2R8YGF8; B7Z6I1; P60709; B4E335; I3L4N8; Q8WVW5; A1E282; Q53G76; A0A6Q8PFE4; B3KUD3; F6UVQ4; B4E3A4; D2JYH4; B4DVQ0; P68133; B4DUI8; I3L3I0; C9JTX5; K7EM38; C9JFL5; E7EVS6; F8WB63; A0A6Q8PH58; B3KW67; C9JZR7; P68032; I3L3R2; P63261; Q7Z7J6; A0A804HKV3; A6NL76; B8ZZJ2	0	2	0.6706	0	F1	2.52		3				0.002825	0.03499
FALSE	High	Sequest HT (A12)	Unambiguous	[K].DSYVGDEAQSK.[R]		41	I3L4N8; D2JYH4; P63261	G5E9R0; J3KT65; A0A2R8Y793; P63267; C9JUM1; Q53G99; A8K3K1; B7Z6P1; Q53GK6; A0A2R8YGF8; B7Z6I1; P60709; B4E335; I3L4N8; Q8WVW5; A1E282; Q53G76; A0A6Q8PFE4; B3KUD3; F6UVQ4; B4E3A4; D2JYH4; B4DVQ0; P68133; B4DUI8; I3L3I0; C9JTX5; K7EM38; C9JFL5; E7EVS6; F8WB63; A0A6Q8PH58; B3KW67; C9JZR7; P68032; I3L3R2; P63261; Q7Z7J6; A0A804HKV3; A6NL76; B8ZZJ2	0	2	0.6834	0	F1	2.59		3				0.002825	0.03127
FALSE	High	Sequest HT (A12)	Unambiguous	[K].DSYVGDEAQSK.[R]		41	I3L4N8; D2JYH4; P63261	G5E9R0; J3KT65; A0A2R8Y793; P63267; C9JUM1; Q53G99; A8K3K1; B7Z6P1; Q53GK6; A0A2R8YGF8; B7Z6I1; P60709; B4E335; I3L4N8; Q8WVW5; A1E282; Q53G76; A0A6Q8PFE4; B3KUD3; F6UVQ4; B4E3A4; D2JYH4; B4DVQ0; P68133; B4DUI8; I3L3I0; C9JTX5; K7EM38; C9JFL5; E7EVS6; F8WB63; A0A6Q8PH58; B3KW67; C9JZR7; P68032; I3L3R2; P63261; Q7Z7J6; A0A804HKV3; A6NL76; B8ZZJ2	0	2	0.7079	0	F1	2.91		3				0.002825	0.05988
FALSE	High	Sequest HT (A12)	Unambiguous	[K].DSYVGDEAQSK.[R]		41	I3L4N8; D2JYH4; P63261	G5E9R0; J3KT65; A0A2R8Y793; P63267; C9JUM1; Q53G99; A8K3K1; B7Z6P1; Q53GK6; A0A2R8YGF8; B7Z6I1; P60709; B4E335; I3L4N8; Q8WVW5; A1E282; Q53G76; A0A6Q8PFE4; B3KUD3; F6UVQ4; B4E3A4; D2JYH4; B4DVQ0; P68133; B4DUI8; I3L3I0; C9JTX5; K7EM38; C9JFL5; E7EVS6; F8WB63; A0A6Q8PH58; B3KW67; C9JZR7; P68032; I3L3R2; P63261; Q7Z7J6; A0A804HKV3; A6NL76; B8ZZJ2	0	2	0.6614	0	F1	2.51		3				0.002825	0.02423
FALSE	High	Sequest HT (A12)	Unambiguous	[K].DSYVGDEAQSK.[R]		41	I3L4N8; D2JYH4; P63261	G5E9R0; J3KT65; A0A2R8Y793; P63267; C9JUM1; Q53G99; A8K3K1; B7Z6P1; Q53GK6; A0A2R8YGF8; B7Z6I1; P60709; B4E335; I3L4N8; Q8WVW5; A1E282; Q53G76; A0A6Q8PFE4; B3KUD3; F6UVQ4; B4E3A4; D2JYH4; B4DVQ0; P68133; B4DUI8; I3L3I0; C9JTX5; K7EM38; C9JFL5; E7EVS6; F8WB63; A0A6Q8PH58; B3KW67; C9JZR7; P68032; I3L3R2; P63261; Q7Z7J6; A0A804HKV3; A6NL76; B8ZZJ2	0	2	0.7098	0	F1	2.86		3				0.002825	0.0653
FALSE	High	Mascot (A13)	Unambiguous	[K].DSYVGDEAQSK.[R]		41	I3L4N8; D2JYH4; P63261	G5E9R0; J3KT65; A0A2R8Y793; P63267; C9JUM1; Q53G99; A8K3K1; B7Z6P1; Q53GK6; A0A2R8YGF8; B7Z6I1; P60709; B4E335; I3L4N8; Q8WVW5; A1E282; Q53G76; A0A6Q8PFE4; B3KUD3; F6UVQ4; B4E3A4; D2JYH4; B4DVQ0; P68133; B4DUI8; I3L3I0; C9JTX5; K7EM38; C9JFL5; E7EVS6; F8WB63; A0A6Q8PH58; B3KW67; C9JZR7; P68032; I3L3R2; P63261; Q7Z7J6; A0A804HKV3; A6NL76; B8ZZJ2	0	2	1	0	F1		31	3	41	34	0.0974482	0.002577	0.02321
FALSE	High	Sequest HT (A12)	Unambiguous	[K].DSYVGDEAQSK.[R]		41	I3L4N8; D2JYH4; P63261	G5E9R0; J3KT65; A0A2R8Y793; P63267; C9JUM1; Q53G99; A8K3K1; B7Z6P1; Q53GK6; A0A2R8YGF8; B7Z6I1; P60709; B4E335; I3L4N8; Q8WVW5; A1E282; Q53G76; A0A6Q8PFE4; B3KUD3; F6UVQ4; B4E3A4; D2JYH4; B4DVQ0; P68133; B4DUI8; I3L3I0; C9JTX5; K7EM38; C9JFL5; E7EVS6; F8WB63; A0A6Q8PH58; B3KW67; C9JZR7; P68032; I3L3R2; P63261; Q7Z7J6; A0A804HKV3; A6NL76; B8ZZJ2	0	2	0.6942	0	F1	2.78		3				0.002825	0.01789
FALSE	High	Sequest HT (A12)	Unambiguous	[K].DSYVGDEAQSK.[R]		41	I3L4N8; D2JYH4; P63261	G5E9R0; J3KT65; A0A2R8Y793; P63267; C9JUM1; Q53G99; A8K3K1; B7Z6P1; Q53GK6; A0A2R8YGF8; B7Z6I1; P60709; B4E335; I3L4N8; Q8WVW5; A1E282; Q53G76; A0A6Q8PFE4; B3KUD3; F6UVQ4; B4E3A4; D2JYH4; B4DVQ0; P68133; B4DUI8; I3L3I0; C9JTX5; K7EM38; C9JFL5; E7EVS6; F8WB63; A0A6Q8PH58; B3KW67; C9JZR7; P68032; I3L3R2; P63261; Q7Z7J6; A0A804HKV3; A6NL76; B8ZZJ2	0	2	0.7024	0	F1	1.68		3				0.002825	0.0313
FALSE	High	Sequest HT (A12)	Unambiguous	[K].DSYVGDEAQSK.[R]		41	I3L4N8; D2JYH4; P63261	G5E9R0; J3KT65; A0A2R8Y793; P63267; C9JUM1; Q53G99; A8K3K1; B7Z6P1; Q53GK6; A0A2R8YGF8; B7Z6I1; P60709; B4E335; I3L4N8; Q8WVW5; A1E282; Q53G76; A0A6Q8PFE4; B3KUD3; F6UVQ4; B4E3A4; D2JYH4; B4DVQ0; P68133; B4DUI8; I3L3I0; C9JTX5; K7EM38; C9JFL5; E7EVS6; F8WB63; A0A6Q8PH58; B3KW67; C9JZR7; P68032; I3L3R2; P63261; Q7Z7J6; A0A804HKV3; A6NL76; B8ZZJ2	0	2	0.7469	0	F1	1.62		3				0.002825	0.1065
FALSE	High	Sequest HT (A12)	Unambiguous	[K].DSYVGDEAQSK.[R]		41	I3L4N8; D2JYH4; P63261	G5E9R0; J3KT65; A0A2R8Y793; P63267; C9JUM1; Q53G99; A8K3K1; B7Z6P1; Q53GK6; A0A2R8YGF8; B7Z6I1; P60709; B4E335; I3L4N8; Q8WVW5; A1E282; Q53G76; A0A6Q8PFE4; B3KUD3; F6UVQ4; B4E3A4; D2JYH4; B4DVQ0; P68133; B4DUI8; I3L3I0; C9JTX5; K7EM38; C9JFL5; E7EVS6; F8WB63; A0A6Q8PH58; B3KW67; C9JZR7; P68032; I3L3R2; P63261; Q7Z7J6; A0A804HKV3; A6NL76; B8ZZJ2	0	2	0.679	0	F1	1.62		3				0.002825	0.01405
FALSE	High	Sequest HT (A12)	Unambiguous	[K].DSYVGDEAQSK.[R]		41	I3L4N8; D2JYH4; P63261	G5E9R0; J3KT65; A0A2R8Y793; P63267; C9JUM1; Q53G99; A8K3K1; B7Z6P1; Q53GK6; A0A2R8YGF8; B7Z6I1; P60709; B4E335; I3L4N8; Q8WVW5; A1E282; Q53G76; A0A6Q8PFE4; B3KUD3; F6UVQ4; B4E3A4; D2JYH4; B4DVQ0; P68133; B4DUI8; I3L3I0; C9JTX5; K7EM38; C9JFL5; E7EVS6; F8WB63; A0A6Q8PH58; B3KW67; C9JZR7; P68032; I3L3R2; P63261; Q7Z7J6; A0A804HKV3; A6NL76; B8ZZJ2	0	2	0.6826	0	F1	1.67		3				0.002825	0.01745
FALSE	High	Sequest HT (A12)	Selected	[K].DSYVGDEAQSK.[R]		41	I3L4N8; D2JYH4; P63261	G5E9R0; J3KT65; A0A2R8Y793; P63267; C9JUM1; Q53G99; A8K3K1; B7Z6P1; Q53GK6; A0A2R8YGF8; B7Z6I1; P60709; B4E335; I3L4N8; Q8WVW5; A1E282; Q53G76; A0A6Q8PFE4; B3KUD3; F6UVQ4; B4E3A4; D2JYH4; B4DVQ0; P68133; B4DUI8; I3L3I0; C9JTX5; K7EM38; C9JFL5; E7EVS6; F8WB63; A0A6Q8PH58; B3KW67; C9JZR7; P68032; I3L3R2; P63261; Q7Z7J6; A0A804HKV3; A6NL76; B8ZZJ2	0	2	0.6457	0	F1	1.27		3				0.005602	0.1439
FALSE	High	Sequest HT (A12)	Unambiguous	[K].DSYVGDEAQSK.[R]		41	I3L4N8; D2JYH4; P63261	G5E9R0; J3KT65; A0A2R8Y793; P63267; C9JUM1; Q53G99; A8K3K1; B7Z6P1; Q53GK6; A0A2R8YGF8; B7Z6I1; P60709; B4E335; I3L4N8; Q8WVW5; A1E282; Q53G76; A0A6Q8PFE4; B3KUD3; F6UVQ4; B4E3A4; D2JYH4; B4DVQ0; P68133; B4DUI8; I3L3I0; C9JTX5; K7EM38; C9JFL5; E7EVS6; F8WB63; A0A6Q8PH58; B3KW67; C9JZR7; P68032; I3L3R2; P63261; Q7Z7J6; A0A804HKV3; A6NL76; B8ZZJ2	0	2	0.5915	0	F1	1.42		3				0.002825	0.02761
FALSE	High	Sequest HT (A12)	Unambiguous	[K].DSYVGDEAQSK.[R]		41	I3L4N8; D2JYH4; P63261	G5E9R0; J3KT65; A0A2R8Y793; P63267; C9JUM1; Q53G99; A8K3K1; B7Z6P1; Q53GK6; A0A2R8YGF8; B7Z6I1; P60709; B4E335; I3L4N8; Q8WVW5; A1E282; Q53G76; A0A6Q8PFE4; B3KUD3; F6UVQ4; B4E3A4; D2JYH4; B4DVQ0; P68133; B4DUI8; I3L3I0; C9JTX5; K7EM38; C9JFL5; E7EVS6; F8WB63; A0A6Q8PH58; B3KW67; C9JZR7; P68032; I3L3R2; P63261; Q7Z7J6; A0A804HKV3; A6NL76; B8ZZJ2	0	2	0.6599	0	F1	2.47		3				0.002825	0.02505
FALSE	High	Sequest HT (A12)	Unambiguous	[K].DSYVGDEAQSK.[R]		41	I3L4N8; D2JYH4; P63261	G5E9R0; J3KT65; A0A2R8Y793; P63267; C9JUM1; Q53G99; A8K3K1; B7Z6P1; Q53GK6; A0A2R8YGF8; B7Z6I1; P60709; B4E335; I3L4N8; Q8WVW5; A1E282; Q53G76; A0A6Q8PFE4; B3KUD3; F6UVQ4; B4E3A4; D2JYH4; B4DVQ0; P68133; B4DUI8; I3L3I0; C9JTX5; K7EM38; C9JFL5; E7EVS6; F8WB63; A0A6Q8PH58; B3KW67; C9JZR7; P68032; I3L3R2; P63261; Q7Z7J6; A0A804HKV3; A6NL76; B8ZZJ2	0	2	0.6768	0	F1	2.63		3				0.002825	0.02362
FALSE	High	Sequest HT (A12)	Unambiguous	[K].DSYVGDEAQSK.[R]		41	I3L4N8; D2JYH4; P63261	G5E9R0; J3KT65; A0A2R8Y793; P63267; C9JUM1; Q53G99; A8K3K1; B7Z6P1; Q53GK6; A0A2R8YGF8; B7Z6I1; P60709; B4E335; I3L4N8; Q8WVW5; A1E282; Q53G76; A0A6Q8PFE4; B3KUD3; F6UVQ4; B4E3A4; D2JYH4; B4DVQ0; P68133; B4DUI8; I3L3I0; C9JTX5; K7EM38; C9JFL5; E7EVS6; F8WB63; A0A6Q8PH58; B3KW67; C9JZR7; P68032; I3L3R2; P63261; Q7Z7J6; A0A804HKV3; A6NL76; B8ZZJ2	0	2	0.7059	0	F1	2.89		3				0.002825	0.01882
FALSE	High	Sequest HT (A12)	Unambiguous	[K].DSYVGDEAQSK.[R]		41	I3L4N8; D2JYH4; P63261	G5E9R0; J3KT65; A0A2R8Y793; P63267; C9JUM1; Q53G99; A8K3K1; B7Z6P1; Q53GK6; A0A2R8YGF8; B7Z6I1; P60709; B4E335; I3L4N8; Q8WVW5; A1E282; Q53G76; A0A6Q8PFE4; B3KUD3; F6UVQ4; B4E3A4; D2JYH4; B4DVQ0; P68133; B4DUI8; I3L3I0; C9JTX5; K7EM38; C9JFL5; E7EVS6; F8WB63; A0A6Q8PH58; B3KW67; C9JZR7; P68032; I3L3R2; P63261; Q7Z7J6; A0A804HKV3; A6NL76; B8ZZJ2	0	2	0.6836	0	F1	1.77		3				0.002825	0.04318
FALSE	High	Mascot (A13)	Unambiguous	[K].DSYVGDEAQSK.[R]		41	I3L4N8; D2JYH4; P63261	G5E9R0; J3KT65; A0A2R8Y793; P63267; C9JUM1; Q53G99; A8K3K1; B7Z6P1; Q53GK6; A0A2R8YGF8; B7Z6I1; P60709; B4E335; I3L4N8; Q8WVW5; A1E282; Q53G76; A0A6Q8PFE4; B3KUD3; F6UVQ4; B4E3A4; D2JYH4; B4DVQ0; P68133; B4DUI8; I3L3I0; C9JTX5; K7EM38; C9JFL5; E7EVS6; F8WB63; A0A6Q8PH58; B3KW67; C9JZR7; P68032; I3L3R2; P63261; Q7Z7J6; A0A804HKV3; A6NL76; B8ZZJ2	0	2	1	0	F1		33	3	41	34	0.0651555	0.002577	0.03562
High	[K].DSYVGDEAQSKR.[G]		0.0136178	0.00604883	3	41	14	I3L4N8; D2JYH4; P63261	I3L4N8 [51-62]; D2JYH4 [53-64]; P63261 [51-62]		1	1354.62
Checked	Confidence	Identifying Node	PSM Ambiguity	Annotated Sequence	Modifications	# Proteins	Master Protein Accessions	Protein Accessions	# Missed Cleavages	Charge	DeltaScore	DeltaCn	File ID	XCorr	Ions Score	# Protein Groups	Identity Strict	Identity Relaxed	Expectation Value	Percolator q-Value	Percolator PEP
FALSE	High	Sequest HT (A12)	Unambiguous	[K].DSYVGDEAQSKR.[G]		41	I3L4N8; D2JYH4; P63261	G5E9R0; J3KT65; A0A2R8Y793; P63267; C9JUM1; Q53G99; A8K3K1; B7Z6P1; Q53GK6; A0A2R8YGF8; B7Z6I1; P60709; B4E335; I3L4N8; Q8WVW5; A1E282; Q53G76; A0A6Q8PFE4; B3KUD3; F6UVQ4; B4E3A4; D2JYH4; B4DVQ0; P68133; B4DUI8; I3L3I0; C9JTX5; K7EM38; C9JFL5; E7EVS6; F8WB63; A0A6Q8PH58; B3KW67; C9JZR7; P68032; I3L3R2; P63261; Q7Z7J6; A0A804HKV3; A6NL76; B8ZZJ2	1	3	0.6712	0	F1	2.92		3				0.002825	0.002687
FALSE	High	Mascot (A13)	Unambiguous	[K].DSYVGDEAQSKR.[G]		41	I3L4N8; D2JYH4; P63261	G5E9R0; J3KT65; A0A2R8Y793; P63267; C9JUM1; Q53G99; A8K3K1; B7Z6P1; Q53GK6; A0A2R8YGF8; B7Z6I1; P60709; B4E335; I3L4N8; Q8WVW5; A1E282; Q53G76; A0A6Q8PFE4; B3KUD3; F6UVQ4; B4E3A4; D2JYH4; B4DVQ0; P68133; B4DUI8; I3L3I0; C9JTX5; K7EM38; C9JFL5; E7EVS6; F8WB63; A0A6Q8PH58; B3KW67; C9JZR7; P68032; I3L3R2; P63261; Q7Z7J6; A0A804HKV3; A6NL76; B8ZZJ2	1	3	0.9074	0	F1		54	3	46	39	0.00164894	0.002577	0.001134
FALSE	High	Mascot (A13)	Unambiguous	[K].DSYVGDEAQSKR.[G]		41	I3L4N8; D2JYH4; P63261	G5E9R0; J3KT65; A0A2R8Y793; P63267; C9JUM1; Q53G99; A8K3K1; B7Z6P1; Q53GK6; A0A2R8YGF8; B7Z6I1; P60709; B4E335; I3L4N8; Q8WVW5; A1E282; Q53G76; A0A6Q8PFE4; B3KUD3; F6UVQ4; B4E3A4; D2JYH4; B4DVQ0; P68133; B4DUI8; I3L3I0; C9JTX5; K7EM38; C9JFL5; E7EVS6; F8WB63; A0A6Q8PH58; B3KW67; C9JZR7; P68032; I3L3R2; P63261; Q7Z7J6; A0A804HKV3; A6NL76; B8ZZJ2	1	2	1	0	F1		65	3	46	39	0.000128886	0.002577	0.001842
FALSE	High	Mascot (A13)	Unambiguous	[K].DSYVGDEAQSKR.[G]		41	I3L4N8; D2JYH4; P63261	G5E9R0; J3KT65; A0A2R8Y793; P63267; C9JUM1; Q53G99; A8K3K1; B7Z6P1; Q53GK6; A0A2R8YGF8; B7Z6I1; P60709; B4E335; I3L4N8; Q8WVW5; A1E282; Q53G76; A0A6Q8PFE4; B3KUD3; F6UVQ4; B4E3A4; D2JYH4; B4DVQ0; P68133; B4DUI8; I3L3I0; C9JTX5; K7EM38; C9JFL5; E7EVS6; F8WB63; A0A6Q8PH58; B3KW67; C9JZR7; P68032; I3L3R2; P63261; Q7Z7J6; A0A804HKV3; A6NL76; B8ZZJ2	1	3	1	0	F1		49	3	46	39	0.00632595	0.002577	0.004243
FALSE	High	Mascot (A13)	Unambiguous	[K].DSYVGDEAQSKR.[G]		41	I3L4N8; D2JYH4; P63261	G5E9R0; J3KT65; A0A2R8Y793; P63267; C9JUM1; Q53G99; A8K3K1; B7Z6P1; Q53GK6; A0A2R8YGF8; B7Z6I1; P60709; B4E335; I3L4N8; Q8WVW5; A1E282; Q53G76; A0A6Q8PFE4; B3KUD3; F6UVQ4; B4E3A4; D2JYH4; B4DVQ0; P68133; B4DUI8; I3L3I0; C9JTX5; K7EM38; C9JFL5; E7EVS6; F8WB63; A0A6Q8PH58; B3KW67; C9JZR7; P68032; I3L3R2; P63261; Q7Z7J6; A0A804HKV3; A6NL76; B8ZZJ2	1	2	0.9737	0	F1		38	3	46	39	0.0666763	0.002577	0.08082
FALSE	High	Mascot (A13)	Unambiguous	[K].DSYVGDEAQSKR.[G]		41	I3L4N8; D2JYH4; P63261	G5E9R0; J3KT65; A0A2R8Y793; P63267; C9JUM1; Q53G99; A8K3K1; B7Z6P1; Q53GK6; A0A2R8YGF8; B7Z6I1; P60709; B4E335; I3L4N8; Q8WVW5; A1E282; Q53G76; A0A6Q8PFE4; B3KUD3; F6UVQ4; B4E3A4; D2JYH4; B4DVQ0; P68133; B4DUI8; I3L3I0; C9JTX5; K7EM38; C9JFL5; E7EVS6; F8WB63; A0A6Q8PH58; B3KW67; C9JZR7; P68032; I3L3R2; P63261; Q7Z7J6; A0A804HKV3; A6NL76; B8ZZJ2	1	3	1	0	F1		18	3	50	43	18.6881	0.002577	0.05894
FALSE	High	Mascot (A13)	Unambiguous	[K].DSYVGDEAQSKR.[G]		41	I3L4N8; D2JYH4; P63261	G5E9R0; J3KT65; A0A2R8Y793; P63267; C9JUM1; Q53G99; A8K3K1; B7Z6P1; Q53GK6; A0A2R8YGF8; B7Z6I1; P60709; B4E335; I3L4N8; Q8WVW5; A1E282; Q53G76; A0A6Q8PFE4; B3KUD3; F6UVQ4; B4E3A4; D2JYH4; B4DVQ0; P68133; B4DUI8; I3L3I0; C9JTX5; K7EM38; C9JFL5; E7EVS6; F8WB63; A0A6Q8PH58; B3KW67; C9JZR7; P68032; I3L3R2; P63261; Q7Z7J6; A0A804HKV3; A6NL76; B8ZZJ2	1	2	0.9464	0	F1		56	3	46	39	0.00110448	0.002577	0.006327
FALSE	High	Mascot (A13)	Unambiguous	[K].DSYVGDEAQSKR.[G]		41	I3L4N8; D2JYH4; P63261	G5E9R0; J3KT65; A0A2R8Y793; P63267; C9JUM1; Q53G99; A8K3K1; B7Z6P1; Q53GK6; A0A2R8YGF8; B7Z6I1; P60709; B4E335; I3L4N8; Q8WVW5; A1E282; Q53G76; A0A6Q8PFE4; B3KUD3; F6UVQ4; B4E3A4; D2JYH4; B4DVQ0; P68133; B4DUI8; I3L3I0; C9JTX5; K7EM38; C9JFL5; E7EVS6; F8WB63; A0A6Q8PH58; B3KW67; C9JZR7; P68032; I3L3R2; P63261; Q7Z7J6; A0A804HKV3; A6NL76; B8ZZJ2	1	3	0.9773	0	F1		44	3	46	39	0.0184631	0.002577	0.01103
FALSE	High	Sequest HT (A12)	Unambiguous	[K].DSYVGDEAQSKR.[G]		41	I3L4N8; D2JYH4; P63261	G5E9R0; J3KT65; A0A2R8Y793; P63267; C9JUM1; Q53G99; A8K3K1; B7Z6P1; Q53GK6; A0A2R8YGF8; B7Z6I1; P60709; B4E335; I3L4N8; Q8WVW5; A1E282; Q53G76; A0A6Q8PFE4; B3KUD3; F6UVQ4; B4E3A4; D2JYH4; B4DVQ0; P68133; B4DUI8; I3L3I0; C9JTX5; K7EM38; C9JFL5; E7EVS6; F8WB63; A0A6Q8PH58; B3KW67; C9JZR7; P68032; I3L3R2; P63261; Q7Z7J6; A0A804HKV3; A6NL76; B8ZZJ2	1	3	0.7171	0	F1	3.57		3				0.002825	0.003487
FALSE	High	Sequest HT (A12)	Unambiguous	[K].DSYVGDEAQSKR.[G]		41	I3L4N8; D2JYH4; P63261	G5E9R0; J3KT65; A0A2R8Y793; P63267; C9JUM1; Q53G99; A8K3K1; B7Z6P1; Q53GK6; A0A2R8YGF8; B7Z6I1; P60709; B4E335; I3L4N8; Q8WVW5; A1E282; Q53G76; A0A6Q8PFE4; B3KUD3; F6UVQ4; B4E3A4; D2JYH4; B4DVQ0; P68133; B4DUI8; I3L3I0; C9JTX5; K7EM38; C9JFL5; E7EVS6; F8WB63; A0A6Q8PH58; B3KW67; C9JZR7; P68032; I3L3R2; P63261; Q7Z7J6; A0A804HKV3; A6NL76; B8ZZJ2	1	2	0.7171	0	F1	2.51		3				0.002825	0.0238
FALSE	High	Sequest HT (A12)	Unambiguous	[K].DSYVGDEAQSKR.[G]		41	I3L4N8; D2JYH4; P63261	G5E9R0; J3KT65; A0A2R8Y793; P63267; C9JUM1; Q53G99; A8K3K1; B7Z6P1; Q53GK6; A0A2R8YGF8; B7Z6I1; P60709; B4E335; I3L4N8; Q8WVW5; A1E282; Q53G76; A0A6Q8PFE4; B3KUD3; F6UVQ4; B4E3A4; D2JYH4; B4DVQ0; P68133; B4DUI8; I3L3I0; C9JTX5; K7EM38; C9JFL5; E7EVS6; F8WB63; A0A6Q8PH58; B3KW67; C9JZR7; P68032; I3L3R2; P63261; Q7Z7J6; A0A804HKV3; A6NL76; B8ZZJ2	1	3	0.7143	0	F1	3.43		3				0.002825	0.002367
FALSE	High	Sequest HT (A12)	Unambiguous	[K].DSYVGDEAQSKR.[G]		41	I3L4N8; D2JYH4; P63261	G5E9R0; J3KT65; A0A2R8Y793; P63267; C9JUM1; Q53G99; A8K3K1; B7Z6P1; Q53GK6; A0A2R8YGF8; B7Z6I1; P60709; B4E335; I3L4N8; Q8WVW5; A1E282; Q53G76; A0A6Q8PFE4; B3KUD3; F6UVQ4; B4E3A4; D2JYH4; B4DVQ0; P68133; B4DUI8; I3L3I0; C9JTX5; K7EM38; C9JFL5; E7EVS6; F8WB63; A0A6Q8PH58; B3KW67; C9JZR7; P68032; I3L3R2; P63261; Q7Z7J6; A0A804HKV3; A6NL76; B8ZZJ2	1	2	0.7218	0	F1	2.48		3				0.002825	0.006331
FALSE	High	Sequest HT (A12)	Unambiguous	[K].DSYVGDEAQSKR.[G]		41	I3L4N8; D2JYH4; P63261	G5E9R0; J3KT65; A0A2R8Y793; P63267; C9JUM1; Q53G99; A8K3K1; B7Z6P1; Q53GK6; A0A2R8YGF8; B7Z6I1; P60709; B4E335; I3L4N8; Q8WVW5; A1E282; Q53G76; A0A6Q8PFE4; B3KUD3; F6UVQ4; B4E3A4; D2JYH4; B4DVQ0; P68133; B4DUI8; I3L3I0; C9JTX5; K7EM38; C9JFL5; E7EVS6; F8WB63; A0A6Q8PH58; B3KW67; C9JZR7; P68032; I3L3R2; P63261; Q7Z7J6; A0A804HKV3; A6NL76; B8ZZJ2	1	2	0.6305	0	F1	2.03		3				0.002825	0.08514
FALSE	High	Sequest HT (A12)	Unambiguous	[K].DSYVGDEAQSKR.[G]		41	I3L4N8; D2JYH4; P63261	G5E9R0; J3KT65; A0A2R8Y793; P63267; C9JUM1; Q53G99; A8K3K1; B7Z6P1; Q53GK6; A0A2R8YGF8; B7Z6I1; P60709; B4E335; I3L4N8; Q8WVW5; A1E282; Q53G76; A0A6Q8PFE4; B3KUD3; F6UVQ4; B4E3A4; D2JYH4; B4DVQ0; P68133; B4DUI8; I3L3I0; C9JTX5; K7EM38; C9JFL5; E7EVS6; F8WB63; A0A6Q8PH58; B3KW67; C9JZR7; P68032; I3L3R2; P63261; Q7Z7J6; A0A804HKV3; A6NL76; B8ZZJ2	1	3	0.7041	0	F1	1.96		3				0.002825	0.06332
High	[M].EEEIAALVIDNGSGMCK.[A]	1xAcetyl [N-Term]; 1xCarbamidomethyl [C16]	0.00550077	0.00604883	2	10	2	I3L4N8; P63261	I3L4N8 [2-18]; P63261 [2-18]	I3L4N8 1xAcetyl [N-Term]; P63261 1xAcetyl [N-Term]	0	1877.86
Checked	Confidence	Identifying Node	PSM Ambiguity	Annotated Sequence	Modifications	# Proteins	Master Protein Accessions	Protein Accessions	# Missed Cleavages	Charge	DeltaScore	DeltaCn	File ID	XCorr	Ions Score	# Protein Groups	Identity Strict	Identity Relaxed	Expectation Value	Percolator q-Value	Percolator PEP
FALSE	High	Mascot (A13)	Unambiguous	[M].eEEIAALVIDNGSGMcK.[A]	N-Term(Prot)(Acetyl); C16(Carbamidomethyl)	10	I3L4N8; P63261	J3KT65; A0A7P0TBL1; I3L4N8; B4E3A4; B4DVQ0; I3L3I0; K7EM38; A0A804GS07; I3L3R2; P63261	0	2	0.9048	0	F1		84	2	46	39	2.00475e-06	0.002577	0.0003911
FALSE	High	Mascot (A13)	Unambiguous	[M].eEEIAALVIDNGSGMcK.[A]	N-Term(Prot)(Acetyl); C16(Carbamidomethyl)	10	I3L4N8; P63261	J3KT65; A0A7P0TBL1; I3L4N8; B4E3A4; B4DVQ0; I3L3I0; K7EM38; A0A804GS07; I3L3R2; P63261	0	2	0.9747	0	F1		79	2	46	39	6.31508e-06	0.002577	0.000323
High	[M].EEEIAALVIDNGSGMCK.[A]	1xAcetyl [N-Term]; 1xCarbamidomethyl [C16]; 1xOxidation [M15]	0.00339341	0.00604883	2	10	6	I3L4N8; P63261	I3L4N8 [2-18]; P63261 [2-18]	I3L4N8 1xAcetyl [N-Term]; P63261 1xAcetyl [N-Term]	0	1893.86
Checked	Confidence	Identifying Node	PSM Ambiguity	Annotated Sequence	Modifications	# Proteins	Master Protein Accessions	Protein Accessions	# Missed Cleavages	Charge	DeltaScore	DeltaCn	File ID	XCorr	Ions Score	# Protein Groups	Identity Strict	Identity Relaxed	Expectation Value	Percolator q-Value	Percolator PEP
FALSE	High	Mascot (A13)	Unambiguous	[M].eEEIAALVIDNGSGmcK.[A]	N-Term(Prot)(Acetyl); M15(Oxidation); C16(Carbamidomethyl)	10	I3L4N8; P63261	J3KT65; A0A7P0TBL1; I3L4N8; B4E3A4; B4DVQ0; I3L3I0; K7EM38; A0A804GS07; I3L3R2; P63261	0	2	0.9853	0	F1		68	2	44	37	4.20129e-05	0.002577	0.001707
FALSE	High	Mascot (A13)	Unambiguous	[M].eEEIAALVIDNGSGmcK.[A]	N-Term(Prot)(Acetyl); M15(Oxidation); C16(Carbamidomethyl)	10	I3L4N8; P63261	J3KT65; A0A7P0TBL1; I3L4N8; B4E3A4; B4DVQ0; I3L3I0; K7EM38; A0A804GS07; I3L3R2; P63261	0	2	0.9718	0	F1		71	2	44	37	1.99933e-05	0.002577	0.000964
FALSE	High	Mascot (A13)	Unambiguous	[M].eEEIAALVIDNGSGmcK.[A]	N-Term(Prot)(Acetyl); M15(Oxidation); C16(Carbamidomethyl)	10	I3L4N8; P63261	J3KT65; A0A7P0TBL1; I3L4N8; B4E3A4; B4DVQ0; I3L3I0; K7EM38; A0A804GS07; I3L3R2; P63261	0	2	0.9828	0	F1		58	2	46	39	0.000799766	0.002577	0.01934
FALSE	High	Mascot (A13)	Unambiguous	[M].eEEIAALVIDNGSGmcK.[A]	N-Term(Prot)(Acetyl); M15(Oxidation); C16(Carbamidomethyl)	10	I3L4N8; P63261	J3KT65; A0A7P0TBL1; I3L4N8; B4E3A4; B4DVQ0; I3L3I0; K7EM38; A0A804GS07; I3L3R2; P63261	0	2	0.9722	0	F1		72	2	46	39	3.48556e-05	0.002577	0.0001652
FALSE	High	Mascot (A13)	Unambiguous	[M].eEEIAALVIDNGSGmcK.[A]	N-Term(Prot)(Acetyl); M15(Oxidation); C16(Carbamidomethyl)	10	I3L4N8; P63261	J3KT65; A0A7P0TBL1; I3L4N8; B4E3A4; B4DVQ0; I3L3I0; K7EM38; A0A804GS07; I3L3R2; P63261	0	2	0.9718	0	F1		71	2	47	40	3.94731e-05	0.002577	0.0002011
FALSE	High	Mascot (A13)	Unambiguous	[M].eEEIAALVIDNGSGmcK.[A]	N-Term(Prot)(Acetyl); M15(Oxidation); C16(Carbamidomethyl)	10	I3L4N8; P63261	J3KT65; A0A7P0TBL1; I3L4N8; B4E3A4; B4DVQ0; I3L3I0; K7EM38; A0A804GS07; I3L3R2; P63261	0	2	0.974	0	F1		77	2	47	40	9.69122e-06	0.002577	0.0008081
High	[K].EITALAPSTMK.[I]		0.0790741	0.00604883	4	37	14	A0A2R8YFE2; I3L4N8; D2JYH4; P63261	A0A2R8YFE2 [20-30]; I3L4N8 [292-302]; D2JYH4 [318-328]; P63261 [316-326]		0	1161.62
Checked	Confidence	Identifying Node	PSM Ambiguity	Annotated Sequence	Modifications	# Proteins	Master Protein Accessions	Protein Accessions	# Missed Cleavages	Charge	DeltaScore	DeltaCn	File ID	XCorr	Ions Score	# Protein Groups	Identity Strict	Identity Relaxed	Expectation Value	Percolator q-Value	Percolator PEP
FALSE	High	Sequest HT (A12)	Unambiguous	[K].EITALAPSTMK.[I]		37	A0A2R8YFE2; I3L4N8; D2JYH4; P63261	Q9UE89; P63267; A0A2R8YFE2; A4UCT3; Q53G99; A8K3K1; Q6PJ43; B7Z6P1; Q53GK6; B3KPP5; P60709; B4E335; I3L4N8; Q8WVW5; Q53G76; Q96DE1; A0A6Q8PFE4; B3KUD3; B4E3A4; Q96FU6; F1BXA6; D2JYH4; B4DVQ0; P68133; B4DUI8; A5GZ75; E7EVS6; B4DW52; A0A804GS07; P68032; P63261; Q13707; Q7Z7J6; A0A804HKV3; B3KWQ3; B7ZAP6; A6NL76	0	2	0.4645	0	F1	2.11		4				0.002825	0.0409
FALSE	High	Mascot (A13)	Unambiguous	[K].EITALAPSTMK.[I]		37	A0A2R8YFE2; I3L4N8; D2JYH4; P63261	Q9UE89; P63267; A0A2R8YFE2; A4UCT3; Q53G99; A8K3K1; Q6PJ43; B7Z6P1; Q53GK6; B3KPP5; P60709; B4E335; I3L4N8; Q8WVW5; Q53G76; Q96DE1; A0A6Q8PFE4; B3KUD3; B4E3A4; Q96FU6; F1BXA6; D2JYH4; B4DVQ0; P68133; B4DUI8; A5GZ75; E7EVS6; B4DW52; A0A804GS07; P68032; P63261; Q13707; Q7Z7J6; A0A804HKV3; B3KWQ3; B7ZAP6; A6NL76	0	2	0.8462	0	F1		39	4	48	41	0.0771382	0.002577	0.06504
FALSE	High	Mascot (A13)	Unambiguous	[K].EITALAPSTMK.[I]		37	A0A2R8YFE2; I3L4N8; D2JYH4; P63261	Q9UE89; P63267; A0A2R8YFE2; A4UCT3; Q53G99; A8K3K1; Q6PJ43; B7Z6P1; Q53GK6; B3KPP5; P60709; B4E335; I3L4N8; Q8WVW5; Q53G76; Q96DE1; A0A6Q8PFE4; B3KUD3; B4E3A4; Q96FU6; F1BXA6; D2JYH4; B4DVQ0; P68133; B4DUI8; A5GZ75; E7EVS6; B4DW52; A0A804GS07; P68032; P63261; Q13707; Q7Z7J6; A0A804HKV3; B3KWQ3; B7ZAP6; A6NL76	0	2	0.8444	0	F1		45	4	48	41	0.0228702	0.002577	0.02062
FALSE	High	Mascot (A13)	Unambiguous	[K].EITALAPSTMK.[I]		37	A0A2R8YFE2; I3L4N8; D2JYH4; P63261	Q9UE89; P63267; A0A2R8YFE2; A4UCT3; Q53G99; A8K3K1; Q6PJ43; B7Z6P1; Q53GK6; B3KPP5; P60709; B4E335; I3L4N8; Q8WVW5; Q53G76; Q96DE1; A0A6Q8PFE4; B3KUD3; B4E3A4; Q96FU6; F1BXA6; D2JYH4; B4DVQ0; P68133; B4DUI8; A5GZ75; E7EVS6; B4DW52; A0A804GS07; P68032; P63261; Q13707; Q7Z7J6; A0A804HKV3; B3KWQ3; B7ZAP6; A6NL76	0	2	0.8372	0	F1		43	4	48	41	0.0345306	0.002577	0.0484
FALSE	High	Mascot (A13)	Unambiguous	[K].EITALAPSTMK.[I]		37	A0A2R8YFE2; I3L4N8; D2JYH4; P63261	Q9UE89; P63267; A0A2R8YFE2; A4UCT3; Q53G99; A8K3K1; Q6PJ43; B7Z6P1; Q53GK6; B3KPP5; P60709; B4E335; I3L4N8; Q8WVW5; Q53G76; Q96DE1; A0A6Q8PFE4; B3KUD3; B4E3A4; Q96FU6; F1BXA6; D2JYH4; B4DVQ0; P68133; B4DUI8; A5GZ75; E7EVS6; B4DW52; A0A804GS07; P68032; P63261; Q13707; Q7Z7J6; A0A804HKV3; B3KWQ3; B7ZAP6; A6NL76	0	2	0.8372	0	F1		43	4	48	41	0.0336146	0.002577	0.01499
FALSE	High	Sequest HT (A12)	Unambiguous	[K].EITALAPSTMK.[I]		37	A0A2R8YFE2; I3L4N8; D2JYH4; P63261	Q9UE89; P63267; A0A2R8YFE2; A4UCT3; Q53G99; A8K3K1; Q6PJ43; B7Z6P1; Q53GK6; B3KPP5; P60709; B4E335; I3L4N8; Q8WVW5; Q53G76; Q96DE1; A0A6Q8PFE4; B3KUD3; B4E3A4; Q96FU6; F1BXA6; D2JYH4; B4DVQ0; P68133; B4DUI8; A5GZ75; E7EVS6; B4DW52; A0A804GS07; P68032; P63261; Q13707; Q7Z7J6; A0A804HKV3; B3KWQ3; B7ZAP6; A6NL76	0	2	0.4739	0	F1	2.68		4				0.002825	0.09887
FALSE	High	Sequest HT (A12)	Unambiguous	[K].EITALAPSTMK.[I]		37	A0A2R8YFE2; I3L4N8; D2JYH4; P63261	Q9UE89; P63267; A0A2R8YFE2; A4UCT3; Q53G99; A8K3K1; Q6PJ43; B7Z6P1; Q53GK6; B3KPP5; P60709; B4E335; I3L4N8; Q8WVW5; Q53G76; Q96DE1; A0A6Q8PFE4; B3KUD3; B4E3A4; Q96FU6; F1BXA6; D2JYH4; B4DVQ0; P68133; B4DUI8; A5GZ75; E7EVS6; B4DW52; A0A804GS07; P68032; P63261; Q13707; Q7Z7J6; A0A804HKV3; B3KWQ3; B7ZAP6; A6NL76	0	2	0.4343	0	F1	2.51		4				0.002825	0.08802
FALSE	High	Mascot (A13)	Unambiguous	[K].EITALAPSTMK.[I]		37	A0A2R8YFE2; I3L4N8; D2JYH4; P63261	Q9UE89; P63267; A0A2R8YFE2; A4UCT3; Q53G99; A8K3K1; Q6PJ43; B7Z6P1; Q53GK6; B3KPP5; P60709; B4E335; I3L4N8; Q8WVW5; Q53G76; Q96DE1; A0A6Q8PFE4; B3KUD3; B4E3A4; Q96FU6; F1BXA6; D2JYH4; B4DVQ0; P68133; B4DUI8; A5GZ75; E7EVS6; B4DW52; A0A804GS07; P68032; P63261; Q13707; Q7Z7J6; A0A804HKV3; B3KWQ3; B7ZAP6; A6NL76	0	2	0.9767	0	F1		43	4	48	41	0.0360286	0.002577	0.04613
FALSE	High	Mascot (A13)	Unambiguous	[K].EITALAPSTMK.[I]		37	A0A2R8YFE2; I3L4N8; D2JYH4; P63261	Q9UE89; P63267; A0A2R8YFE2; A4UCT3; Q53G99; A8K3K1; Q6PJ43; B7Z6P1; Q53GK6; B3KPP5; P60709; B4E335; I3L4N8; Q8WVW5; Q53G76; Q96DE1; A0A6Q8PFE4; B3KUD3; B4E3A4; Q96FU6; F1BXA6; D2JYH4; B4DVQ0; P68133; B4DUI8; A5GZ75; E7EVS6; B4DW52; A0A804GS07; P68032; P63261; Q13707; Q7Z7J6; A0A804HKV3; B3KWQ3; B7ZAP6; A6NL76	0	2	0.8372	0	F1		43	4	48	41	0.033913	0.002577	0.05336
FALSE	High	Sequest HT (A12)	Unambiguous	[K].EITALAPSTMK.[I]		37	A0A2R8YFE2; I3L4N8; D2JYH4; P63261	Q9UE89; P63267; A0A2R8YFE2; A4UCT3; Q53G99; A8K3K1; Q6PJ43; B7Z6P1; Q53GK6; B3KPP5; P60709; B4E335; I3L4N8; Q8WVW5; Q53G76; Q96DE1; A0A6Q8PFE4; B3KUD3; B4E3A4; Q96FU6; F1BXA6; D2JYH4; B4DVQ0; P68133; B4DUI8; A5GZ75; E7EVS6; B4DW52; A0A804GS07; P68032; P63261; Q13707; Q7Z7J6; A0A804HKV3; B3KWQ3; B7ZAP6; A6NL76	0	2	0.5284	0	F1	2.99		4				0.002825	0.04747
FALSE	High	Sequest HT (A12)	Unambiguous	[K].EITALAPSTMK.[I]		37	A0A2R8YFE2; I3L4N8; D2JYH4; P63261	Q9UE89; P63267; A0A2R8YFE2; A4UCT3; Q53G99; A8K3K1; Q6PJ43; B7Z6P1; Q53GK6; B3KPP5; P60709; B4E335; I3L4N8; Q8WVW5; Q53G76; Q96DE1; A0A6Q8PFE4; B3KUD3; B4E3A4; Q96FU6; F1BXA6; D2JYH4; B4DVQ0; P68133; B4DUI8; A5GZ75; E7EVS6; B4DW52; A0A804GS07; P68032; P63261; Q13707; Q7Z7J6; A0A804HKV3; B3KWQ3; B7ZAP6; A6NL76	0	2	0.4618	0	F1	2.75		4				0.002825	0.08681
FALSE	High	Sequest HT (A12)	Unambiguous	[K].EITALAPSTMK.[I]		37	A0A2R8YFE2; I3L4N8; D2JYH4; P63261	Q9UE89; P63267; A0A2R8YFE2; A4UCT3; Q53G99; A8K3K1; Q6PJ43; B7Z6P1; Q53GK6; B3KPP5; P60709; B4E335; I3L4N8; Q8WVW5; Q53G76; Q96DE1; A0A6Q8PFE4; B3KUD3; B4E3A4; Q96FU6; F1BXA6; D2JYH4; B4DVQ0; P68133; B4DUI8; A5GZ75; E7EVS6; B4DW52; A0A804GS07; P68032; P63261; Q13707; Q7Z7J6; A0A804HKV3; B3KWQ3; B7ZAP6; A6NL76	0	2	0.4831	0	F1	2.67		4				0.002825	0.09319
FALSE	High	Sequest HT (A12)	Unambiguous	[K].EITALAPSTMK.[I]		37	A0A2R8YFE2; I3L4N8; D2JYH4; P63261	Q9UE89; P63267; A0A2R8YFE2; A4UCT3; Q53G99; A8K3K1; Q6PJ43; B7Z6P1; Q53GK6; B3KPP5; P60709; B4E335; I3L4N8; Q8WVW5; Q53G76; Q96DE1; A0A6Q8PFE4; B3KUD3; B4E3A4; Q96FU6; F1BXA6; D2JYH4; B4DVQ0; P68133; B4DUI8; A5GZ75; E7EVS6; B4DW52; A0A804GS07; P68032; P63261; Q13707; Q7Z7J6; A0A804HKV3; B3KWQ3; B7ZAP6; A6NL76	0	2	0.4221	0	F1	2.63		4				0.002825	0.02637
FALSE	High	Mascot (A13)	Unambiguous	[K].EITALAPSTMK.[I]		37	A0A2R8YFE2; I3L4N8; D2JYH4; P63261	Q9UE89; P63267; A0A2R8YFE2; A4UCT3; Q53G99; A8K3K1; Q6PJ43; B7Z6P1; Q53GK6; B3KPP5; P60709; B4E335; I3L4N8; Q8WVW5; Q53G76; Q96DE1; A0A6Q8PFE4; B3KUD3; B4E3A4; Q96FU6; F1BXA6; D2JYH4; B4DVQ0; P68133; B4DUI8; A5GZ75; E7EVS6; B4DW52; A0A804GS07; P68032; P63261; Q13707; Q7Z7J6; A0A804HKV3; B3KWQ3; B7ZAP6; A6NL76	0	2	0.7083	0	F1		24	4	48	41	2.45113	0.002577	0.01308
High	[K].EITALAPSTMK.[I]	1xOxidation [M10]	0.0924762	0.00604883	4	37	14	A0A2R8YFE2; I3L4N8; D2JYH4; P63261	A0A2R8YFE2 [20-30]; I3L4N8 [292-302]; D2JYH4 [318-328]; P63261 [316-326]		0	1177.61
Checked	Confidence	Identifying Node	PSM Ambiguity	Annotated Sequence	Modifications	# Proteins	Master Protein Accessions	Protein Accessions	# Missed Cleavages	Charge	DeltaScore	DeltaCn	File ID	XCorr	Ions Score	# Protein Groups	Identity Strict	Identity Relaxed	Expectation Value	Percolator q-Value	Percolator PEP
FALSE	High	Mascot (A13)	Unambiguous	[K].EITALAPSTmK.[I]	M10(Oxidation)	37	A0A2R8YFE2; I3L4N8; D2JYH4; P63261	Q9UE89; P63267; A0A2R8YFE2; A4UCT3; Q53G99; A8K3K1; Q6PJ43; B7Z6P1; Q53GK6; B3KPP5; P60709; B4E335; I3L4N8; Q8WVW5; Q53G76; Q96DE1; A0A6Q8PFE4; B3KUD3; B4E3A4; Q96FU6; F1BXA6; D2JYH4; B4DVQ0; P68133; B4DUI8; A5GZ75; E7EVS6; B4DW52; A0A804GS07; P68032; P63261; Q13707; Q7Z7J6; A0A804HKV3; B3KWQ3; B7ZAP6; A6NL76	0	2	0.7143	0	F1		42	4	45	38	0.0232035	0.002577	0.04819
FALSE	High	Mascot (A13)	Unambiguous	[K].EITALAPSTmK.[I]	M10(Oxidation)	37	A0A2R8YFE2; I3L4N8; D2JYH4; P63261	Q9UE89; P63267; A0A2R8YFE2; A4UCT3; Q53G99; A8K3K1; Q6PJ43; B7Z6P1; Q53GK6; B3KPP5; P60709; B4E335; I3L4N8; Q8WVW5; Q53G76; Q96DE1; A0A6Q8PFE4; B3KUD3; B4E3A4; Q96FU6; F1BXA6; D2JYH4; B4DVQ0; P68133; B4DUI8; A5GZ75; E7EVS6; B4DW52; A0A804GS07; P68032; P63261; Q13707; Q7Z7J6; A0A804HKV3; B3KWQ3; B7ZAP6; A6NL76	0	2	0.7045	0	F1		44	4	45	38	0.0142396	0.002577	0.04472
FALSE	High	Mascot (A13)	Unambiguous	[K].EITALAPSTmK.[I]	M10(Oxidation)	37	A0A2R8YFE2; I3L4N8; D2JYH4; P63261	Q9UE89; P63267; A0A2R8YFE2; A4UCT3; Q53G99; A8K3K1; Q6PJ43; B7Z6P1; Q53GK6; B3KPP5; P60709; B4E335; I3L4N8; Q8WVW5; Q53G76; Q96DE1; A0A6Q8PFE4; B3KUD3; B4E3A4; Q96FU6; F1BXA6; D2JYH4; B4DVQ0; P68133; B4DUI8; A5GZ75; E7EVS6; B4DW52; A0A804GS07; P68032; P63261; Q13707; Q7Z7J6; A0A804HKV3; B3KWQ3; B7ZAP6; A6NL76	0	2	0.7333	0	F1		45	4	45	38	0.0120151	0.002577	0.02558
FALSE	High	Mascot (A13)	Unambiguous	[K].EITALAPSTmK.[I]	M10(Oxidation)	37	A0A2R8YFE2; I3L4N8; D2JYH4; P63261	Q9UE89; P63267; A0A2R8YFE2; A4UCT3; Q53G99; A8K3K1; Q6PJ43; B7Z6P1; Q53GK6; B3KPP5; P60709; B4E335; I3L4N8; Q8WVW5; Q53G76; Q96DE1; A0A6Q8PFE4; B3KUD3; B4E3A4; Q96FU6; F1BXA6; D2JYH4; B4DVQ0; P68133; B4DUI8; A5GZ75; E7EVS6; B4DW52; A0A804GS07; P68032; P63261; Q13707; Q7Z7J6; A0A804HKV3; B3KWQ3; B7ZAP6; A6NL76	0	2	0.7209	0	F1		43	4	45	38	0.0198028	0.002577	0.02137
FALSE	High	Mascot (A13)	Unambiguous	[K].EITALAPSTmK.[I]	M10(Oxidation)	37	A0A2R8YFE2; I3L4N8; D2JYH4; P63261	Q9UE89; P63267; A0A2R8YFE2; A4UCT3; Q53G99; A8K3K1; Q6PJ43; B7Z6P1; Q53GK6; B3KPP5; P60709; B4E335; I3L4N8; Q8WVW5; Q53G76; Q96DE1; A0A6Q8PFE4; B3KUD3; B4E3A4; Q96FU6; F1BXA6; D2JYH4; B4DVQ0; P68133; B4DUI8; A5GZ75; E7EVS6; B4DW52; A0A804GS07; P68032; P63261; Q13707; Q7Z7J6; A0A804HKV3; B3KWQ3; B7ZAP6; A6NL76	0	2	0.7381	0	F1		42	4	45	38	0.0239154	0.002577	0.01789
FALSE	High	Sequest HT (A12)	Unambiguous	[K].EITALAPSTmK.[I]	M10(Oxidation)	37	A0A2R8YFE2; I3L4N8; D2JYH4; P63261	Q9UE89; P63267; A0A2R8YFE2; A4UCT3; Q53G99; A8K3K1; Q6PJ43; B7Z6P1; Q53GK6; B3KPP5; P60709; B4E335; I3L4N8; Q8WVW5; Q53G76; Q96DE1; A0A6Q8PFE4; B3KUD3; B4E3A4; Q96FU6; F1BXA6; D2JYH4; B4DVQ0; P68133; B4DUI8; A5GZ75; E7EVS6; B4DW52; A0A804GS07; P68032; P63261; Q13707; Q7Z7J6; A0A804HKV3; B3KWQ3; B7ZAP6; A6NL76	0	2	0.1786	0	F1	2.52		4				0.002825	0.04749
FALSE	High	Sequest HT (A12)	Unambiguous	[K].EITALAPSTmK.[I]	M10(Oxidation)	37	A0A2R8YFE2; I3L4N8; D2JYH4; P63261	Q9UE89; P63267; A0A2R8YFE2; A4UCT3; Q53G99; A8K3K1; Q6PJ43; B7Z6P1; Q53GK6; B3KPP5; P60709; B4E335; I3L4N8; Q8WVW5; Q53G76; Q96DE1; A0A6Q8PFE4; B3KUD3; B4E3A4; Q96FU6; F1BXA6; D2JYH4; B4DVQ0; P68133; B4DUI8; A5GZ75; E7EVS6; B4DW52; A0A804GS07; P68032; P63261; Q13707; Q7Z7J6; A0A804HKV3; B3KWQ3; B7ZAP6; A6NL76	0	2	0.1181	0	F1	2.54		4				0.002825	0.05192
FALSE	High	Sequest HT (A12)	Unambiguous	[K].EITALAPSTmK.[I]	M10(Oxidation)	37	A0A2R8YFE2; I3L4N8; D2JYH4; P63261	Q9UE89; P63267; A0A2R8YFE2; A4UCT3; Q53G99; A8K3K1; Q6PJ43; B7Z6P1; Q53GK6; B3KPP5; P60709; B4E335; I3L4N8; Q8WVW5; Q53G76; Q96DE1; A0A6Q8PFE4; B3KUD3; B4E3A4; Q96FU6; F1BXA6; D2JYH4; B4DVQ0; P68133; B4DUI8; A5GZ75; E7EVS6; B4DW52; A0A804GS07; P68032; P63261; Q13707; Q7Z7J6; A0A804HKV3; B3KWQ3; B7ZAP6; A6NL76	0	2	0.1708	0	F1	2.4		4				0.002825	0.07654
FALSE	High	Sequest HT (A12)	Unambiguous	[K].EITALAPSTmK.[I]	M10(Oxidation)	37	A0A2R8YFE2; I3L4N8; D2JYH4; P63261	Q9UE89; P63267; A0A2R8YFE2; A4UCT3; Q53G99; A8K3K1; Q6PJ43; B7Z6P1; Q53GK6; B3KPP5; P60709; B4E335; I3L4N8; Q8WVW5; Q53G76; Q96DE1; A0A6Q8PFE4; B3KUD3; B4E3A4; Q96FU6; F1BXA6; D2JYH4; B4DVQ0; P68133; B4DUI8; A5GZ75; E7EVS6; B4DW52; A0A804GS07; P68032; P63261; Q13707; Q7Z7J6; A0A804HKV3; B3KWQ3; B7ZAP6; A6NL76	0	2	0.166	0	F1	2.41		4				0.002825	0.01553
FALSE	High	Sequest HT (A12)	Unambiguous	[K].EITALAPSTmK.[I]	M10(Oxidation)	37	A0A2R8YFE2; I3L4N8; D2JYH4; P63261	Q9UE89; P63267; A0A2R8YFE2; A4UCT3; Q53G99; A8K3K1; Q6PJ43; B7Z6P1; Q53GK6; B3KPP5; P60709; B4E335; I3L4N8; Q8WVW5; Q53G76; Q96DE1; A0A6Q8PFE4; B3KUD3; B4E3A4; Q96FU6; F1BXA6; D2JYH4; B4DVQ0; P68133; B4DUI8; A5GZ75; E7EVS6; B4DW52; A0A804GS07; P68032; P63261; Q13707; Q7Z7J6; A0A804HKV3; B3KWQ3; B7ZAP6; A6NL76	0	2	0.1096	0	F1	2.28		4				0.002825	0.06734
FALSE	High	Sequest HT (A12)	Unambiguous	[K].EITALAPSTmK.[I]	M10(Oxidation)	37	A0A2R8YFE2; I3L4N8; D2JYH4; P63261	Q9UE89; P63267; A0A2R8YFE2; A4UCT3; Q53G99; A8K3K1; Q6PJ43; B7Z6P1; Q53GK6; B3KPP5; P60709; B4E335; I3L4N8; Q8WVW5; Q53G76; Q96DE1; A0A6Q8PFE4; B3KUD3; B4E3A4; Q96FU6; F1BXA6; D2JYH4; B4DVQ0; P68133; B4DUI8; A5GZ75; E7EVS6; B4DW52; A0A804GS07; P68032; P63261; Q13707; Q7Z7J6; A0A804HKV3; B3KWQ3; B7ZAP6; A6NL76	0	2	0.1755	0	F1	2.45		4				0.002825	0.05068
FALSE	High	Sequest HT (A12)	Unambiguous	[K].EITALAPSTmK.[I]	M10(Oxidation)	37	A0A2R8YFE2; I3L4N8; D2JYH4; P63261	Q9UE89; P63267; A0A2R8YFE2; A4UCT3; Q53G99; A8K3K1; Q6PJ43; B7Z6P1; Q53GK6; B3KPP5; P60709; B4E335; I3L4N8; Q8WVW5; Q53G76; Q96DE1; A0A6Q8PFE4; B3KUD3; B4E3A4; Q96FU6; F1BXA6; D2JYH4; B4DVQ0; P68133; B4DUI8; A5GZ75; E7EVS6; B4DW52; A0A804GS07; P68032; P63261; Q13707; Q7Z7J6; A0A804HKV3; B3KWQ3; B7ZAP6; A6NL76	0	2	0.2769	0	F1	2.42		4				0.002825	0.05638
FALSE	High	Mascot (A13)	Unambiguous	[K].EITALAPSTmK.[I]	M10(Oxidation)	37	A0A2R8YFE2; I3L4N8; D2JYH4; P63261	Q9UE89; P63267; A0A2R8YFE2; A4UCT3; Q53G99; A8K3K1; Q6PJ43; B7Z6P1; Q53GK6; B3KPP5; P60709; B4E335; I3L4N8; Q8WVW5; Q53G76; Q96DE1; A0A6Q8PFE4; B3KUD3; B4E3A4; Q96FU6; F1BXA6; D2JYH4; B4DVQ0; P68133; B4DUI8; A5GZ75; E7EVS6; B4DW52; A0A804GS07; P68032; P63261; Q13707; Q7Z7J6; A0A804HKV3; B3KWQ3; B7ZAP6; A6NL76	0	2	0.7179	0	F1		39	4	45	38	0.0450652	0.002577	0.0246
FALSE	High	Mascot (A13)	Unambiguous	[K].EITALAPSTmK.[I]	M10(Oxidation)	37	A0A2R8YFE2; I3L4N8; D2JYH4; P63261	Q9UE89; P63267; A0A2R8YFE2; A4UCT3; Q53G99; A8K3K1; Q6PJ43; B7Z6P1; Q53GK6; B3KPP5; P60709; B4E335; I3L4N8; Q8WVW5; Q53G76; Q96DE1; A0A6Q8PFE4; B3KUD3; B4E3A4; Q96FU6; F1BXA6; D2JYH4; B4DVQ0; P68133; B4DUI8; A5GZ75; E7EVS6; B4DW52; A0A804GS07; P68032; P63261; Q13707; Q7Z7J6; A0A804HKV3; B3KWQ3; B7ZAP6; A6NL76	0	2	0.7179	0	F1		39	4	45	38	0.0426122	0.002577	0.02297
High	[R].GYSFTTTAER.[E]		0.202605	0.00604883	3	21	10	V9HVZ7; I3L4N8; P63261	V9HVZ7 [45-54]; I3L4N8 [173-182]; P63261 [197-206]		0	1132.53
Checked	Confidence	Identifying Node	PSM Ambiguity	Annotated Sequence	Modifications	# Proteins	Master Protein Accessions	Protein Accessions	# Missed Cleavages	Charge	DeltaScore	DeltaCn	File ID	XCorr	Ions Score	# Protein Groups	Identity Strict	Identity Relaxed	Expectation Value	Percolator q-Value	Percolator PEP
FALSE	High	Sequest HT (A12)	Unambiguous	[R].GYSFTTTAER.[E]		21	V9HVZ7; I3L4N8; P63261	A0A2R8Y793; V9HVZ7; Q53G99; A0A2R8YEA7; Q6PJ43; Q53GK6; P60709; B4E335; I3L4N8; Q8WVW5; Q53G76; A0A6Q8PFE4; B4E3A4; B4DVQ0; I3L3I0; E7EVS6; B4DW52; A0A804GS07; P63261; B3KWQ3; B7ZAP6	0	2	0.7085	0	F1	2.71		3				0.002825	0.08199
FALSE	High	Mascot (A13)	Unambiguous	[R].GYSFTTTAER.[E]		21	V9HVZ7; I3L4N8; P63261	A0A2R8Y793; V9HVZ7; Q53G99; A0A2R8YEA7; Q6PJ43; Q53GK6; P60709; B4E335; I3L4N8; Q8WVW5; Q53G76; A0A6Q8PFE4; B4E3A4; B4DVQ0; I3L3I0; E7EVS6; B4DW52; A0A804GS07; P63261; B3KWQ3; B7ZAP6	0	2	0.7027	0	F1		37	3	49	42	0.204173	0.009975	0.137
FALSE	High	Mascot (A13)	Selected	[R].GYSFTTTAER.[E]		21	V9HVZ7; I3L4N8; P63261	A0A2R8Y793; V9HVZ7; Q53G99; A0A2R8YEA7; Q6PJ43; Q53GK6; P60709; B4E335; I3L4N8; Q8WVW5; Q53G76; A0A6Q8PFE4; B4E3A4; B4DVQ0; I3L3I0; E7EVS6; B4DW52; A0A804GS07; P63261; B3KWQ3; B7ZAP6	0	2	0.8824	0	F1		34	3	49	42	0.408339	0.002577	0.07701
FALSE	High	Mascot (A13)	Unambiguous	[R].GYSFTTTAER.[E]		21	V9HVZ7; I3L4N8; P63261	A0A2R8Y793; V9HVZ7; Q53G99; A0A2R8YEA7; Q6PJ43; Q53GK6; P60709; B4E335; I3L4N8; Q8WVW5; Q53G76; A0A6Q8PFE4; B4E3A4; B4DVQ0; I3L3I0; E7EVS6; B4DW52; A0A804GS07; P63261; B3KWQ3; B7ZAP6	0	2	0.6842	0	F1		38	3	50	43	0.173506	0.002577	0.05016
FALSE	High	Mascot (A13)	Unambiguous	[R].GYSFTTTAER.[E]		21	V9HVZ7; I3L4N8; P63261	A0A2R8Y793; V9HVZ7; Q53G99; A0A2R8YEA7; Q6PJ43; Q53GK6; P60709; B4E335; I3L4N8; Q8WVW5; Q53G76; A0A6Q8PFE4; B4E3A4; B4DVQ0; I3L3I0; E7EVS6; B4DW52; A0A804GS07; P63261; B3KWQ3; B7ZAP6	0	2	0.6071	0	F1		28	3	49	42	1.65628	0.002577	0.05345
FALSE	High	Sequest HT (A12)	Unambiguous	[R].GYSFTTTAER.[E]		21	V9HVZ7; I3L4N8; P63261	A0A2R8Y793; V9HVZ7; Q53G99; A0A2R8YEA7; Q6PJ43; Q53GK6; P60709; B4E335; I3L4N8; Q8WVW5; Q53G76; A0A6Q8PFE4; B4E3A4; B4DVQ0; I3L3I0; E7EVS6; B4DW52; A0A804GS07; P63261; B3KWQ3; B7ZAP6	0	2	0.0408	0	F1	0.98		3				0.002825	0.1416
FALSE	High	Sequest HT (A12)	Unambiguous	[R].GYSFTTTAER.[E]		21	V9HVZ7; I3L4N8; P63261	A0A2R8Y793; V9HVZ7; Q53G99; A0A2R8YEA7; Q6PJ43; Q53GK6; P60709; B4E335; I3L4N8; Q8WVW5; Q53G76; A0A6Q8PFE4; B4E3A4; B4DVQ0; I3L3I0; E7EVS6; B4DW52; A0A804GS07; P63261; B3KWQ3; B7ZAP6	0	2	0.5866	0	F1	2.54		3				0.002825	0.07677
FALSE	High	Sequest HT (A12)	Unambiguous	[R].GYSFTTTAER.[E]		21	V9HVZ7; I3L4N8; P63261	A0A2R8Y793; V9HVZ7; Q53G99; A0A2R8YEA7; Q6PJ43; Q53GK6; P60709; B4E335; I3L4N8; Q8WVW5; Q53G76; A0A6Q8PFE4; B4E3A4; B4DVQ0; I3L3I0; E7EVS6; B4DW52; A0A804GS07; P63261; B3KWQ3; B7ZAP6	0	2	0.668	0	F1	2.47		3				0.002825	0.09175
FALSE	High	Sequest HT (A12)	Selected	[R].GYSFTTTAER.[E]		21	V9HVZ7; I3L4N8; P63261	A0A2R8Y793; V9HVZ7; Q53G99; A0A2R8YEA7; Q6PJ43; Q53GK6; P60709; B4E335; I3L4N8; Q8WVW5; Q53G76; A0A6Q8PFE4; B4E3A4; B4DVQ0; I3L3I0; E7EVS6; B4DW52; A0A804GS07; P63261; B3KWQ3; B7ZAP6	0	2	0.7398	0	F1	2.69		3				0.002825	0.1319
FALSE	High	Mascot (A13)	Selected	[R].GYSFTTTAER.[E]		21	V9HVZ7; I3L4N8; P63261	A0A2R8Y793; V9HVZ7; Q53G99; A0A2R8YEA7; Q6PJ43; Q53GK6; P60709; B4E335; I3L4N8; Q8WVW5; Q53G76; A0A6Q8PFE4; B4E3A4; B4DVQ0; I3L3I0; E7EVS6; B4DW52; A0A804GS07; P63261; B3KWQ3; B7ZAP6	0	2	0.9565	0	F1		23	3	50	43	6.50404	0.002577	0.1218
High	[R].HQGVMVGMGQK.[D]		0.00657766	0.00604883	4	40	7	I3L4N8; D2JYH4; Q562R1; P63261	I3L4N8 [40-50]; D2JYH4 [42-52]; Q562R1 [41-51]; P63261 [40-50]		0	1171.57
Checked	Confidence	Identifying Node	PSM Ambiguity	Annotated Sequence	Modifications	# Proteins	Master Protein Accessions	Protein Accessions	# Missed Cleavages	Charge	DeltaScore	DeltaCn	File ID	XCorr	Ions Score	# Protein Groups	Identity Strict	Identity Relaxed	Expectation Value	Percolator q-Value	Percolator PEP
FALSE	High	Mascot (A13)	Unambiguous	[R].HQGVMVGMGQK.[D]		40	I3L4N8; D2JYH4; Q562R1; P63261	G5E9R0; J3KT65; A0A2R8Y793; P63267; C9JUM1; Q53G99; A8K3K1; B7Z6P1; Q53GK6; A0A2R8YGF8; B7Z6I1; P60709; B4E335; I3L4N8; Q8WVW5; A1E282; Q53G76; B3KUD3; F6UVQ4; B4E3A4; D2JYH4; B4DVQ0; P68133; I3L3I0; C9JTX5; K7EM38; Q562R1; C9JFL5; E7EVS6; F8WB63; A0A6Q8PH58; B3KW67; C9JZR7; P68032; I3L3R2; P63261; Q13707; Q7Z7J6; A6NL76; B8ZZJ2	0	2	0.8961	0	F1		77	4	46	39	8.64716e-06	0.002577	0.004896
FALSE	High	Mascot (A13)	Unambiguous	[R].HQGVMVGMGQK.[D]		40	I3L4N8; D2JYH4; Q562R1; P63261	G5E9R0; J3KT65; A0A2R8Y793; P63267; C9JUM1; Q53G99; A8K3K1; B7Z6P1; Q53GK6; A0A2R8YGF8; B7Z6I1; P60709; B4E335; I3L4N8; Q8WVW5; A1E282; Q53G76; B3KUD3; F6UVQ4; B4E3A4; D2JYH4; B4DVQ0; P68133; I3L3I0; C9JTX5; K7EM38; Q562R1; C9JFL5; E7EVS6; F8WB63; A0A6Q8PH58; B3KW67; C9JZR7; P68032; I3L3R2; P63261; Q13707; Q7Z7J6; A6NL76; B8ZZJ2	0	2	0.8961	0	F1		77	4	46	39	8.7071e-06	0.002577	0.007913
[truncated: 2,157 more rows]

## Sheet: Band 3
Mass spectrometry analysis of components specifically interacting with PLCG1 D1165H identified in the pull-down assay in Figure 7A (Band3).
[truncated: 1,397 more rows]
