# Supplementary material for: Hyperactive PLCG1 induces cell-autonomous and bystander T cell activation and drug resistance
Source: EMBO Rep. 2025 Aug 12;26(18):4563–86. doi: 10.1038/s44319-025-00546-x (PMC12457681; doi:10.1038/s44319-025-00546-x)
Supplement: Supplementary file 4 — Source data Fig. 1 [file 44319_2025_546_MOESM4_ESM.zip]

Archive with 6 entries (5 files):
- Figure 1/
- Figure 1/Fig1C-TIRF image D1165H.tif
- Figure 1/Fig1C-TIRF image R48W.tif
- Figure 1/Fig1C-TIRF image S345F.tif
- Figure 1/Fig1C-TIRF image WT.tif
- Figure 1/Fig1D-Quantifcation of TIRF image.xlsx
