# Supplementary material for: Hyperactive PLCG1 induces cell-autonomous and bystander T cell activation and drug resistance
Source: EMBO Rep. 2025 Aug 12;26(18):4563–86. doi: 10.1038/s44319-025-00546-x (PMC12457681; doi:10.1038/s44319-025-00546-x)
Supplement: Supplementary file 4 — Source data Fig. 1 [file 44319_2025_546_MOESM4_ESM.zip › Figure 1/Fig1D-Quantifcation of TIRF image.xlsx]

## Sheet: Sheet1
		WT	R48W	S345F	D1165H
	Repeat 1	15.5857	42.3482	44.1257	110.305
	Repeat 2	14.7786	24.8426	41.5791	115.688
	Repeat 3	18.1141	45.3215	66.7454	191.009
