# Supplementary material for: Hyperactive PLCG1 induces cell-autonomous and bystander T cell activation and drug resistance
Source: EMBO Rep. 2025 Aug 12;26(18):4563–86. doi: 10.1038/s44319-025-00546-x (PMC12457681; doi:10.1038/s44319-025-00546-x)
Supplement: Supplementary file 5 — Source data Fig. 2 [file 44319_2025_546_MOESM5_ESM.zip]

Archive with 17 entries (16 files):
- Figure 2/
- Figure 2/Fig2B-TIRF image D1165H.tif
- Figure 2/Fig2B-TIRF image R48W.tif
- Figure 2/Fig2B-TIRF image S345F.tif
- Figure 2/Fig2B-TIRF image WT.tif
- Figure 2/Fig2C-Quantification of TIRF image.xlsx
- Figure 2/Fig2D-Western GAPDH.png
- Figure 2/Fig2D-Western pERK.png
- Figure 2/Fig2D-Western PLCG1 pY783.png
- Figure 2/Fig2D-Western PLCG1.png
- Figure 2/Fig2E-Quantification of Western.xlsx
- Figure 2/Fig2F-Calcium signaling.xlsx
- Figure 2/Fig2G-Flow cytometry D1165H.fcs
- Figure 2/Fig2G-Flow cytometry R48W.fcs
- Figure 2/Fig2G-Flow cytometry S345F.fcs
- Figure 2/Fig2G-Flow cytometry WT.fcs
- Figure 2/Fig2H-Cell proliferation.xlsx
