# Supplementary material for: Hyperactive PLCG1 induces cell-autonomous and bystander T cell activation and drug resistance
Source: EMBO Rep. 2025 Aug 12;26(18):4563–86. doi: 10.1038/s44319-025-00546-x (PMC12457681; doi:10.1038/s44319-025-00546-x)
Supplement: Supplementary file 5 — Source data Fig. 2 [file 44319_2025_546_MOESM5_ESM.zip › Figure 2/Fig2C-Quantification of TIRF image.xlsx]

## Sheet: Sheet1
			WT (LAT clustering a.u.)
		Time (sec)	n1	n2	n3	n4	n5	n6	n7	n8	n9	n10	n11	n12	n13	n14	n15	n16	n17	n18	n19	n20	n21	n22	n23	n24	n25	n26
		0	0	0	0	0	0	0	0	0	0	0	0	0	0	0	0	0	0	0	0	0	0	0	0	0	0	0
		15	98.5633	131.112	195.865	135.175	83.1461	124.923	108.171	98.4156	28.8146	378.21	118.5	15.6661	325.974	335.859	232.783	140.314	27.9103	371.873	140.828	339.628	142.74	73.4979	276.73	247.24	325.094	260.681
		30	169.558	220.691	208.317	107.365	152.302	141.331	139.244	122.564	121.298	340.737	154.187	92.7967	514.46	267.55	219.82	106.223	113.13	544.516	224.436	551.103	116.65	85.4323	252.818	325.481	484.033	523.5
		45	169.294	188.501	192.422	355.443	190.233	185.673	126.685	121.236	237.225	256.603	130.197	97.1085	482.102	185.54	184.017	178.735	110.197	432.976	239.55	366.243	91.2419	136.611	155.656	281.178	388.311	524.572
		60	129.661	137.286	135.83	125.533	186.248	163.087	94.3052	135.932	210.43	192.204	95.3039	86.7264	323.813	137.436	141.449	157.847	99.468	388.155	221.417	315.213	69.2178	138.81	103.673	196.347	278.944	508.24
		75	111.04	92.5965	110.849	97.8624	144.358	167.661	70.7061	121.443	204.082	127.56	73.5363	81.3526	206.903	113.472	92.6625	113.297	92.8743	305.7	162.509	286.014	65.0989	145.869	84.8111	152.843	198.245	394.441
		90	108.639	78.2837	93.4402	83.0859	103.975	170.209	72.9911	112.483	160.95	90.5072	60.9243	67.2052	166.982	90.4493	65.905	86.343	80.9218	236.906	106.498	232.895	53.5529	118.245	79.6736	124.531	150.28	356.281
		105	95.6061	67.2081	84.7849	68.311	86.1399	167.332	65.6045	114.234	135.728	82.6617	45.0431	54.0947	135.623	76.8815	56.5114	69.8448	67.0094	175.547	84.6404	193.924	44.9452	94.7208	61.0755	98.0237	129.52	291.754
		120	90.2983	60.9011	72.3788	65.9324	69.5622	190.485	57.6417	88.7802	106.185	62.0678	37.1023	46.7948	117.147	73.345	46.9694	52.3462	57.09	148.17	70.1943	165.659	36.763	81.4657	61.1396	78.4775	125.785	300.927
		135	92.6859	57.4616	69.672	58.2396	66.1177	206.619	63.035	80.9408	84.1399	51.1963	38.3661	43.4113	105.114	61.0802	46.6844	43.6579	51.4913	140.895	64.2669	157.954	32.291	58.3248	59.7454	62.6642	118.93	264.006
		150	84.5408	57.1334	61.4845	53.9659	64.539	195.995	57.579	62.6639	81.4188	57.7086	33.3309	38.9352	94.6454	56.52	47.0222	44.444	46.3591	121.782	60.7509	117.149	30.5893	58.9792	56.8525	55.6043	113.594	272.384
		165	83.9343	55.4644	61.5674	49.1542	59.0593	194.548	60.7395	61.8818	76.5867	55.0585	31.6477	37.6589	88.0709	58.1487	39.3364	39.3299	45.4607	128.869	67.2134	126.056	29.5149	56.0008	55.1574	50.8714	110.962	223.712
		180	69.7077	52.865	56.3786	50.9483	62.694	178.991	53.2233	53.0184	65.5284	43.1439	26.6493	35.6072	85.3157	46.1659	100.894	36.9578	42.9688	118.708	71.8123	107.806	27.8135	54.7651	52.1785	52.0611	109.067	211.815
			R48W (LAT clustering a.u.)
		Time (sec)	n1	n2	n3	n4	n5	n6	n7	n8	n9	n10	n11	n12	n13	n14	n15	n16	n17	n18	n19	n20	n21	n22	n23	n24	n25	n26
		0	0	0	0	0	0	0	0	0	0	0	0	0	0	0	0	0	0	0	0	0	0	0	0	0	0	0
		15	150.538	185.601	114.372	587.216	254.243	346.165	248.586	300.219	138.365	341.596	69.202	504.876	221.068	54.133	111.043	145.123	366.33	268.024	99.7885	153.319	274.644	171.061	263.087	110.888	112.183	157.489
		30	233.24	394.847	172.378	790.848	400.947	420.65	260.904	557.426	200.694	404.958	59.5447	572.271	619.704	94.4169	263.53	254.79	345.489	328.733	151.734	376.375	647.695	392.951	337.435	66.2378	412.913	294.479
		45	245.161	380.633	178.432	810.454	410.885	418.364	262.349	374.354	237.615	376.37	60.3528	539.577	689.977	101.994	344.999	272.72	328.821	288.956	152.386	271.765	552.224	320.372	257.814	59.0768	383.468	258.261
		60	248.147	328.021	159.77	777.206	331.784	398.344	281.043	305.983	273.555	336.853	48.6985	417.762	540.789	111.484	381.065	247.79	291.005	228.397	138.539	195.948	314.059	286.015	233.062	48.6039	425.504	380.226
		75	243.237	273.71	127.42	714.472	250.48	383.664	272.104	251.448	278.738	274.077	44.9075	314.375	431.558	91.4266	375.446	219.617	278.74	198.43	120.772	157.671	187.131	257.661	177.936	53.3159	393.371	323.811
		90	222.571	251.665	105.828	762.66	197.093	358.533	225.297	195.924	261.261	239.537	46.7028	253.533	326.449	81.3407	310.409	205.662	257.773	178.483	105.744	124.9	120.136	235.016	150.105	54.8255	319.639	266.565
		105	208.732	222.924	100.419	642.097	166.24	326.254	169.27	148.975	251.778	203.311	46.5518	194.734	250.738	59.9348	271.86	193.44	240.947	182.558	93.1813	101.724	102.161	193.433	127.166	45.6617	285.36	236.816
		120	193.137	221.192	90.2667	581.38	131.307	304.905	134.1	117.124	220.054	171.859	54.4278	155.65	208.684	58.8007	225.253	167.807	216.092	143.244	82.4151	86.5809	111.985	172.445	121.898	42.0352	249.647	181.912
		135	179.692	199.693	83.5446	638.504	128.226	281.511	117.922	99.5474	168.87	137.826	49.3723	143.018	170.778	53.2847	195.731	146.251	200.295	123.1	79.3265	77.6338	95.5401	143.675	113.941	44.5336	245.626	162.915
		150	167.111	192.07	73.4673	507.955	110.129	258.943	100.458	85.7746	133.103	123.047	46.3193	138.136	162.564	45.5475	173.424	128.85	206.681	107.436	72.176	72.7168	94.212	121.818	101.633	45.5947	169.562	149.305
		165	154.235	182.778	67.5793	462.68	99.1604	241.598	92.4985	75.3302	104.625	109.42	44.3524	125.078	147.622	45.0946	158.291	102.605	173.744	94.0506	69.2572	63.1407	94.7604	113.233	94.5581	44.9108	195.088	141.827
		180	145.76	174.805	59.6046	430.02	90.1512	226.647	70.2643	69.0633	88.4339	95.7746	45.8897	109.804	141.303	52.2517	139.545	95.226	174.672	87.6663	62.0039	58.2342	80.5054	105.559	88.6912	45.9427	162.891	140.568
			S345F (LAT clustering a.u.)
		Time (sec)	n1	n2	n3	n4	n5	n6	n7	n8	n9	n10	n11	n12	n13	n14	n15	n16	n17	n18	n19	n20	n21	n22	n23	n24
		0	0	0	0	0	0	0	0	0	0	0	0	0	0	0	0	0	0	0	0	0	0	0	0	0
		15	38.2793	292.347	365.374	218.191	114.246	325.094	105.528	286.074	309.588	398.356	412.006	209.086	30.1283	320.868	157.011	79.9365	467.703	100.058	243.309	28.1077	275.97	291.968	158.534	121.127
		30	113.584	377.901	505.405	232.714	226.821	347.994	129.938	379.143	361.195	536.354	408.721	201.404	157.438	368.735	341.94	120.265	567.431	168.574	262.421	463.117	318.637	433.151	146.118	179.711
		45	108.261	445.513	558.403	191.177	226.861	361.54	128.856	395.994	295.608	560.198	433.854	304.362	155.575	314.349	346.031	142.638	566.917	236.356	212.498	779.372	231.942	365.613	110.636	197.196
		60	93.4663	449.648	525.244	147.776	213.269	341.223	130.078	401.034	253.376	469.99	380.625	209.403	148.43	287.683	331.912	128.808	495.271	202.707	180.65	716.009	164.914	277.574	104.918	176.343
		75	71.6231	421.285	522.458	123.384	203.817	296.208	120.131	313.517	196.895	392.6	295.292	173.609	121.192	253.464	288.386	117.653	448.578	191.4	137.724	558.802	137.024	241.88	95.5676	120.283
		90	71.0454	395.782	488.257	99.8472	198.04	253.187	105.062	282.173	155.285	331.551	208.25	134.656	96.391	208.063	242.735	91.9505	345.177	167.796	107.12	427.102	122.035	224.055	91.5084	112.026
		105	67.0302	353.307	424.35	91.7973	206.448	226.261	82.662	234.442	134.808	259.504	155.261	110.548	77.1591	172.213	207.835	71.4074	263.354	147.63	91.2784	296.007	106.595	199.444	91.0279	93.3176
		120	60.6221	326.683	390.356	92.7823	193.067	196.632	67.0084	215.932	124.955	251.109	126.701	98.4301	72.7524	164.441	166.961	54.4015	215.352	140.622	77.8733	193.101	105.097	170.572	97.8546	82.7191
		135	58.6424	289.903	360.231	93.0321	187.019	168.059	57.7005	186.722	107.368	266.118	94.1128	84.7302	62.6936	127.313	136.869	42.6773	167.722	121.585	69.895	145.028	101.033	146.574	93.8749	64.6067
		150	53.6944	260.748	346.593	91.6739	172.117	157.169	49.9323	157.155	100.053	223.75	82.1977	76.0729	57.2939	124.232	122.763	37.247	144.282	100.934	60.429	131.107	93.0917	136.61	86.8197	59.4632
		165	52.1574	231.206	315.486	91.7811	155.517	151.375	48.8021	145.49	95.5353	212.815	66.7984	63.8942	59.7833	127.645	107.849	30.1677	124.637	86.6491	54.7029	115.869	85.6252	141.905	86.7841	53.309
		180	50.9339	208.345	277.85	87.7261	142.5	134.925	45.2431	145.326	93.4928	195.118	59.0531	59.7288	54.0067	114.599	100.12	30.523	113.987	73.9673	54.6345	110.859	77.1737	133.311	82.3228	48.9228
			D1165H (LAT clustering a.u.)
		Time (sec)	n1	n2	n3	n4	n5	n6	n7	n8	n9	n10	n11	n12	n13	n14	n15	n16	n17	n18	n19	n20	n21	n22	n23	n24	n25	n26
		0	0	0	0	0	0	0	0	0	0	0	0	0	0	0	0	0	0	0	0	0	0	0	0	0	0	0
		15	89.6585	83.2976	317.068	115.699	16.7717	191.303	633.681	71.2049	48.4585	124.743	429.545	506.643	56.523	526.767	355.406	167.221	113.894	443.942	167.195	241.562	326.861	179.937	398.316	286.985	206.848	479.965
		30	119.149	229.237	351.726	146.704	95.4325	506.065	1127.95	137.008	200.831	102.33	446.273	682.558	226.635	585.053	298.669	113.924	106.538	423.547	376.752	301.632	487.568	201.91	657.819	258.04	530.183	692.207
		45	120.34	270.517	276.557	127.024	108.109	731.702	1329.6	168.921	311.348	91.2456	394.22	474.037	250.927	599.166	185.384	140.256	88.2104	388.976	386.064	385.062	642.383	221.018	918.6	210.149	729.258	612.836
		60	117.471	257.317	221.566	110.391	94.0713	676.161	1167.92	176.525	315.769	79.3666	362.278	418.394	220.738	603.302	130.01	103.965	81.2172	276.352	276.137	298.432	669.303	197.021	978.093	187.795	612.556	534.31
		75	113.517	229.243	182.96	98.6898	81.9883	616.557	990.942	165.283	282.424	77.3408	306.906	341.761	188.675	587.42	123.221	80.9283	73.8872	191.269	183.963	247.288	727.03	171.062	994.613	179.107	504.166	373.714
		90	86.4639	151.896	158.133	86.1868	65.3496	513.859	772.844	173.919	207.833	57.2203	245.377	281.87	162.32	500.293	106.81	77.9211	68.8023	133.507	153.53	172.393	727.458	162.327	940.73	152.112	427.54	270.274
		105	70.7036	115.165	143.93	64.6409	59.22	391.878	628.533	159.124	179.67	60.1838	195.303	232.578	136.667	427.883	104.375	68.8443	64.7156	115.755	115.916	130.057	675.254	156.819	863.407	126.384	312.844	203.399
		120	55.4601	87.3628	140.04	59.8483	55.2389	350.392	574.684	154.123	142.18	58.4515	155.239	198.509	120.494	365.514	77.0619	53.966	54.5705	94.8401	98.2592	101.492	623.655	129.052	793.491	110.388	272.422	165.958
		135	49.919	79.3445	130.687	49.9061	48.5969	304.921	513.616	151.57	127.58	57.6051	128.807	170.185	117.134	295.849	75.5912	43.4136	49.1688	81.2131	82.5179	91.6017	549.675	124.941	765.46	107.653	233.99	142.924
		150	39.4688	67.2067	124.41	47.9444	43.2119	275.725	492.262	152.738	109.141	58.5894	115.604	147.2	113.081	256.081	66.3298	38.6743	46.9991	79.8164	71.7254	80.8457	456.924	115.074	783.463	99.0918	182.292	128.845
		165	33.057	61.0856	114.087	43.5367	43.4462	250.24	483.448	138.905	91.9932	55.0558	101.551	151.572	122.82	225.406	60.5044	42.1486	42.1236	68.7234	66.8999	78.4141	385.112	102.401	690.243	87.6499	160.554	120.579
		180	32.1541	59.0999	106.591	34.4313	38.5549	237.225	442.206	127.878	78.6312	51.5453	92.1202	131.995	110.566	200.077	59.8368	38.0531	40.0908	60.1705	58.3725	78.6206	327.378	92.8596	669.33	91.4706	136.505	111.997
