# Supplementary material for: Hyperactive PLCG1 induces cell-autonomous and bystander T cell activation and drug resistance
Source: EMBO Rep. 2025 Aug 12;26(18):4563–86. doi: 10.1038/s44319-025-00546-x (PMC12457681; doi:10.1038/s44319-025-00546-x)
Supplement: Supplementary file 5 — Source data Fig. 2 [file 44319_2025_546_MOESM5_ESM.zip › Figure 2/Fig2E-Quantification of Western.xlsx]

## Sheet: Sheet1
	PLCG1 pY783
		WT	R48W	S345F	D1165H
	Repeat 1	1	1.18791	2.53753	4.14835
	Repeat 2	1	1.01846	1.65286	3.71539
	Repeat 3	1	0.935135	1.70738	4.36699
	pERK1/2
		WT	R48W	S345F	D1165H
	Repeat 1	0.999999	1.69376	2.77788	1.73439
	Repeat 2	1	1.52669	2.76114	1.77062
	Repeat 3	0.999999	1.75563	1.62093	1.65705
