# Supplementary material for: Hyperactive PLCG1 induces cell-autonomous and bystander T cell activation and drug resistance
Source: EMBO Rep. 2025 Aug 12;26(18):4563–86. doi: 10.1038/s44319-025-00546-x (PMC12457681; doi:10.1038/s44319-025-00546-x)
Supplement: Supplementary file 5 — Source data Fig. 2 [file 44319_2025_546_MOESM5_ESM.zip › Figure 2/Fig2F-Calcium signaling.xlsx]

## Sheet: Sheet1
		Time (Sec)	WT	R48W	S345F	D1165H
		0	0.77811	1.06058	1.04244	1.19761
		1	0.946288	1.02203	0.954627	0.959375
		2	0.896379	0.909163	1.0235	1.07301
		3	1.07739	0.890358	0.935787	1.07081
		4	0.959674	1.02141	1.15984	1.02545
		5	0.895283	1.0416	0.987994	1.16013
		6	0.912685	0.868173	1.05149	0.919338
		7	0.877326	0.800099	1.05567	0.907747
		8	1.09696	0.892801	1.05255	1.07627
		9	0.995983	0.892579	0.998351	1.03281
		10	0.957477	0.838436	0.97043	0.989666
		11	0.79613	1.07285	0.875945	1.1208
		12	0.97284	0.987529	1.02012	1.06442
		13	0.992609	0.982585	1.0096	0.935718
		14	0.888383	0.993186	0.975602	1.01526
		15	0.993387	0.833441	1.03884	0.961344
		16	0.964809	0.829183	1.1501	1.02506
		17	0.823555	0.90066	1.00344	1.09196
		18	0.913292	0.92342	0.903655	1.13153
		19	0.910142	1.02633	0.970939	1.02346
		20	0.900685	1.01305	0.997626	1.05414
		21	0.903292	1.07428	0.808872	1.03181
		22	0.996099	0.898349	1.07289	0.909282
		23	0.959561	1.15728	0.974702	0.861209
		24	0.932301	0.989417	0.957616	1.05208
		25	0.91955	0.851369	1.09565	0.929437
		26	0.974135	0.936312	1.0317	0.985676
		27	0.956889	0.974125	0.998405	0.953667
		28	0.905215	1.03009	1.02022	0.909417
		29	0.989331	0.898738	1.01729	0.893002
		30	0.881977	1.01983	1.03525	1.02481
		30	0.923541	1.14163	0.992162	1.02242
		31	0.993636	0.829729	1.11605	0.874785
		32	0.873519	0.983197	0.997746	1.20055
		33	0.955013	0.983483	0.959912	1.03169
		34	0.967059	0.974459	1.13544	0.952993
		35	0.95628	0.891462	1.0378	1.06583
		36	0.996084	0.902358	1.058	0.912874
		37	0.968942	1.03987	1.00921	1.06008
		38	0.85633	0.816378	0.937731	0.948997
		39	0.916396	0.969418	1.07032	1.11043
		40	1.0361	0.951241	0.901042	1.11863
		41	1.0564	0.848473	0.963048	0.96699
		42	0.898398	1.0096	0.997881	0.937056
		43	0.910111	0.948479	1.02645	0.906653
		44	1.01388	0.842045	1.09918	0.969103
		45	1.12016	0.946964	1.04338	1.17459
		46	1.01505	0.951642	0.993493	1.14632
		47	0.996505	0.885509	1.02919	0.895807
		48	0.871673	0.975518	1.03543	0.966269
		49	0.847048	1.01557	1.07554	1.12387
		50	0.96185	0.998455	1.15776	1.08803
		51	1.03725	1.09146	1.00487	0.756223
		52	0.930266	1.23314	1.10676	1.1202
		53	0.855753	0.995572	1.11265	0.944147
		54	0.936367	0.947839	1.20194	1.00798
		55	0.983634	1.07477	1.02575	0.9998
		56	0.862505	0.987406	1.0823	0.97605
		57	0.914612	0.813245	1.16674	0.885657
		58	1.01409	0.915134	0.853188	1.0262
		59	0.883457	0.953517	1.06728	1.13828
		60	0.902853	0.998632	1.03717	1.07095
		61	0.960086	0.901158	1.16724	1.15583
		62	1.06111	1.34445	1.01186	0.972778
		63	1.01637	1.1726	1.31226	0.986494
		64	0.995653	1.11522	1.36171	1.16215
		65	1.07504	1.34274	1.26338	0.963505
		66	1.09989	1.17725	1.19553	0.962565
		67	0.995452	1.09678	1.31297	1.40638
		68	1.00971	1.14837	1.14805	1.08139
		69	1.02107	1.29576	1.22054	1.4163
		70	1.08267	1.21398	1.57307	1.24802
		71	1.14993	1.26951	1.28772	1.08211
		72	1.06744	1.17526	1.42723	1.08833
		73	1.04399	1.12505	1.36688	1.32813
		74	1.17204	1.1135	1.35381	1.48306
		75	1.07492	1.45212	1.50814	1.18821
		76	1.1677	1.38801	1.56956	1.23268
		77	1.11642	1.25794	1.4591	1.25221
		78	1.12992	1.40678	1.30882	1.35044
		79	1.00779	1.27002	1.45712	1.11529
		80	1.25543	1.36081	1.68118	1.16088
		81	1.09371	1.17182	1.40696	1.09971
		82	1.0543	1.55767	1.69271	1.26595
		83	1.1195	1.36577	1.63994	1.32187
		84	1.16837	1.7161	1.44249	1.18953
		85	1.18874	1.26996	1.50426	1.18921
		86	1.06465	1.50865	1.57499	1.54128
		87	1.32064	1.5237	1.32946	1.44707
		88	1.14945	1.47998	1.50452	1.44299
		89	1.18977	1.57972	1.7051	1.45082
		90	1.25285	1.60861	1.54475	1.53554
		91	1.15626	1.36373	1.60642	1.39124
		92	1.11306	1.32717	1.77151	1.4623
		93	1.21871	1.50175	1.41873	1.68485
		94	1.16274	1.42341	1.51113	1.28245
		95	1.21055	1.49081	1.88426	1.25895
		96	1.24647	1.60397	1.80485	1.59886
		97	1.26022	1.76134	2.09393	1.32384
		98	1.36776	1.6185	1.88692	1.4219
		99	1.28633	1.48721	1.5888	1.49349
		100	1.51224	1.64384	1.53402	1.34945
		101	1.28808	1.47241	1.80565	1.76639
		102	1.24699	1.61011	1.64191	1.80875
		103	1.21016	1.48587	1.75248	1.36822
		104	1.26544	1.58812	2.12963	1.40459
		105	1.41724	1.5047	2.4195	1.75569
		106	1.24448	1.78862	1.50546	1.58051
		107	1.41753	1.51349	1.69652	1.31466
		108	1.25218	1.49361	1.72156	1.70278
		109	1.32847	1.60564	1.89365	1.62283
		110	1.34431	1.57776	1.68056	1.50874
		111	1.52665	1.53147	1.81481	1.6687
		112	1.13492	1.74511	1.67367	1.53543
		113	1.24098	1.40375	1.66215	1.52673
		114	1.32499	1.35337	2.05458	1.86481
		115	1.35972	1.56791	1.91168	1.48711
		116	1.17182	1.42479	1.63864	1.53998
		117	1.43734	1.57333	2.25495	1.50866
		118	1.25416	1.79309	1.70275	1.4624
		119	1.14476	1.52495	1.9565	1.65603
		120	1.26241	1.54546	1.79019	1.67446
		121	1.1701	1.67078	2.20693	1.79927
		122	1.44054	1.32653	1.92412	1.32854
		123	1.15413	1.43667	1.87079	1.62713
		124	1.18863	1.66952	1.99319	1.87981
		125	1.17041	1.63805	2.02976	1.79872
		126	1.32284	1.78344	2.19944	1.73046
		127	1.31254	1.55475	1.73081	1.60106
		128	1.2933	1.45235	1.68817	1.89962
		129	1.51114	1.39646	1.71382	1.65638
		130	1.41012	1.38715	1.80056	1.97429
		131	1.09665	1.40593	1.65679	1.82061
		132	1.46427	1.84717	1.98604	1.6061
		133	1.29462	1.40976	1.61785	1.59163
		134	1.15501	1.58625	1.91147	1.33388
		135	1.16938	2.0635	1.75348	1.64629
		136	1.35512	1.54657	2.04861	1.52531
		137	1.32889	1.57048	1.89388	1.66356
		138	1.16652	1.66288	1.67006	1.66641
		139	1.33665	1.48979	2.09213	1.42067
		140	1.47196	1.65714	1.98044	1.89381
		141	1.37597	1.76292	1.6517	1.55564
		142	1.36868	1.47677	2.00298	1.84314
		143	1.22803	1.68336	1.74438	1.52905
		144	1.19899	1.59297	1.90943	1.75716
		145	1.26689	1.60827	1.57051	1.42789
		146	1.39969	1.43754	1.80751	2.19319
		147	1.22017	1.58238	1.50259	1.67083
		148	1.35528	1.62228	1.68837	1.5544
		149	1.22747	1.54312	1.71782	1.65919
		150	1.59505	1.54197	1.86694	1.50706
		151	1.35137	1.48551	1.83196	1.56748
		152	1.51031	1.41861	1.7815	1.71571
		153	1.29222	1.30866	1.83679	1.60823
		154	1.32215	1.73173	1.70552	1.67169
		155	1.31379	1.46781	1.94923	1.71999
		156	1.28709	1.53088	1.97659	1.67115
		157	1.17316	1.52415	1.50502	1.60016
		158	1.21698	1.55771	1.6271	1.55853
		159	1.36285	1.29665	1.46136	1.90631
		160	1.33001	1.75595	1.82842	1.69619
		161	1.27608	1.58249	1.93779	1.49944
		162	1.31054	1.35572	1.76107	1.78324
		163	1.25445	1.41666	1.51193	1.39414
		164	1.3593	1.58503	2.03402	1.41153
		165	1.37008	1.64332	1.70164	1.75514
		166	1.22287	1.49527	1.62699	1.59227
		167	1.25913	1.61883	2.05405	1.67632
		168	1.37965	1.37379	1.86047	1.59755
		169	1.43519	1.62023	1.43336	1.72841
		170	1.39232	1.53443	1.97018	1.83979
		171	1.14376	1.48613	1.70319	1.64296
		172	1.32318	1.58933	1.86002	1.91212
		173	1.42672	1.32461	1.66252	1.69943
		174	1.23933	1.39936	1.95581	1.90158
		175	1.11725	1.48442	1.79686	1.75019
		176	1.20944	1.48249	1.72889	1.61067
		177	1.42842	1.6235	2.0296	1.74005
		178	1.28207	1.5292	1.81436	1.62978
		179	1.29099	1.29628	1.58213	1.81537
		180	1.33132	1.78433	1.84692	1.61957
		181	1.23659	1.53242	1.67942	1.63602
		182	1.22603	1.59709	1.58049	1.65289
		183	1.16261	1.39693	1.6527	1.71562
		184	1.24484	1.54619	2.01874	1.78319
		185	1.30214	1.58163	1.84285	1.41275
		186	1.16625	1.53047	1.83485	1.48403
		187	1.34759	1.21608	1.74294	1.70248
		188	1.20817	1.58548	1.72072	1.48267
		189	1.43287	1.42806	1.96463	1.53822
		190	1.41448	1.46754	1.83173	1.80806
		191	1.29569	1.49289	1.67864	1.32296
		192	1.16072	1.5124	1.56877	1.52303
		193	1.41775	1.56744	2.00696	1.5136
		194	1.25637	1.49626	1.75722	1.73222
		195	1.35055	1.80804	1.77342	1.7846
		196	1.32454	1.49801	1.78248	1.5515
		197	1.41529	1.42774	1.8956	1.75857
		198	1.25676	1.44484	1.78853	1.54514
		199	1.17412	1.42397	1.94986	1.86349
		200	1.40226	1.95809	1.78114	1.75429
		201	1.27425	1.46673	1.80031	1.47028
		202	1.08289	1.7869	1.8021	1.52902
		203	1.56255	1.37624	1.97716	1.57987
		204	1.10996	1.61685	1.94233	1.34537
		205	1.38062	1.70005	1.82065	1.4882
		206	1.3903	1.38771	1.51602	1.59939
		207	1.36246	1.54849	1.80557	1.60629
		208	1.36765	1.97344	1.66541	1.70739
		209	1.36309	1.53165	2.05928	1.37602
		210	1.44019	1.48999	1.96422	1.56292
		211	1.23858	1.71542	1.82349	1.47518
		212	1.25348	1.38713	1.72097	1.57089
		213	1.24728	1.59613	1.68499	1.64585
		214	1.1904	1.68393	1.70587	1.51311
		215	1.34221	1.63423	1.95358	1.72163
		216	1.29484	1.57228	1.69572	1.89236
		217	1.30399	1.51368	1.71788	1.4606
		218	1.20309	1.6741	1.69882	1.41373
		219	1.4914	1.41923	2.00052	1.74284
		220	1.24985	1.49945	1.85497	1.49707
		221	1.26228	1.78055	1.70176	1.50142
		222	1.32768	1.44786	1.80455	1.51228
		223	1.30805	1.67502	1.69504	1.78006
		224	1.1642	1.94817	1.50104	1.39772
		225	1.22205	1.62859	2.10415	1.40953
		226	1.23934	1.52914	1.60872	1.37333
		227	1.25872	1.64587	1.73111	1.55921
		228	1.2872	1.57312	1.95781	1.55592
		229	1.23965	1.67804	1.55212	1.80749
		230	1.0681	1.5394	1.83753	1.4621
		231	1.34091	1.76391	1.6541	1.74695
		232	1.45867	1.59377	1.6938	1.49547
		233	1.40616	1.45462	1.40624	1.45714
		234	1.44185	1.50057	1.41676	1.87512
		235	1.43022	1.59939	1.47465	1.80986
		236	1.38819	1.33927	1.45867	1.35421
		237	1.17569	1.5291	1.58105	1.66569
		238	1.23557	1.23158	1.95264	1.70884
		239	1.14381	1.25274	1.77065	1.58656
		240	1.17775	1.74716	1.66497	1.50028
		241	1.24373	1.63811	1.62575	1.80109
		242	1.29855	1.38305	1.73591	1.79131
		243	1.26229	1.67144	1.66859	1.46927
		244	1.296	1.53404	1.77865	1.49734
		245	1.38139	1.53353	1.84591	1.55886
		246	1.34324	1.71384	1.68494	1.70364
		247	1.39836	1.5783	1.64475	1.71911
		248	1.28527	1.33019	1.61054	1.5835
		249	1.20789	1.54578	1.78971	1.72494
		250	1.17234	1.41012	1.55258	1.36611
		251	1.38825	1.52301	1.41883	1.63784
		252	1.27191	1.6282	1.83475	1.50339
		253	1.17633	1.67871	1.67314	1.81582
		254	1.19189	1.41792	1.65697	1.65886
		255	1.15119	1.40796	1.79455	1.53197
		256	1.10457	1.48485	1.73946	1.51047
		257	1.30788	1.27132	1.66987	1.46248
		258	1.21822	1.34242	1.73103	1.35983
		259	1.32138	1.42809	1.92382	1.69999
		260	1.35993	1.59065	1.72782	1.50065
		261	1.21447	1.60265	1.55012	1.41239
		262	1.27685	1.78682	1.62124	1.62738
		263	1.35886	1.45649	1.96911	2.0894
		264	1.35195	1.5301	1.90786	1.56251
		265	1.27507	1.71593	1.7855	1.5996
		266	1.26942	1.46714	1.48413	1.62443
		267	1.19199	1.59737	1.75189	1.42481
		268	1.56705	1.61048	1.67064	1.42697
		269	1.22947	1.46346	1.90261	1.67752
		270	1.34539	1.5333	1.75748	1.73286
		271	1.2538	1.61311	1.94359	1.573
		272	1.26427	1.75017	1.81837	1.44399
		273	1.27168	1.55281	1.82811	1.61194
		274	1.32065	1.56069	1.56565	1.48555
		275	1.14704	1.44849	1.7103	1.62476
		276	1.25481	1.7026	1.7243	1.59501
		277	1.40487	1.58272	1.55228	1.46363
		278	1.19445	1.63785	1.85224	1.73842
		279	1.12149	1.62149	1.68272	1.69225
		280	1.39572	1.3842	1.72496	1.46266
		281	1.0117	1.58467	1.98965	1.41617
		282	1.22352	1.55708	1.71249	1.53383
		283	1.35354	1.19815	1.57414	1.54963
		284	1.25211	1.51585	1.67854	1.73126
		285	1.20461	1.5488	1.57369	1.58254
		286	1.30625	1.54313	1.48087	1.49353
		287	1.22169	1.5062	1.60669	1.54738
		288	1.28988	1.67875	2.06505	1.62261
		289	1.28663	1.48732	1.56079	1.40356
		290	1.2651	1.35174	1.75705	1.58079
		291	1.35157	1.65026	1.71831	1.63186
		292	1.34029	1.28929	1.30153	1.63746
		293	1.30349	1.6082	1.59021	1.67258
		294	1.19971	1.35625	1.79449	1.49795
		295	1.20033	1.7356	1.66818	1.58062
		296	1.30393	1.56931	1.63781	1.42486
		297	1.30717	1.76674	1.51743	1.77525
		298	1.0676	1.38212	1.56572	1.56437
		299	1.36125	1.58369	1.79212	1.36953
		300	1.42145	1.8545	1.63201	1.40369
		301	1.0783	1.52215	1.57625	1.52604
		302	1.10027	1.64183	1.42853	1.62468
		303	1.28658	1.81339	1.54358	1.55879
		304	1.22833	1.69676	1.64081	1.54154
		305	1.17822	1.54478	1.89294	1.51512
		306	1.20031	1.36519	1.63168	1.36622
		307	1.20551	1.61369	1.75324	1.6048
		308	1.1456	1.69251	1.58434	1.48621
		309	1.37153	1.85535	1.8231	1.334
		310	1.16017	1.5972	1.85922	1.75474
		311	1.14438	1.29014	1.65155	1.48996
		312	1.27135	1.51301	1.75396	1.47541
		313	1.18833	1.77353	1.82257	1.73067
		314	1.21492	1.539	1.75036	1.43615
		315	1.34577	1.14911	1.44399	1.6058
		316	1.2782	1.58634	1.84423	1.55187
		317	1.09031	1.35424	1.83041	1.68779
		318	1.35166	1.43319	1.61034	1.657
		319	1.2397	1.4845	1.77205	1.68524
		320	1.07604	1.55374	2.04137	1.39519
		321	1.24913	1.62011	1.75757	1.47772
		322	1.28549	1.66216	1.68907	1.48253
		323	1.21434	1.39022	1.9243	2.00611
		324	1.18184	1.16014	1.63901	1.3105
		325	1.33328	1.47501	1.35477	1.46531
		326	1.23542	1.4935	1.74092	1.42196
		327	1.21759	1.52664	1.68219	1.39385
		328	1.29555	1.20627	1.72152	1.56276
		329	1.09778	1.50056	1.87111	1.4229
		330	1.17131	1.70092	1.56839	1.45418
		331	1.23982	1.47691	1.62147	1.468
		332	1.10754	1.65789	1.71266	1.49728
		333	1.17632	1.62828	1.7185	1.64386
		334	1.20321	1.60005	1.69176	1.55686
		335	1.2252	1.52565	1.63145	1.62304
		336	1.25232	1.64805	1.95316	1.75581
		337	1.1923	1.4062	1.50514	1.45742
		338	1.25542	1.47469	1.63749	1.54649
		339	1.20667	1.56275	2.2159	1.69296
		340	1.26264	1.51686	1.42498	1.60254
		341	1.37632	1.3499	1.59816	1.49882
		342	1.11856	1.32163	1.6193	1.42713
		343	1.2276	1.34693	1.38481	1.46734
		344	1.27368	1.78599	1.7704	1.54163
		345	1.20531	1.31836	1.56823	1.64683
		346	1.12288	1.38951	1.22745	1.66789
		347	1.27496	1.45995	1.66916	1.73101
		348	1.27442	1.94282	1.95496	1.64338
		349	1.08524	1.42191	1.5971	1.45596
		350	1.29555	1.39086	1.44466	1.23804
		351	1.35068	1.63274	1.60203	1.50325
		352	1.1671	1.80651	1.56239	1.48688
		353	1.18453	1.22671	1.46892	1.62127
		354	1.27774	1.34991	1.63056	1.5057
		355	1.13121	1.61211	1.5392	1.53946
		356	1.15247	1.37478	1.46272	1.58902
		357	1.32288	1.41171	1.74424	1.61886
		358	1.39413	1.45944	1.81638	1.39021
		359	1.17162	1.45413	1.62273	1.58605
		360	1.27259	1.57873	1.75699	1.52287
