# Supplementary material for: Hyperactive PLCG1 induces cell-autonomous and bystander T cell activation and drug resistance
Source: EMBO Rep. 2025 Aug 12;26(18):4563–86. doi: 10.1038/s44319-025-00546-x (PMC12457681; doi:10.1038/s44319-025-00546-x)
Supplement: Supplementary file 5 — Source data Fig. 2 [file 44319_2025_546_MOESM5_ESM.zip › Figure 2/Fig2H-Cell proliferation.xlsx]

## Sheet: Sheet1
		WT	R48W	S345F	D1165H
		1.27	1.5	2.37	2.55
		1.05	1.69	2.27	2.28
		1.12	1.76	2.63	2.49
