# Supplementary material for: Hyperactive PLCG1 induces cell-autonomous and bystander T cell activation and drug resistance
Source: EMBO Rep. 2025 Aug 12;26(18):4563–86. doi: 10.1038/s44319-025-00546-x (PMC12457681; doi:10.1038/s44319-025-00546-x)
Supplement: Supplementary file 6 — Source data Fig. 3 [file 44319_2025_546_MOESM6_ESM.zip]

Archive with 14 entries (13 files):
- Figure 3/
- Figure 3/Fig3A-Western Bcl2.png
- Figure 3/Fig3A-Western GAPDH.png
- Figure 3/Fig3A-Western pERK.png
- Figure 3/Fig3A-Western PLCG1 pY783.png
- Figure 3/Fig3A-Western PLCG1.png
- Figure 3/Fig3B-Human phospho-kinase array D1165H.png
- Figure 3/Fig3B-Human phospho-kinase array R48W.png
- Figure 3/Fig3B-Human phospho-kinase array S345F.png
- Figure 3/Fig3B-Human phospho-kinase array WT.png
- Figure 3/Fig3B-Quantification of Western.xlsx
- Figure 3/Fig3D-Quantification of human phospho-kinase array.xlsx
- Figure 3/Fig3E-ELISA IL2.xlsx
- Figure 3/Fig3E-ELISA Latent TGF-beta.xlsx
