# Supplementary material for: Hyperactive PLCG1 induces cell-autonomous and bystander T cell activation and drug resistance
Source: EMBO Rep. 2025 Aug 12;26(18):4563–86. doi: 10.1038/s44319-025-00546-x (PMC12457681; doi:10.1038/s44319-025-00546-x)
Supplement: Supplementary file 6 — Source data Fig. 3 [file 44319_2025_546_MOESM6_ESM.zip › Figure 3/Fig3B-Quantification of Western.xlsx]

## Sheet: Sheet1
	PLCG1 pY783
		WT	R48W	S345F	D1165H
	Repeat 1	1	1.28111	2.19591	7.21811
	Repeat 2	1	0.995109	1.59422	9.8847
	Repeat 3	0.999998	0.758215	1.82771	9.94861
	pERK1/2
		WT	R48W	S345F	D1165H
	Repeat 1	0.999998	2.06144	2.27312	2.82648
	Repeat 2	1	1.62904	1.56901	1.92758
	Repeat 3	1	1.78791	2.0654	2.19962
	Bcl2
		WT	R48W	S345F	D1165H
	Repeat 1	0.999994	2.11801	2.57422	2.73815
	Repeat 2	0.99999	2.79389	2.8182	4.11473
	Repeat 3	0.999999	3.9871	3.74893	2.95312
