# Supplementary material for: Hyperactive PLCG1 induces cell-autonomous and bystander T cell activation and drug resistance
Source: EMBO Rep. 2025 Aug 12;26(18):4563–86. doi: 10.1038/s44319-025-00546-x (PMC12457681; doi:10.1038/s44319-025-00546-x)
Supplement: Supplementary file 6 — Source data Fig. 3 [file 44319_2025_546_MOESM6_ESM.zip › Figure 3/Fig3D-Quantification of human phospho-kinase array.xlsx]

## Sheet: Sheet1
	STAT3 pS727
		WT	R48W	S345F	D1165H
	Repeat 1	0.971634	1.32787	1.2645	1.26433
	Repeat 2	1.02837	1.3396	1.28125	1.36314
	Repeat 3	0.99023	1.29461	1.25271	1.46267
	Repeat 4	1.00977	1.37119	1.17376	1.52965
	HSP27 pS78/S82
		WT	R48W	S345F	D1165H
	Repeat 1	0.983473	2.36718	2.74932	3.27037
	Repeat 2	1.01653	2.40269	2.98148	3.28069
	Repeat 3	1.01792	1.80178	1.84902	1.97294
	Repeat 4	0.982083	1.48832	1.94747	2.0758
	Chk-2 pT68
		WT	R48W	S345F	D1165H
	Repeat 1	0.99057	0.733482	0.537147	0.604001
	Repeat 2	1.00943	0.763323	0.576268	0.61114
	Repeat 3	1.06927	0.802425	0.521476	0.569144
	Repeat 4	0.930729	0.692848	0.445073	0.50811
