# Supplementary material for: Hyperactive PLCG1 induces cell-autonomous and bystander T cell activation and drug resistance
Source: EMBO Rep. 2025 Aug 12;26(18):4563–86. doi: 10.1038/s44319-025-00546-x (PMC12457681; doi:10.1038/s44319-025-00546-x)
Supplement: Supplementary file 6 — Source data Fig. 3 [file 44319_2025_546_MOESM6_ESM.zip › Figure 3/Fig3E-ELISA IL2.xlsx]

## Sheet: Sheet1
	IL2 secretion (pg/mL)
						Stimulated by Anti-CD3/CD28 antibodies for 72 h
		WT	R48W	S345F	D1165H	WT-Stimulated	R48W-Stimulated	S345F-Stimulated	D1165H-Stimulated
	Repeat 1	101.333	1002.67	3182.67	3337.33	922.667	22726.7	31318.7	33204
	Repeat 2	73.3333	813.333	2462.67	3834.67	912	19617.3	28138.7	33313.3
	Repeat 3	66.6667	838.667	2112	3041.33	721.333	27093.3	26456	30345.3
