# Supplementary material for: Hyperactive PLCG1 induces cell-autonomous and bystander T cell activation and drug resistance
Source: EMBO Rep. 2025 Aug 12;26(18):4563–86. doi: 10.1038/s44319-025-00546-x (PMC12457681; doi:10.1038/s44319-025-00546-x)
Supplement: Supplementary file 6 — Source data Fig. 3 [file 44319_2025_546_MOESM6_ESM.zip › Figure 3/Fig3E-ELISA Latent TGF-beta.xlsx]

## Sheet: Sheet1
		Latent TGF-beta secretion (ng/mL)
							Stimulated by Anti-CD3/CD28 antibodies for 72h
			WT	R48W	S345F	D1165H	WT-Stimulated	R48W-Stimulated	S345F-Stimulated	D1165H-Stimulated
		Repeat 1	7.11724	40.6552	41.4414	56.8965	35.4897	192.972	172.117	195.234
		Repeat 2	5.29655	38.9034	42.4	55.5448	39.2966	198.365	170.772	189.945
		Repeat 3	5.96552	43.1862	43.7034	58.8483	35.2828	202.559	176.786	201.993
