# Supplementary material for: Hyperactive PLCG1 induces cell-autonomous and bystander T cell activation and drug resistance
Source: EMBO Rep. 2025 Aug 12;26(18):4563–86. doi: 10.1038/s44319-025-00546-x (PMC12457681; doi:10.1038/s44319-025-00546-x)
Supplement: Supplementary file 7 — Source data Fig. 4 [file 44319_2025_546_MOESM7_ESM.zip]

Archive with 31 entries (30 files):
- Figure 4/
- Figure 4/Fig4A-Imaging D1165H.tif
- Figure 4/Fig4A-Imaging Plain.tif
- Figure 4/Fig4A-Imaging R48W.tif
- Figure 4/Fig4A-Imaging S345F.tif
- Figure 4/Fig4A-Imaging WT.tif
- Figure 4/Fig4B-Flow cytometry D1165H.fcs
- Figure 4/Fig4B-Flow cytometry Isotype.fcs
- Figure 4/Fig4B-Flow cytometry R48W.fcs
- Figure 4/Fig4B-Flow cytometry S345F.fcs
- Figure 4/Fig4B-Flow cytometry WT.fcs
- Figure 4/Fig4C-Flow cytometry D1165H-1.fcs
- Figure 4/Fig4C-Flow cytometry D1165H-2.fcs
- Figure 4/Fig4C-Flow cytometry D1165H-3.fcs
- Figure 4/Fig4C-Flow cytometry quantification.xlsx
- Figure 4/Fig4C-Flow cytometry R48W-1.fcs
- Figure 4/Fig4C-Flow cytometry R48W-2.fcs
- Figure 4/Fig4C-Flow cytometry R48W-3.fcs
- Figure 4/Fig4C-Flow cytometry S345F-1.fcs
- Figure 4/Fig4C-Flow cytometry S345F-2.fcs
- Figure 4/Fig4C-Flow cytometry S345F-3.fcs
- Figure 4/Fig4C-Flow cytometry WT-1.fcs
- Figure 4/Fig4C-Flow cytometry WT-2.fcs
- Figure 4/Fig4C-Flow cytometry WT-3.fcs
- Figure 4/Fig4D-qPCR Quantification.xlsx
- Figure 4/Fig4E-Western GAPDH.png
- Figure 4/Fig4E-Western IACM-1.png
- Figure 4/Fig4F-Quantification ICAM-1 blot.xlsx
- Figure 4/Fig4G-Western GAPDH.png
- Figure 4/Fig4G-Western pERK.png
- Figure 4/Fig4H-Blot quantification.xlsx
