# Supplementary material for: Hyperactive PLCG1 induces cell-autonomous and bystander T cell activation and drug resistance
Source: EMBO Rep. 2025 Aug 12;26(18):4563–86. doi: 10.1038/s44319-025-00546-x (PMC12457681; doi:10.1038/s44319-025-00546-x)
Supplement: Supplementary file 7 — Source data Fig. 4 [file 44319_2025_546_MOESM7_ESM.zip › Figure 4/Fig4C-Flow cytometry quantification.xlsx]

## Sheet: Sheet1
		ICAM-1-AX647 GOM intensity quantificayion
			WT	R48W	S345F	D1165H
		Repeat 1	28894	65814	61860	49869
		Repeat 2	30310	62000	59852	49513
		Repeat 3	29632	60125	58378	47880
