# Supplementary material for: Hyperactive PLCG1 induces cell-autonomous and bystander T cell activation and drug resistance
Source: EMBO Rep. 2025 Aug 12;26(18):4563–86. doi: 10.1038/s44319-025-00546-x (PMC12457681; doi:10.1038/s44319-025-00546-x)
Supplement: Supplementary file 7 — Source data Fig. 4 [file 44319_2025_546_MOESM7_ESM.zip › Figure 4/Fig4D-qPCR Quantification.xlsx]

## Sheet: Sheet1
		qPCR of ICAM1 expression
		WT	R48W	S345F	D1165H
	Repeat 1	1.01642	2.2666	2.24744	2.18051
	Repeat 2	1.06673	2.87456	1.86337	1.83158
	Repeat 3	0.922303	2.21293	3.3459	2.94297
