# Supplementary material for: Hyperactive PLCG1 induces cell-autonomous and bystander T cell activation and drug resistance
Source: EMBO Rep. 2025 Aug 12;26(18):4563–86. doi: 10.1038/s44319-025-00546-x (PMC12457681; doi:10.1038/s44319-025-00546-x)
Supplement: Supplementary file 7 — Source data Fig. 4 [file 44319_2025_546_MOESM7_ESM.zip › Figure 4/Fig4F-Quantification ICAM-1 blot.xlsx]

## Sheet: Sheet1
		ICAM-1 expression
		WT	R48W	S345F	D1165H
	Repeat 1	0.999998	4.27424	7.16696	7.97732
	Repeat 2	1	3.5549	5.3785	4.89591
	Repeat 3	1	3.71834	6.55155	6.02066
