# Supplementary material for: Hyperactive PLCG1 induces cell-autonomous and bystander T cell activation and drug resistance
Source: EMBO Rep. 2025 Aug 12;26(18):4563–86. doi: 10.1038/s44319-025-00546-x (PMC12457681; doi:10.1038/s44319-025-00546-x)
Supplement: Supplementary file 7 — Source data Fig. 4 [file 44319_2025_546_MOESM7_ESM.zip › Figure 4/Fig4H-Blot quantification.xlsx]

## Sheet: Sheet1
	LFA-1 blocking Ab (µg/mL)	0	0	0.05	0.5	5
		WT	D1165H	D1165H	D1165H	D1165H
	Repeat 1	0.999999	1.9125	1.75137	1.06769	0.818473
	Repeat 2	1	1.6197	1.32904	0.931636	0.827114
	Repeat 3	0.999999	1.8452	1.52802	1.26324	0.713174
