# Supplementary material for: Hyperactive PLCG1 induces cell-autonomous and bystander T cell activation and drug resistance
Source: EMBO Rep. 2025 Aug 12;26(18):4563–86. doi: 10.1038/s44319-025-00546-x (PMC12457681; doi:10.1038/s44319-025-00546-x)
Supplement: Supplementary file 8 — Source data Fig. 5 [file 44319_2025_546_MOESM8_ESM.zip]

Archive with 69 entries (68 files):
- Figure 5/
- Figure 5/Fig5A-Cell viability quantification.xlsx
- Figure 5/Fig5B-Flow cytometry D1165H.fcs
- Figure 5/Fig5B-Flow cytometry Plain.fcs
- Figure 5/Fig5B-Flow cytometry R48W.fcs
- Figure 5/Fig5B-Flow cytometry S345F.fcs
- Figure 5/Fig5B-Flow cytometry WT.fcs
- Figure 5/Fig5C-Flow cytometry D1165H 0 uM Vorinostat Repeat 1.fcs
- Figure 5/Fig5C-Flow cytometry D1165H 0 uM Vorinostat Repeat 2.fcs
- Figure 5/Fig5C-Flow cytometry D1165H 0 uM Vorinostat Repeat 3.fcs
- Figure 5/Fig5C-Flow cytometry D1165H 1.25 uM Vorinostat Repeat 1.fcs
- Figure 5/Fig5C-Flow cytometry D1165H 1.25 uM Vorinostat Repeat 2.fcs
- Figure 5/Fig5C-Flow cytometry D1165H 1.25 uM Vorinostat Repeat 3.fcs
- Figure 5/Fig5C-Flow cytometry D1165H 2.5 uM Vorinostat Repeat 1.fcs
- Figure 5/Fig5C-Flow cytometry D1165H 2.5 uM Vorinostat Repeat 2.fcs
- Figure 5/Fig5C-Flow cytometry D1165H 2.5 uM Vorinostat Repeat 3.fcs
- Figure 5/Fig5C-Flow cytometry D1165H 5 uM Vorinostat Repeat 1.fcs
- Figure 5/Fig5C-Flow cytometry D1165H 5 uM Vorinostat Repeat 2.fcs
- Figure 5/Fig5C-Flow cytometry D1165H 5 uM Vorinostat Repeat 3.fcs
- Figure 5/Fig5C-Flow cytometry Plain 0 uM Vorinostat Repeat 1.fcs
- Figure 5/Fig5C-Flow cytometry Plain 0 uM Vorinostat Repeat 2.fcs
- Figure 5/Fig5C-Flow cytometry Plain 0 uM Vorinostat Repeat 3.fcs
- Figure 5/Fig5C-Flow cytometry Plain 1.25 uM Vorinostat Repeat 1.fcs
- Figure 5/Fig5C-Flow cytometry Plain 1.25 uM Vorinostat Repeat 2.fcs
- Figure 5/Fig5C-Flow cytometry Plain 1.25 uM Vorinostat Repeat 3.fcs
- Figure 5/Fig5C-Flow cytometry Plain 2.5 uM Vorinostat Repeat 1.fcs
- Figure 5/Fig5C-Flow cytometry Plain 2.5 uM Vorinostat Repeat 2.fcs
- Figure 5/Fig5C-Flow cytometry Plain 2.5 uM Vorinostat Repeat 3.fcs
- Figure 5/Fig5C-Flow cytometry Plain 5 uM Vorinostat Repeat 1.fcs
- Figure 5/Fig5C-Flow cytometry Plain 5 uM Vorinostat Repeat 2.fcs
- Figure 5/Fig5C-Flow cytometry Plain 5 uM Vorinostat Repeat 3.fcs
- Figure 5/Fig5C-Flow cytometry Quantification.xlsx
- Figure 5/Fig5C-Flow cytometry R48W 0 uM Vorinostat Repeat 1.fcs
- Figure 5/Fig5C-Flow cytometry R48W 0 uM Vorinostat Repeat 2.fcs
- Figure 5/Fig5C-Flow cytometry R48W 0 uM Vorinostat Repeat 3.fcs
- Figure 5/Fig5C-Flow cytometry R48W 1.25 uM Vorinostat Repeat 1.fcs
- Figure 5/Fig5C-Flow cytometry R48W 1.25 uM Vorinostat Repeat 2.fcs
- Figure 5/Fig5C-Flow cytometry R48W 1.25 uM Vorinostat Repeat 3.fcs
- Figure 5/Fig5C-Flow cytometry R48W 2.5 uM Vorinostat Repeat 1.fcs
- Figure 5/Fig5C-Flow cytometry R48W 2.5 uM Vorinostat Repeat 2.fcs
- Figure 5/Fig5C-Flow cytometry R48W 2.5 uM Vorinostat Repeat 3.fcs
- Figure 5/Fig5C-Flow cytometry R48W 5 uM Vorinostat Repeat 1.fcs
- Figure 5/Fig5C-Flow cytometry R48W 5 uM Vorinostat Repeat 2.fcs
- Figure 5/Fig5C-Flow cytometry R48W 5 uM Vorinostat Repeat 3.fcs
- Figure 5/Fig5C-Flow cytometry S345F 0 uM Vorinostat Repeat 1.fcs
- Figure 5/Fig5C-Flow cytometry S345F 0 uM Vorinostat Repeat 2.fcs
- Figure 5/Fig5C-Flow cytometry S345F 0 uM Vorinostat Repeat 3.fcs
- Figure 5/Fig5C-Flow cytometry S345F 1.25 uM Vorinostat Repeat 1.fcs
- Figure 5/Fig5C-Flow cytometry S345F 1.25 uM Vorinostat Repeat 2.fcs
- Figure 5/Fig5C-Flow cytometry S345F 1.25 uM Vorinostat Repeat 3.fcs
- Figure 5/Fig5C-Flow cytometry S345F 2.5 uM Vorinostat Repeat 1.fcs
- Figure 5/Fig5C-Flow cytometry S345F 2.5 uM Vorinostat Repeat 2.fcs
- Figure 5/Fig5C-Flow cytometry S345F 2.5 uM Vorinostat Repeat 3.fcs
- Figure 5/Fig5C-Flow cytometry S345F 5 uM Vorinostat Repeat 1.fcs
- Figure 5/Fig5C-Flow cytometry S345F 5 uM Vorinostat Repeat 2.fcs
- Figure 5/Fig5C-Flow cytometry S345F 5 uM Vorinostat Repeat 3.fcs
- Figure 5/Fig5C-Flow cytometry WT 0 uM Vorinostat Repeat 1.fcs
- Figure 5/Fig5C-Flow cytometry WT 0 uM Vorinostat Repeat 2.fcs
- Figure 5/Fig5C-Flow cytometry WT 0 uM Vorinostat Repeat 3.fcs
- Figure 5/Fig5C-Flow cytometry WT 1.25 uM Vorinostat Repeat 1.fcs
- Figure 5/Fig5C-Flow cytometry WT 1.25 uM Vorinostat Repeat 2.fcs
- Figure 5/Fig5C-Flow cytometry WT 1.25 uM Vorinostat Repeat 3.fcs
- Figure 5/Fig5C-Flow cytometry WT 2.5 uM Vorinostat Repeat 1.fcs
- Figure 5/Fig5C-Flow cytometry WT 2.5 uM Vorinostat Repeat 2.fcs
- Figure 5/Fig5C-Flow cytometry WT 2.5 uM Vorinostat Repeat 3.fcs
- Figure 5/Fig5C-Flow cytometry WT 5 uM Vorinostat Repeat 1.fcs
- Figure 5/Fig5C-Flow cytometry WT 5 uM Vorinostat Repeat 2.fcs
- Figure 5/Fig5C-Flow cytometry WT 5 uM Vorinostat Repeat 3.fcs
- Figure 5/Fig5D-Cell viability.xlsx
