# Supplementary material for: Hyperactive PLCG1 induces cell-autonomous and bystander T cell activation and drug resistance
Source: EMBO Rep. 2025 Aug 12;26(18):4563–86. doi: 10.1038/s44319-025-00546-x (PMC12457681; doi:10.1038/s44319-025-00546-x)
Supplement: Supplementary file 8 — Source data Fig. 5 [file 44319_2025_546_MOESM8_ESM.zip › Figure 5/Fig5A-Cell viability quantification.xlsx]

## Sheet: Sheet1
			Cell viability (%)
			Control			WT			R48W			S345F			D1165H
		Vorinostat (µM)	Rpeat 1	Rpeat 2	Rpeat 3	Rpeat 1	Rpeat 2	Rpeat 3	Rpeat 1	Rpeat 2	Rpeat 3	Rpeat 1	Rpeat 2	Rpeat 3	Rpeat 1	Rpeat 2	Rpeat 3
		0	104.231	110.98	84.7893	87.5714	97.8247	114.604	105.095	100.723	94.182	87.943	91.9391	120.118	96.8881	100.879	102.233
		0.0411523	102.822	83.471	83.1974	81.8119	99.4605	108.121	95.9085	95.5212	110.341	89.1796	84.4736	101.924	100.71	105.772	99.1444
		0.123457	106.163	83.7944	76.3493	85.6774	88.5184	101.062	109.334	101.852	84.8628	90.3475	102.153	102.943	106.943	103.319	101.091
		0.37037	64.6677	61.2353	59.2041	72.8757	88.1137	88.5614	128.149	98.2107	108.526	92.5345	92.8665	110.271	118.436	101.852	104.292
		1.11111	13.9865	18.5298	15.0808	18.2426	8.8587	24.8974	84.3426	71.3268	77.0268	75.5425	74.8096	84.7026	97.0996	78.8093	87.7923
		3.33333	4.7589	10.9603	2.1141	13.4387	12.2593	6.8614	5.462	7.7973	12.9217	9.3376	3.3835	4.8262	8.6657	8.4683	12.6143
		10	0.6052	0.4145	1.8986	11.4328	5.3893	6.3449	10.354	14.6594	6.0597	6.8529	7.2193	2.2385	6.4094	7.9183	6.085
		30	4.6677	0.912	4.5184	8.3938	0.9642	3.7191	8.6385	1.7764	3.9346	3.3148	7.4941	1.3568	7.1145	3.1095	5.4645
