# Supplementary material for: Hyperactive PLCG1 induces cell-autonomous and bystander T cell activation and drug resistance
Source: EMBO Rep. 2025 Aug 12;26(18):4563–86. doi: 10.1038/s44319-025-00546-x (PMC12457681; doi:10.1038/s44319-025-00546-x)
Supplement: Supplementary file 8 — Source data Fig. 5 [file 44319_2025_546_MOESM8_ESM.zip › Figure 5/Fig5C-Flow cytometry Quantification.xlsx]

## Sheet: Sheet1
			Apoptosis (%)
			Plain			WT			R48W			S345F			D1165H
		Vorinostat (µM)	Repeat 1	Repeat 2	Repeat 3	Repeat 1	Repeat 2	Repeat 3	Repeat 1	Repeat 2	Repeat 3	Repeat 1	Repeat 2	Repeat 3	Repeat 1	Repeat 2	Repeat 3
		0	3.04	3.45	3.01	3.34	3.28	2.91	5.29	2.94	2.81	7.1	2.43	2.08	6.44	2.61	2.43
		1.25	36.9	19.6	21.1	36.2	32.9	31.7	9.94	16.7	13	13.6	9.66	7.39	7.66	10.2	7.6
		2.5	62.2	83.3	82.9	62.1	72	74.2	39.3	40.5	36.2	42.1	30.3	23.4	27.8	42.6	41.6
		5	62	79.8	81.5	54.5	73.6	81.9	50.2	71.4	70	65	75.3	73.7	57.4	76.8	72.7
