# Supplementary material for: Hyperactive PLCG1 induces cell-autonomous and bystander T cell activation and drug resistance
Source: EMBO Rep. 2025 Aug 12;26(18):4563–86. doi: 10.1038/s44319-025-00546-x (PMC12457681; doi:10.1038/s44319-025-00546-x)
Supplement: Supplementary file 8 — Source data Fig. 5 [file 44319_2025_546_MOESM8_ESM.zip › Figure 5/Fig5D-Cell viability.xlsx]

## Sheet: Sheet1
			Cell viability (%)
			WT			D1165H
			Repeat 1	Repeat 2	Repeat 3	Repeat 1	Repeat 2	Repeat 3
			102.466	92.455	105.079	102.622	97.514	99.8637
		LY3214996 (0.37 µM)	109.771	85.8489	99.4866	97.0088	99.4547	98.0192
		Vorinostat (0.5 µM)	48.9682	46.0299	33.8208	69.0938	70.2726	70.3609
		LY3214996 (0.37 µM)+Vorinostat (0.5 µM)	36.0802	41.1969	37.7216	47.2654	34.5148	42.2855
