# Supplementary material for: Hyperactive PLCG1 induces cell-autonomous and bystander T cell activation and drug resistance
Source: EMBO Rep. 2025 Aug 12;26(18):4563–86. doi: 10.1038/s44319-025-00546-x (PMC12457681; doi:10.1038/s44319-025-00546-x)
Supplement: Supplementary file 9 — Source data Fig. 6 [file 44319_2025_546_MOESM9_ESM.zip]

Archive with 6 entries (5 files):
- Figure 6/
- Figure 6/Fig6D-Western Alpha-SMA.png
- Figure 6/Fig6D-Western Alpha-Tubulin.png
- Figure 6/Fig6D-Western Beta-Actin.png
- Figure 6/Fig6D-Western Gamma-Actin.png
- Figure 6/Fig6E-Blot quantification.xlsx
