# Supplementary material for: Hyperactive PLCG1 induces cell-autonomous and bystander T cell activation and drug resistance
Source: EMBO Rep. 2025 Aug 12;26(18):4563–86. doi: 10.1038/s44319-025-00546-x (PMC12457681; doi:10.1038/s44319-025-00546-x)
Supplement: Supplementary file 9 — Source data Fig. 6 [file 44319_2025_546_MOESM9_ESM.zip › Figure 6/Fig6E-Blot quantification.xlsx]

## Sheet: Sheet1
		Alpha-SMA
		Stimulation-WT	WT	R84W	S345F	D1165H
	Repeat 1	1.13296	1	3.41455	5.88555	5.45264
	Repeat 2	1.42827	1	6.27164	10.399	6.70074
	Repeat 3	1.06	1	2.8	7.4	6.04
		Beta-Actin
		Stimulation-WT	WT	R84W	S345F	D1165H
	Repeat 1	0.977144	1	0.992623	0.900773	0.916473
	Repeat 2	1.02798	1	1.07597	1.17239	0.96447
	Repeat 3	0.971026	1	1.005	1.12404	0.996402
		Gamma-Actin
		Stimulation-WT	WT	R84W	S345F	D1165H
	Repeat 1	1.05993	1	0.970435	0.938196	1.00846
	Repeat 2	1.02408	1	1.02491	0.963034	1.08865
	Repeat 3	1.22021	1	1.14226	1.07074	1.14301
