# Supplementary material for: Hyperactive PLCG1 induces cell-autonomous and bystander T cell activation and drug resistance
Source: EMBO Rep. 2025 Aug 12;26(18):4563–86. doi: 10.1038/s44319-025-00546-x (PMC12457681; doi:10.1038/s44319-025-00546-x)
Supplement: Supplementary file 10 — Source data Fig. 7 [file 44319_2025_546_MOESM10_ESM.zip]

Archive with 12 entries (11 files):
- Figure 7/
- Figure 7/Fig7A-Pull down Gel image.png
- Figure 7/Fig7B-Actin binding assay.png
- Figure 7/Fig7C-Actin binding assay quantifcation.xlsx
- Figure 7/Fig7D-Western Alpha-SMA.png
- Figure 7/Fig7D-Western GAPDH.png
- Figure 7/Fig7D-Western PLCG1 pY783.png
- Figure 7/Fig7D-Western PLCG1.png
- Figure 7/Fig7E-Blot quantification.xlsx
- Figure 7/Fig7F-Western GAPDH.png
- Figure 7/Fig7F-Western PLCG1 pY783.png
- Figure 7/Fig7G-Blot quantification.xlsx
