# Supplementary material for: Hyperactive PLCG1 induces cell-autonomous and bystander T cell activation and drug resistance
Source: EMBO Rep. 2025 Aug 12;26(18):4563–86. doi: 10.1038/s44319-025-00546-x (PMC12457681; doi:10.1038/s44319-025-00546-x)
Supplement: Supplementary file 10 — Source data Fig. 7 [file 44319_2025_546_MOESM10_ESM.zip › Figure 7/Fig7C-Actin binding assay quantifcation.xlsx]

## Sheet: Sheet1
			WT	DH	WT+F-actin	DH+F-actin	WT+F-actin+Myosin	DH+F-actin+Myosin
		Repeat 1	5.63392	6.44857	19.8478	15.5414	17.6798	15.3477
		Repeat 2	3.86904	3.53415	23.7181	18.0291	17.552	20.6607
		Repeat 3	5.18541	6.44935	23.9525	23.8381	17.4574	16.3462
