# Supplementary material for: Hyperactive PLCG1 induces cell-autonomous and bystander T cell activation and drug resistance
Source: EMBO Rep. 2025 Aug 12;26(18):4563–86. doi: 10.1038/s44319-025-00546-x (PMC12457681; doi:10.1038/s44319-025-00546-x)
Supplement: Supplementary file 10 — Source data Fig. 7 [file 44319_2025_546_MOESM10_ESM.zip › Figure 7/Fig7E-Blot quantification.xlsx]

## Sheet: Sheet1
			PLCG1 pY783
			WT	D1165H	WT+Alpha-SMA KO	D1165H+Alpha-SMA KO
		Repeat 1	1	10.1352	0.802578	6.37918
		Repeat 2	1	9.77484	1.15923	5.6847
		Repeat 3	1	12.2405	1.24398	7.5392
