# Supplementary material for: Hyperactive PLCG1 induces cell-autonomous and bystander T cell activation and drug resistance
Source: EMBO Rep. 2025 Aug 12;26(18):4563–86. doi: 10.1038/s44319-025-00546-x (PMC12457681; doi:10.1038/s44319-025-00546-x)
Supplement: Supplementary file 10 — Source data Fig. 7 [file 44319_2025_546_MOESM10_ESM.zip › Figure 7/Fig7G-Blot quantification.xlsx]

## Sheet: Sheet1
		PLCG1 pY783 (a.u.)
		Void		Lat A		Jas
		WT	D1165H	WT	D1165H	WT	D1165H
	Repeat 1	1	2.63765	1.01462	1.94047	1.2298	4.23499
	Repeat 2	1	2.21039	0.896879	1.52466	1.59215	3.20627
	Repeat 3	1	2.88144	0.562778	1.95473	0.880855	3.70548
