# Supplementary material for: Hyperactive PLCG1 induces cell-autonomous and bystander T cell activation and drug resistance
Source: EMBO Rep. 2025 Aug 12;26(18):4563–86. doi: 10.1038/s44319-025-00546-x (PMC12457681; doi:10.1038/s44319-025-00546-x)
Supplement: Supplementary file 11 — Source data Fig. 8 [file 44319_2025_546_MOESM11_ESM.zip]

Archive with 26 entries (25 files):
- Figure 8/
- Figure 8/Fig8A-Western Alpha-SMA.png
- Figure 8/Fig8A-Western GAPDH for Alpha-SMA.png
- Figure 8/Fig8A-Western GAPDH.png
- Figure 8/Fig8A-Western pERK.png
- Figure 8/Fig8A-Western PLCG1 pY783.png
- Figure 8/Fig8A-Western PLCG1.png
- Figure 8/Fig8B-Flow cytometry D1165H.fcs
- Figure 8/Fig8B-Flow cytometry Isotype.fcs
- Figure 8/Fig8B-Flow cytometry R48W.fcs
- Figure 8/Fig8B-Flow cytometry S345F.fcs
- Figure 8/Fig8B-Flow cytometry WT.fcs
- Figure 8/Fig8C-Flow cytometry D1165H-1.fcs
- Figure 8/Fig8C-Flow cytometry D1165H-2.fcs
- Figure 8/Fig8C-Flow cytometry D1165H-3.fcs
- Figure 8/Fig8C-Flow cytometry Quantification.xlsx
- Figure 8/Fig8C-Flow cytometry R48W-1.fcs
- Figure 8/Fig8C-Flow cytometry R48W-2.fcs
- Figure 8/Fig8C-Flow cytometry R48W-3.fcs
- Figure 8/Fig8C-Flow cytometry S345F-1.fcs
- Figure 8/Fig8C-Flow cytometry S345F-2.fcs
- Figure 8/Fig8C-Flow cytometry S345F-3.fcs
- Figure 8/Fig8C-Flow cytometry WT-1.fcs
- Figure 8/Fig8C-Flow cytometry WT-2.fcs
- Figure 8/Fig8C-Flow cytometry WT-3.fcs
- Figure 8/Fig8D-Quantication of RNA-Seq in ATLL samples.xlsx
