# Supplementary material for: Hyperactive PLCG1 induces cell-autonomous and bystander T cell activation and drug resistance
Source: EMBO Rep. 2025 Aug 12;26(18):4563–86. doi: 10.1038/s44319-025-00546-x (PMC12457681; doi:10.1038/s44319-025-00546-x)
Supplement: Supplementary file 11 — Source data Fig. 8 [file 44319_2025_546_MOESM11_ESM.zip › Figure 8/Fig8C-Flow cytometry Quantification.xlsx]

## Sheet: Sheet1
		Primary T cells
		ICAM-1-AX647 GOM intensity quantificayion
			WT	R48W	S345F	D1165H
		Repeat 1	19804	31268	30852	37023
		Repeat 2	19482	28092	30577	34790
		Repeat 3	18728	28816	30134	33848
