# Supplementary material for: Hyperactive PLCG1 induces cell-autonomous and bystander T cell activation and drug resistance
Source: EMBO Rep. 2025 Aug 12;26(18):4563–86. doi: 10.1038/s44319-025-00546-x (PMC12457681; doi:10.1038/s44319-025-00546-x)
Supplement: Supplementary file 11 — Source data Fig. 8 [file 44319_2025_546_MOESM11_ESM.zip › Figure 8/Fig8D-Quantication of RNA-Seq in ATLL samples.xlsx]

## Sheet: Sheet1
			RNA-Seq analysis of gene expression in ATLL patient samples and healthy controls
		Case ID	ACTA2	ICAM1	ACTG1	ITGB2	GUSB
	ATLL sample 1	ATL430	10.5729	11.1323	18.0366	12.1102	12.5545
	ATLL sample 2	ATL440	13.6152	8.72593	16.9217	11.6002	11.1718
	ATLL sample 3	ATL451	13.1101	11.0728	17.1649	12.8875	11
	ATLL sample 4	ATL475	8.49669	10.7443	16.2756	16.0969	11.7067
	ATLL sample 5	ATL483	11.4931	11.7379	17.4418	13.8612	11.1556
	ATLL sample 6	ATL002	12.5035	10.6075	16.9781	13.3696	10.7278
	ATLL sample 7	ATL007	12.8215	11.1228	16.9618	13.0647	10.9398
	ATLL sample 8	ATL011	10.6433	10.4332	16.653	13.7601	11.2903
	ATLL sample 9	ATL012	8.46993	12.3739	16.1198	15.4417	11.2317
	ATLL sample 10	ATL035	10.7711	10.0569	16.3865	13.561	11.2975
	ATLL sample 11	ATL039	8.95088	10.6462	16.8144	11.7942	10.7791
	ATLL sample 12	ATL059	11.1561	10.8199	16.1595	13.7329	11.8619
	ATLL sample 13	ATL086	9.75578	11.6301	15.9142	12.9298	11.4492
	ATLL sample 14	ATL087	9.84485	9.16297	16.286	13.6978	10.9581
	ATLL sample 15	ATL436	8.93681	10.9468	16.7075	14.4513	11.7631
	ATLL sample 16	ATL005	8.89953	11.647	16.0037	15.4811	11.4267
	ATLL sample 17	ATL054	9.86261	8.96114	16.5591	13.6583	11.4865
	ATLL sample 18	ATL448	9.44328	10.4638	16.4892	15.2301	11.0504
	ATLL sample 19	ATL449	9.00283	12.4604	15.8246	15.8589	11.5867
	ATLL sample 20	ATL450	9.6798	10.6936	17.1236	14.5285	12.3808
	ATLL sample 21	ATL464	9.64962	9.03808	16.918	15.6317	11.3606
	ATLL sample 22	ATL465	8.76018	9.88	15.6503	14.3149	11.1502
	ATLL sample 23	ATL466	8.03091	11.588	16.0932	15.989	11.9387
	ATLL sample 24	ATL467	9.03726	10.2861	16.4023	15.5407	11.3649
	ATLL sample 25	ATL468	8.94641	8.90921	16.5522	15.3143	11.0343
	ATLL sample 26	ATL477	7.40252	11.3735	15.6566	15.6991	11.6022
	ATLL sample 27	ATL479	9.26988	9.63441	16.4161	14.8209	11.0509
	ATLL sample 28	ATL480	8.8106	11.1673	16.2171	15.7816	11.4894
	ATLL sample 29	ATL481	9.0694	10.2975	16.663	15.4797	11.3165
	ATLL sample 30	ATL482	8.32432	8.73514	16.876	14.6968	11.3989
	ATLL sample 31	ATL484	9.18424	8.91917	17.2256	15.7853	12.2241
	ATLL sample 32	ATL548	9.24606	9.75738	16.97	15.5145	12.2159
	ATLL sample 33	ATL549	7.99384	12.9241	16.5679	16.682	12.5897
	ATLL sample 34	ATL554	9.29692	10.4769	16.09	15.4954	11.8464
	ATLL sample 35	ATL557	9.27309	12.5689	16.3228	16.4906	11.862
	ATLL sample 36	ATL565	8.62891	11.1486	16.4849	15.5902	11.4629
	ATLL sample 37	ATL566	8.05934	11.1563	16.6301	15.8377	11.5664
	ATLL sample 38	ATL008	7.83931	10.1175	16.0542	14.3692	11.2426
	ATLL sample 39	ATL009	8.80069	9.53955	15.5253	15.0206	11.5431
	ATLL sample 40	ATL010	8.04827	11.0913	15.8691	14.4307	11.089
	ATLL sample 41	ATL014	9.5637	9.99677	16.1285	15.1315	11.896
	ATLL sample 42	ATL016	9.00586	9.74691	16.5101	14.7288	11.7051
	ATLL sample 43	ATL017	8.98147	12.7133	17.1638	14.1467	10.9428
	ATLL sample 44	ATL019	8.19522	10.1687	16.3096	12.7723	11.2539
	ATLL sample 45	ATL020	8.14122	11.3857	16.0059	15.0158	11.1046
	ATLL sample 46	ATL021	7.948	7.62226	16.7897	13.1932	10.7498
	ATLL sample 47	ATL022	8.3584	8.50029	16.2463	14.6737	10.9082
	ATLL sample 48	ATL023	9.43865	10.8266	17.512	14.6191	11.5298
	ATLL sample 49	ATL024	8.76747	10.4292	17.1241	14.7966	11.2669
	ATLL sample 50	ATL025	9.22701	10.1446	17.3325	14.3619	11.5053
	ATLL sample 51	ATL026	8.71934	11.4141	15.273	12.9021	11.1052
	ATLL sample 52	ATL027	8.0937	8.94979	15.6221	13.6993	11.2734
	ATLL sample 53	ATL028	8.26249	9.59934	16.4722	14.9858	11.0449
	ATLL sample 54	ATL030	9.19134	9.34596	16.6155	13.3674	11.023
	ATLL sample 55	ATL032	7.57333	8.98553	15.964	14.1904	10.8823
	ATLL sample 56	ATL033	7.67687	9.17053	16.4448	15.1681	11.1158
	ATLL sample 57	ATL034	10.8123	10.1384	15.7561	15.1696	11.3531
	ATLL sample 58	ATL037	9.17815	10.1635	14.46	14.4625	10.9942
	ATLL sample 59	ATL038	8.2231	8.45975	15.6453	14.513	11.3783
	ATLL sample 60	ATL040	9.59263	9.04572	16.7643	15.0713	11.6169
	ATLL sample 61	ATL041	8.33257	9.8007	16.1821	14.5468	11.6711
	ATLL sample 62	ATL046	8.41958	10.5123	16.6318	15.5325	11.8082
	ATLL sample 63	ATL048	8.65054	10.4838	16.0104	15.6194	11.4878
	ATLL sample 64	ATL049	7.98699	10.3119	16.4106	15.6005	11.5055
	ATLL sample 65	ATL050	8.72194	11.1328	17.4372	15.8495	11.6954
	ATLL sample 66	ATL056	8.36282	10.3128	15.8069	15.4923	11.6538
	Healthy control 1	PB_CD4_1	7.94682	7.9553	15.1891	14.8138	11.347
	Healthy control 2	PB_CD4_2	7.37075	7.66403	16.1558	14.5796	11.3423
	Healthy control 3	PB_CD4_3	7.86282	7.48228	15.2571	14.847	11.1804
